# Supplementary material for: Adherence with reporting of ethical standards in COVID-19 human studies: a rapid review
Source: BMC Med Ethics. 2021 Jun 28;22:80. doi: 10.1186/s12910-021-00649-9 (PMC8237766; doi:10.1186/s12910-021-00649-9)
Supplement: Supplementary file 3 — Additional file 3. Data Extraction Form Template. [file 12910_2021_649_MOESM3_ESM.xlsx]

## Sheet: Sheet1
Data extraction template for Case Studies
Article Number	Authors	Journal	Journal signed up to ICMJE?	Journal's ICMJE comment	Other ethical standards / statement	Location of journal	Title of paper	Vulnerable population (Y/N)	Any kind of consent (Y/N)	Written consent (Y/N/NA RIP)	If No, Oral consent (Y/N/NA RIP)?	Journal editor has copy of WIC (Y/N/NA RIP)?	Wording of consent	Consent waived	Consent waived by whom	Strict defintion WIC	Anonymity preserved?	GCP / DOH statement (Y/N)	Age, Gender, Travel history	Age, Gender, region of origin	Age, Gender Social History	Age, gender, occupation	Comments
Data extraction template for Case Series
Article Number	Authors	Journal	Journal signed up to ICMJE?	Journal's ICMJE comment	Other ethical standards / statement	Location of journal	Title of paper	Vulnerable population (Y/N)	Any kind of consent (Y/N)	Written consent (Y/N/NA RIP)	If No, Oral consent (Y/N/NA RIP)?	Journal editor has copy of WIC (Y/N/NA RIP)?	Wording of consent	Consent waived	Consent waived by whom	Rationale for waiver	Strict defintion WIC	Anonymity preserved (Y/N)?	Aggregate data only	GCP / DOH statement (Y/N)	Comments
Data extraction template for Observational Studies
Article Number	Authors	Journal	Journal signed up to ICMJE?	Journal's ICMJE comment.	Other ethical standards / statement	Location of Journal	Title of paper	Written consent (Y/N)	If No, Oral consent (Y/N/NA RIP)?	Wording of consent	Strict defintion WIC	Review by REC (Y/N)	If REC is named, can REC be found online (Y/N)?	GCP / DOH statement (Y/N)	Comments
Study (non-CTIMP)
Article Number	Authors	Journal	Location of Journal	Title of paper	Journal signed up to ICMJE?	Journal's ICMJE comment	Other ethical standards / statement	Written consent (Y/N)	If No, Oral consent (Y/N/NA RIP)?	Wording of consent	Review by REC (Y/N)	If REC is named, can REC be found online (Y/N)?	Was study registered (Y/N)?	GCP / DOH statement (Y/N)	Comments
CTIMPs
Article Number	Authors	Journal	Location of Journal	Title of paper	Journal signed up to ICMJE?	Journal's ICMJE comment.	Other ethical standards / statement	Written consent (Y/N)	If No, Oral consent (Y/N/NA RIP)?	Wording of consent	Review by REC (Y/N)	If REC is named, can REC be found online (Y/N)?	Was study registered (Y/N)?	GCP / DOH statement (Y/N)
