# Supplementary material for: Adherence with reporting of ethical standards in COVID-19 human studies: a rapid review
Source: BMC Med Ethics. 2021 Jun 28;22:80. doi: 10.1186/s12910-021-00649-9 (PMC8237766; doi:10.1186/s12910-021-00649-9)
Supplement: Supplementary file 4 — Additional file 4. Extracted Data - April search. [file 12910_2021_649_MOESM4_ESM.xlsx]

## Sheet: Case studies
Article Number	Authors	Journal	Journal signed up to ICMJE?	Journal's ICMJE comment	Other ethical standards / statement	Location of journal	Title of paper	Vulnerable population (Y/N)	Any kind of consent (Y/N)	Written consent (Y/N/NA RIP)	If No, Oral consent (Y/N/NA RIP)?	Journal editor has copy of WIC (Y/N/NA RIP)?	Wording of consent	Consent waived	Consent waived by whom	Strict definition WIC Y/N)?	Anonymity preserved?	GCP / DOH statement (Y/N)	Age, gender, travel history	Age, gender, region of origin	Age, gender, social history	Age, gender, occupation	Comments
54	Kim J, Thomsen T, Sell N et al	Am Jour Emerg Med	Y	For the convenience of prospective authors, AJEM is a participating journal in the International Committee of Medical Journal Editors’ ‘‘Uniform Requirements for Manuscripts Submitted to Biomedical Journals’’	Studies on patients or volunteers require ethics committee approval and informed consent, which should be documented in the paper. Appropriate consents, permissions and releases must be obtained where an author wishes to include case details or other personal information or images of patients and any other individuals in an Elsevier publication. Written consents must be retained by the author but…	USA	Abdominal and testicular pain: An atypical presentation of COVID-19	N	N	N	N	N	N/A	N	N/A	N	No name. Gender, age, radiology images, presentation (atypical - testicular pain), work-up…..the patient had received COVID-19 testing due to his attendance at a biotechnology conference two weeks prior that was known to be the nidus of the Massachusetts outbreak.	N	Y	N	Y	Y
58	Asadollahi-Amin A, Hasibi M, Ghadimi F et al	Trop Med Infec Dis	Y	Standard signature	When reporting on research that involves human subjects, human material, human tissues, or human data, authors must declare that the investigations were carried out following the rules of the Declaration of Helsinki of 1975 (https://www.wma.net/what-we-do/medical-ethics/declaration-of-helsinki/), revised in 2013. According to point 23 of this declaration, an approval from an ethics committee shou…	Australia	Lung Involvement Found on Chest CT Scan in a Pre-Symptomatic Person with SARS-CoV-2 Infection: A Case Report	N	Y	Y	N	N	Written informed consent was obtained from the patient for publication of this case report	N	N/A	Y	No name. Gender, age, 'healthcare worker', location but not name of hospital (designated coronavirus referral centre at the time), radiology images.	N	N	N	N	Y
86	Zhan WQ, Li MD, Zu M et al	Eur Rev Med Pharmacol Sci	N	Refers to it in the context of registration of CTs, but otherwise no.	Authors who want to publish on our Journal must follow the guidelines on Good Publication Practice: COPE https://publicationethics.org/resources/guidelines and PERK http://jp.elsevier.com/_old/editors/perk.	Europe	Successful treatment of COVID-19 using extracorporeal membrane oxygenation, a case report	N	Y	Y	N	N	The patient signed the written informed consent.	N	N/A	N	No name. Gender, age, travel history, name of hospital, 1st case treated with ECMO in Xinyang City.	N	Y	N	N	N
102	Ishikawa K, Uehar Y, Matsuo et al	Int Med Advance Publication	Y	Articles must be prepared in accordance with "Recommendations for the Conduct, Reporting, Editing, and Publication of Scholarly Work in Medical Journals" (http://www.icmje.org/icmje-recommendations.pdf),	To protect the privacy of the patients, any personal data such as the followings cannot be included in the manuscript; patient's name or initials, patient ID number, address (only prefecture or state is acceptable), specific dates by which clinical course can be identified (dates should be expressed as the early, middle or end of a specific month), photographs of patient's face (photographs which…	Asia	Pneumonia Without Respiratory Symptoms	N	N	N	N	N	N/A	N	N/A	N	No name. Gender, age, region of origina (Wuhan, China), travel history, radiology images.	N	Y	N	N	N
141	Moreira BL, Brotto MPD, Marchiori E	Rev Soc Bras Med Trop	N	N/A	N/A	USA	Chest radiography and computed tomography findings from a Brazilian patient with COVID-19 pneumonia	N	N	N	N	N	N/A	N	N/A	N	No name. Gender, age, travel history, social history, radiology images.	N	Y	N	Y	N
156	Chen L, Liu M, Zhang Z et al	Br J Ophathalmol	Y	The journal follows guidance produced by bodies that include the ICMJE.	The journal follows guidance produced by bodies that include the Committee on Publication Ethics (COPE), the World Association of Medical Editors (WAME), the Council of Science Editors and the International Committee of Medical Journal Editors (ICMJE).	Europe	Ocular manifestations of a hospitalised patient with confirmed 2019 novel coronavirus disease	N	Y	Y	N	N	Written informed consent was obtained from the case patient. Patient consent for publication Obtained.	N	N/A	Y	No name. Gender, age, social history, photographs of eyes.	Y	N	N	N	N
185	Wong SC, Kwong RT, Wu TC et al	J Hosp Infect	Y	The manuscript should be in line with the Recommendations for the Conduct, Reporting, Editing and Publication of Scholarly Work in Medical Journals	Authors should include a statement in the manuscript that informed consent was obtained for experimentation with human subjects. The privacy rights of human subjects must always be observed. If the work involves the use of human subjects, the author should ensure that the work described has been carried out in accordance with The Code of Ethics of the World Medical Association (Declaration of Hel…	Europe	Risk of Nosocomial Transmission of Coronavirus Disease 2019: An Experience in a General Ward Setting in Hong Kong	N	Y	Y	N	N	Written consent for publication was obtained from the index patient.	N	N/A	N	No name. Gender, age, she owned a fashion boutique with many mainland Chinese customers owing to its proximity to the West Kowloon high-speed rail station.	N	N	N	Y	Y
269	Szymanek-Pasternak A, Serafińska S, Kucharska M	Polish Archives Internal Medicine	N	N/A	The authors are required to follow the ethical principles for clinical research based on the Declaration of Helsinki. The Meth- ods section in original articles and research let- ters should clearly state that the study was ap- proved by an appropriate institutional review board or ethics committee and that patients pro- vided written informed consent to participate in the study. All personal det…	Europe	Severe course of COVID-19 in a middle-aged man without risk factors	N	N	N	N	N	N/A	N	N/A	N	No name. Gender, age, ethnicity.	N	N	N	N	N
290	Michot JM, Albiges L, Chaput N	Ann Oncol	Y	The manuscript should be in line with the Recommendations for the Conduct, Reporting, Editing and Publication of Scholarly Work in Medical Journals	If the work involves the use of human subjects, the author should ensure that the work described has been carried out in accordance with The Code of Ethics of the World Medical Association (Declaration of Helsinki) for experiments involving humans. Studies on patients or volunteers require ethics committee approval and informed consent, which should be documented in the paper. Appropriate consent…	Europe	Tocilizumab, an anti-IL6 Receptor Antibody, to Treat Covid-19-related Respiratory Failure: A Case Report	N	N	N	N	N	N/A	N	N/A	N	No name. Gender, age.	N	N	N	N	N
365	Liew JRP, Lim YRD, Liew JYC	Singapore Medical Journal	N	N/A	N/A	Asia	Clinics in Diagnostic Imaging: COVID-19 atypical pneumonia	N	N	N	N	N	N/A	N	N/A	N	No name. Sex, age, ethnicity, radiology images.	N	N	N	N	N
411	Fernandes EG, Santos JDS, Sato HK	Revista de Saude Publica	N	N/A	Ethic criteria in research must be respected. The authors must explain that the research was conducted according to the ethic standards and approved by an ethics committee.	USA	Outbreak investigation in cargo ship in times of COVID-19 crisis, Port of Santos, Brazil	N	N	N	N	N	N/A	N	N/A	N	No name. Age, Sex, Country of birth, occupation, date & location where he joined the crew, job title.	N	Y	Y	N	Y
426	Thomas A, Haljan G, Mitra A	Canadian Medical Association Journal	Y	As a founding member of the International Committee of Medical Journal Editors, CMAJ endorses the "Uniform requirements for manuscripts submitted to biomedical journals" and the "ICMJE uniform disclosure form for potential conflicts of interest"	The Canadian Medical Association Journal (CMAJ) also follows the Committee on Publication Ethics (COPE) guidelines. Authors of articles based on real patients must obtain patient consent before submission.Authors of articles based on real patients must obtain patient consent before submission. If the patient’s face is shown, or if distinctive markings (e.g., an unusual tattoo) are shown that migh…	USA	Lung ultrasound findings in a 64-year-old woman with COVID-19	N	Consent but doesn't specify type.	Consent but doesn't specify type.	Consent but doesn't specify type.	N	The authors have obtained patient consent.	N	N/A	N	No name. Sex, age, 'healthcare worker', had interacted with pateints in an outpatient clinic, radiology images.	N	N	N	Y	Y
471	Sabri A, Taheri MS, Mahdavi A	Polish Archives Internal Medicine	N	N/A	The authors are required to follow the ethical principles for clinical research based on the Declaration of Helsinki. The Meth- ods section in original articles and research let- ters should clearly state that the study was ap- proved by an appropriate institutional review board or ethics committee and that patients pro- vided written informed consent to participate in the study. All personal det…	Europe	63-year-old male treated for COVID-19	N	N	N	N	N	N/A	N	N/A	N	No name. Sex, age, radiology images.	N	N	N	N	N
475	Lee DH, Lee J, Kim E	Korean J Anaesthiol	N	N/A	If the study in the article is on human subjects or human-originated material, informed consent for the study and the IRB approval number needs to be provided. Copies of written informed consents and Institutional Review Board (IRB) approval for clinical research should be kept Clinical research should be done in accordance of the Ethical Principles for Medical Research Involving Human Subjects, …	Asia	Emergency cesarean section on severe acute respiratory syndrome coronavirus 2 (SARS- CoV-2) confirmed patient	Y	N	N	N	N	N/A	N	N/A	N	No name. Sex, age, radiology images	N	N	N	N	N
489	Guotao L, Xingpeng Z, Zhihui D	Med Mal Infect	Y	The manuscript should be in line with the Recommendations for the Conduct, Reporting, Editing and Publication of Scholarly Work in Medical Journals	If the work involves the use of human subjects, the author should ensure that the work described has been carried out in accordance with The Code of Ethics of the World Medical Association (Declaration of Helsinki) for experiments involving humans. Authors should include a statement in the manuscript that informed consent was obtained for experimentation with human subjects. The privacy rights of…	Europe	SARS-CoV-2 infection presenting with hematochezia	N	N	N	N	N	N/A	N	N/A	N	No name. Sex, age, social history, radiology images.	Y	N	N	N	N
491	Lv DF, Ying QM, Weng YS,	Clin Chim Acta	Y	The work described in your article must have been carried out in accordance with http://www.icmje.org published by the International Committee of Medical Journal Editors. This must be stated at an appropriate point in the article.	The work described in your article must have been carried out in accordance with The Code of Ethics of the World Medical Association (Declaration of Helsinki) for experiments involving humans http://www.wma.net/e/policy/b3.htm This must be stated at an appropriate point in the article. If human subjects were used in the experiment please make a statement to the effect that this study has been cle…	Europe	Dynamic change process of target genes by RT-PCR testing of SARS-Cov-2 during the course of a Coronavirus Disease 2019 patient	N	N	N	N	N	We obtained the approval letter of Ningbo First Hospital Ethics Committee (Approval No. 2020-R037).	N	N/A	N	No name. Sex, age, disclosed he had dinner with his friends in Ningbo on January 14	N	N	N	Y	N
492	Li M, Zhang LJ, Tian GH	J Formos Med Assoc	Y	The manuscript should be in line with the Recommendations for the Conduct, Reporting, Editing and Publication of Scholarly Work in Medical Journals	Ethical Approval of Studies and Informed Consent For human or animal experimental investigations, appropriate institutional review board or ethics committee approval is required, and such approval, including the official approval code, should be stated in the methods section of the manuscript. For those investigators who do not have formal ethics review committees, the principles outlined in the …	Asia	Necessitating repeated chest CT in COVID-19 pneumonia	N	N	N	N	N	N/A	N	N/A	N	No name. Sex, age, radiology images, occupation (dentist working in a hospital in Wuhan).	N	N	Y	Y	Y
509	Tapé C, Byrd KM, Aung S	Rhode Island Med Jour	N	N/A	All investigators should ensure that the planning conduct and reporting of human research are in accordance with the Helsinki Declaration as revised in 2013. All authors should seek approval to conduct research from an independent local, regional or national review body (e.g., ethics committee, institutional review board). If doubt exists whether the research was conducted in accordance with the …	USA	COVID-19 in a Patient Presenting with Syncope and a Normal Chest X-ray	N	N	N	N	N	N/A	N	N/A	N	Age, sex.	N	Y	N	N	N
548	Ferrey AJ, Choi G, Hanna RM	Am J Nephrol	Y	The presentation of manuscripts should follow the Uniform Requirements for Manuscripts Submitted to Biomedical Journals from the International Committee of Medical Journal Editors (ICMJE) http://www.icmje.org/recommendations/browse/roles-and-responsibilities/protection-of-research-participants.html	For human or animal experimental investigations, appropriate institutional review board or ethics committee approval is required, and such approval, including the official approval code, should be stated in the methods section of the manuscript. For those investigators who do not have formal ethics review committees, the principles outlined in the Declaration of Helsinki should be followed (World…	USA	A Case of Novel Coronavirus Disease 19 in a Chronic Hemodialysis Patient Presenting with Gastroenteritis and Developing Severe Pulmonary Disease	N	Y	Y	N	N	Written consent for publication has been obtained by the immediate family members of the patient.	N	N/A	N	No name. Age, travel history, radiology images	N	N	N	N	N
549	Fu D, Yang B, Xu J	Nephron	Y	The presentation of manuscripts should follow the Uniform Requirements for Manuscripts Submitted to Biomedical Journals from the International Committee of Medical Journal Editors (ICMJE).	Prior approval from an Institutional Review Board (IRB) or an Ethics Review Committee is required for all investigations involving human subjects. Published research must comply with internationally-accepted standards for research practice and reporting. Manuscripts may be rejected if the editors believe that the research has not been carried out within an appropriate ethical framework, and conce…	Europe	COVID-19 Infection in a Patient with End-Stage Kidney Disease	N	Y	Y	N	N	A written informed consent of the patient for publication has been obtained.	N	N/A	Y	No name. Age, sex, region or origin, name of referring and treating hospital, radiology images.	N	N	Y	N	N
571	Jin XH, Zheng KI, Pan KH	Lancet Haematol	Y	The Lancet journals are signatories of the Recommendations for the Conduct, Reporting, Editing, and Publication of Scholarly Work in Medical Journals, issued by the International Committee of Medical Journal Editors (ICMJE Recommendations), and to the Committee on Publication Ethics (COPE) code of conduct for editors. We follow COPE's guidelines.	N/A	Europe	COVID-19 in a patient with chronic lymphocytic leukaemia	N	Y	Y	N	N	Written consent for publication was obtained from the patient.	N	N/A	N	No name. Age, sex, cancer treatment (concurrent NHL & CLL), including dates, date of admission to hospital & reasons for stopping chemotherapy, radiology images.	N	N	N	Y	N
606	Hamer OW, Salzberger B, Gebauer J	Fortschr Rontegenstr	N	Please clarify whether your study requires the advice or approval of an ethics committee and / or a government authority. For more information, see…...the International Committee of Medical Journal Editors (ICMJE).	For all studies involving persons, the author must, if applicable, have a positive vote of the relevant regional or institutional ethics committee and / or a government authority. In the absence of a vote, such as in the case of retrospective studies, this shall be explained in a statement to the editor. In such cases, the corresponding author must confirm compliance with the current version of t…	Europe	CT morphology of COVID-19: Case report and review of literature	N	N	N	N	N	N/A	N	N/A	N	No name. Age, sex, travel history, radiology images.	N	Y	N	N	N
621	Gormley M, Aspray TJ, Kelly DA	The Lancet Child & Adolescent Health	Y	The Lancet journals are signatories of the Recommendations for the Conduct, Reporting, Editing, and Publication of Scholarly Work in Medical Journals, issued by the International Committee of Medical Journal Editors (ICMJE Recommendations), and to the Committee on Publication Ethics (COPE) code of conduct for editors. We follow COPE's guidelines.	N/A	Europe	The first infant case of COVID-19 acquired from a secondary transmission in Vietnam	Y	Y	Y	N	N	Written consent for publication was obtained from the patient. [from a baby???]	N	N/A	N	No name. Age, sex, village, dates of onsest, name of hospital, radiology images, social history, family member's travel history. The infant lives in a household with her parents and four other adults in Son Loi village, Binh Xuyen district, Vinh Phuc province.	N	Y	Y	Y	N
637	Novel coronavirus SARS-CoV-2: familial spread resulting in COVID-19 pneumonia in a pediatric patient.	Diagn Interv Radiol	Y	Editorial and publication processes of the journal are shaped in accordance with the guidelines of the international organizations such as the International Committee of Medical Journal Editors (ICMJE).	Editorial and publication processes of the journal are shaped in accordance with the guidelines of the international organizations such as ....... the World Association of Medical Editors (WAME), the Council of Science Editors (CSE), the Committee on Publication Ethics (COPE), and the European Association of Science Editors (EASE). For studies involving human or animal participants, the authors s…	Asia	Novel Coronavirus SARS-CoV-2: Familial Spread Resulting in COVID-19 Pneumonia in a Pediatric Patient	Y	N	N	N	N	N/A	N	N/A	N	No name. Age, gender, occupation, hopsital name, date of admission to hospital, travel history, radiology images, social history.	N	Y	Y	Y	Y
642	Nicastri E, D'Abramo A, Faggioni G	Euro Surveill	Y	Eurosurveillance follows the International Committee of Medical Journal Editors (ICMJE) Uniform Requirements for Manuscripts Submitted to Biomedical Journals.	For articles reporting outcomes from studies involving humans and related data, Eurosurveillance requests authors to declare that the planning conduct and reporting of studies was in line with the Declaration of Helsinki, as revised in 2013. Approval to conduct the study should be obtained from an independent local, regional or national review body (e.g. ethics committee, institutional review boa…	Europe	Coronavirus disease (COVID-19) in a paucisymptomatic patient: epidemiological and clinical challenge in settings with limited community transmission, Italy, February 2020	N	N	N	N	N	off-label oral treatment with lopinavir/ritonavir (400/100 mg every 12 h) was started after obtaining written informed consent	N	N/A	N	No names but identified as 1 of 56 evacuated patients from Wuhan, age, gender & nationality reported	N	N	Y	Y	N
643	Haveri A, Smura T, Kuivanen S	Euro Surveill	Y	Eurosurveillance follows the International Committee of Medical Journal Editors (ICMJE) Uniform Requirements for Manuscripts Submitted to Biomedical Journals.	For articles reporting outcomes from studies involving humans and related data, Eurosurveillance requests authors to declare that the planning conduct and reporting of studies was in line with the Declaration of Helsinki, as revised in 2013. Approval to conduct the study should be obtained from an independent local, regional or national review body (e.g. ethics committee, institutional review boa…	Europe	Serological and molecular findings during SARS-CoV-2 infection: the first case study in Finland, January to February 2020	N	Y	N	Y	N	The convalescent serum sample was obtained ... through informed consent of the patient	N	N/A	N	No name. Nationality, age, gender	N	N	N	N	N	The investigations were carried out in accordance with the General Data Protection Regulation (Regulation (EU) 2016/679 and Directive 95/46/EC) and the Finnish Personal Data Act (Finlex 523/1999) The Finnish Communicable Diseases Act (Finlex 1227/2016) allows sampling for diagnostic and surveillance purposes.
659	Chen Z, Li Y, Wu B	Korean J Radiol	N	N/A	Any investigations involving humans and animals should be approved by the Institutional Review Board and Animal Care Committee, respectively, of the institution where the study took place. Korean Journal of Radiology will not consider any studies involving humans or animals without the appropriate approval. Korean Journal of Radiology may request a copy of the approval when necessary. Informed co…	Asia	A Patient with COVID-19 Presenting a False-Negative Reverse Transcriptase Polymerase Chain Reaction Result	N	N	N	N	N	N/A	N	N/A	N	No name; gender, age, occupation, city of residence	N	N	Y	N	Y
661	Sun R, Liu H, Wang X	Korean J Radiol	N	N/A	Any investigations involving humans and animals should be approved by the Institutional Review Board and Animal Care Committee, respectively, of the institution where the study took place. Korean Journal of Radiology will not consider any studies involving humans or animals without the appropriate approval. Korean Journal of Radiology may request a copy of the approval when necessary. Informed co…	Asia	Mediastinal Emphysema, Giant Bulla, and Pneumothorax Developed during the Course of COVID-19 Pneumonia	N	N	N	N	N	N/A	N	N/A	N	No name; gender, age, city of residence	N	N	Y	N	N
673	Hill DKJ, Russell DCD, Clifford DS	J Infect	Y	The manuscript should be in line with the Recommendations for the Conduct, Reporting, Editing and Publication of Scholarly Work in Medical Journals	Authors should include a statement in the manuscript that informed consent was obtained for experimentation with human subjects. The privacy rights of human subjects must always be observed. If the work involves the use of human subjects, the author should ensure that the work described has been carried out in accordance with The Code of Ethics of the World Medical Association (Declaration of Hel…	Europe	The index case of SARS-CoV-2 in Scotland: a case report	N	Consent but doesn't specify type.	Consent but doesn't specify type.	Consent but doesn't specify type.	N	We are grateful to the patient for providing informed consent to publish	N	N/A	N	No name; gender, age, travel history	N	Y	N	N	N
712	Zhang JF, Yan K, Ye HH	Int J Infect Dis	Y	The manuscript should be in line with the Recommendations for the Conduct, Reporting, Editing and Publication of Scholarly Work in Medical Journals	If the work involves the use of human subjects, the author should ensure that the work described has been carried out in accordance with The Code of Ethics of the World Medical Association (Declaration of Helsinki) for experiments involving humans. Authors should include a statement in the manuscript that informed consent was obtained for experimentation with human subjects. The privacy rights of…	Europe	SARS-CoV-2 turned positive in a discharged patient with COVID-19 arouses concern regarding the present standard for discharge	N	N	N	N	N	N/A	N	N/A	N	No name; gender & age	N	N	N	N	N
738	Lee NY, Li CW, Tsai HP	J Microbiol Immunol Infect	Y	The manuscript should be in line with the Recommendations for the Conduct, Reporting, Editing and Publication of Scholarly Work in Medical Journals.	If the work involves the use of human subjects, the author should ensure that the work described has been carried out in accordance with The Code of Ethics of the World Medical Association (Declaration of Helsinki) for experiments involving humans. Authors should include a statement in the manuscript that informed consent was obtained for experimentation with human subjects. The privacy rights of…	Asia	A case of COVID-19 and pneumonia returning from Macau in Taiwan: Clinical course and anti-SARS-CoV-2 IgG dynamic	N	N	N	N	N	N/A	N	N/A	N	No name; gender, age, travel history	N	Y	N	N	N
743	Jin M, Tong Q	Emerg Infect Dis	Y	Emerging Infectious Diseases follows the International Committee of Medical Journal Editors recommendationsExternal Link for the conduct, reporting, editing, and publishing of scholarly work in medical journals.	In brief, when studies involve human participants, authors are responsible for including a statement that those studies have been approved by the appropriate institutional or national research ethics committee and have been performed in accordance with the ethical standards noted in the 1964 Declaration of Helsinki and its later amendments or comparable ethics standards.	USA	Rhabdomyolysis as Potential Late Complication Associated with COVID-19	N	N	N	N	N	N/A	N	N/A	N	No name; gender & age	N	N	N	N	N
746	Buonsenso D, Piano A, Raffaelli F	Eur Rev Med Pharmacol Sci	N	Refers to it in the context of registration of CTs, but otherwise no.	Authors who want to publish on our Journal must follow the guidelines on Good Publication Practice: COPE https://publicationethics.org/resources/guidelines and PERK http://jp.elsevier.com/_old/editors/perk.	Europe	Point-of-Care Lung Ultrasound findings in novel coronavirus disease-19 pnemoniae: a case report and potential applications during COVID-19 outbreak	N	Consent but doesn't specify type.	Consent but doesn't specify type.	Consent but doesn't specify type.	N	Informed consent was obtained	N	N/A	N	No name; gender & age	N	N	N	N	N
759	Park JY, Han MS, Park KU	J Korean Med Sci	Y	All of the manuscripts should be prepared based on strict observation of research and publication ethics guidelines recommended by the Council of Science Editors (http://www.councilscienceeditors.org/), International Committee of Medical Journal Editors (ICMJE, http://www.icmje.org/),	All of the manuscripts should be prepared based on strict observation of research and publication ethics guidelines World Association of Medical Editors (WAME, http://www.wame.org/), and the Korean Association of Medical Journal Editors (KAMJE, http://www.kamje.or.kr/intro.php?body=eng_index). All studies involving human subjects or human data must be reviewed and approved by a responsible Instit…	Asia	First Pediatric Case of Coronavirus Disease 2019 in Korea	Y	Y	N	Y	N	written consent was waived because the patient and her mother were isolated in a negative-pressure room and her father was in self-quarantine. The patient and her mother agreed to the publication of this report	Y	Unknown	N	No name; gender, age, travel history and detailed social circumstances	N	Y	N	Y	N
761	Gross A, Thiemig D, Koch FW	Fortschr Rontegenstr	N	Please clarify whether your study requires the advice or approval of an ethics committee and / or a government authority. For more information, see…...the International Committee of Medical Journal Editors (ICMJE).	For all studies involving persons, the author must, if applicable, have a positive vote of the relevant regional or institutional ethics committee and / or a government authority. In the absence of a vote, such as in the case of retrospective studies, this shall be explained in a statement to the editor. In such cases, the corresponding author must confirm compliance with the current version of t…	Europe	CT appearance of severe, laboratory-proven coronavirus disease 2019 (COVID-19) in a Caucasian patient in Berlin, Germany	N	N	N	N	N	N/A	N	N/A	N	No name; age and gender	N	N	N	N	N
764	Xia H, Zhao S, Wu Z	Br J Anaesth	N	In accordance with the Clinical Trial Registration Statement from the International Committee of Medical Journal Editors, all clinical trials in BJA must be registered in a public trials registry available in English at or before the onset of participant enrolment. The contributors, who do not meet the criteria for authorship, as determined by the ICMJE and given in the section on BJA Policies, s…	The BJA adheres to the COPE guidelines for publication ethics (https://publicationethics.org).	Europe	Emergency Caesarean delivery in a patient with confirmed coronavirus disease 2019 under spinal anaesthesia	Y	N	N	N	N	N/A	N	N/A	N	No name; age and gender	N	N	N	N	N
771	Touzard-Romo F, Tapé C, Lonks JR	Rhode Island Med Jour	N	N/A	All investigators should ensure that the planning conduct and reporting of human research are in accordance with the Helsinki Declaration as revised in 2013. All authors should seek approval to conduct research from an independent local, regional or national review body (e.g., ethics committee, institutional review board). If doubt exists whether the research was conducted in accordance with the …	USA	Co-infection with SARS-CoV-2 and Human Metapneumovirus	N	N	N	N	N	N/A	N	N/A	N	No name; age, gender, travel history	N	Y	N	N	N
838	Ng K, Poon BH, Kiat Puar TH	Ann Intern Med	Y	Annals follow the recommendations, policies, guidance and processese related to research and publication ethics developed by the ICMJE and the Council of Science Editors.		USA	COVID-19 and the Risk to Health Care Workers: A Case Report	N	N	N	N	N	N/A				no names (patient or HCWs)	N	N	N	N	N
843	Ai JW, Zhang Y, Zhang HC	Emerg Microbes Infect	N	Link to ICMJE on website but no explicit statement of compliance.	Patients have a right to privacy that should not be violated without informed consent. Identifying information, including names, initials, or hospital numbers, should not be published in written descriptions, photographs, or pedigrees unless the information is essential for scientific purposes and the patient (or parent or guardian) gives written informed consent for publication. Informed consent…	Asia	Era of molecular diagnosis for pathogen identification of unexplained pneumonia, lessons to be learned	N	N	N	N	N	N/A	N	N/A	N	No name; age, gender & travel history	N	Y	N	N	N
845	Shi F, Yu Q, Huang W	Korean J Radiol	N	N/A	Any investigations involving humans and animals should be approved by the Institutional Review Board and Animal Care Committee, respectively, of the institution where the study took place. Korean Journal of Radiology will not consider any studies involving humans or animals without the appropriate approval. Korean Journal of Radiology may request a copy of the approval when necessary. Informed co…	Asia	Pneumonia with Hemoptysis as the Initial Symptom: CT and Clinical Features	N	N	N	N	N	approved by the ethics board of Hunan province Hospital, and the informed consent for present study was waived	Y	REC	N	No name; age and gender	N	N	N	N	N
900	Qu J, Yang R, Song L	Ann Oncol	Y	The manuscript should be in line with the Recommendations for the Conduct, Reporting, Editing and Publication of Scholarly Work in Medical Journals	If the work involves the use of human subjects, the author should ensure that the work described has been carried out in accordance with The Code of Ethics of the World Medical Association (Declaration of Helsinki) for experiments involving humans. Studies on patients or volunteers require ethics committee approval and informed consent, which should be documented in the paper. Appropriate consent…	Europe	Atypical lung feature on chest CT in a lung adenocarcinoma cancer patient infected with COVID-19	N	Y	Y	N	N	written informed consent was obtained from thepatient.	N	N/A	N	No name; age and gender	N	N	N	N	N
901	Zhou C, Gao C, Xie Y	Lancet Infect Dis	Y	The Lancet journals are signatories of the Recommendations for the Conduct, Reporting, Editing, and Publication of Scholarly Work in Medical Journals, issued by the International Committee of Medical Journal Editors (ICMJE Recommendations), and to the Committee on Publication Ethics (COPE) code of conduct for editors. We follow COPE's guidelines.	N/A	Europe	COVID-19 with spontaneous pneumomediastinum	N	N	N	N	N	N/A	N	N/A	N	No name; age and gender	N	N	N	N	N
906	Zhang H, Zhou P, Wei Y	Ann Intern Med	Y	Annals follow the recommendations, policies, guidance and processese related to research and publication ethics developed by the ICMJE and the Council of Science Editors.	The authors must confirm review of the study by the appropriate institutional review board or affirm that the protocol is consistent with the principles of the Declaration of Helsinki (www.wma.net/en/30publications/10policies/b3/). If the authors did not obtain institutional review board approval before the start of the study, they should so state and explain the circumstances. If the study was e…	USA	Histopathologic Changes and SARS-CoV-2 Immunostaining in the Lung of a Patient With COVID-19	N	N/A - RIP	N/A - RIP	N/A - RIP	N/A - RIP	N/A	N	N/A	N	No name; age and gender	N	N	N	N	N
912	Chen R, Chen J, Meng QT	Can J Anaesth	N	As Instructions for Authors become increasingly harmonized to make it easier for authors submitting to different journals, the CJA Instructions have been modified and updated in various sections under the permission provisions of the International Committee of Medical Journal Editors (ICMJE) stating the “Uniform Requirements for Manuscripts Submitted to Biomedical Journals: Writing and Editing fo…	The Journal is a member of the Committee on Publications Ethics (COPE) Code of Conduct for Editors of Biomedical Journals, and adheres to COPE's Good Publication Practice (see http://publicationethics.org).	USA	Chest computed tomography images of early coronavirus disease (COVID-19)	N	N	N	N	N	N/A	N	N/A	N	No name; age, gender, pregnancy information	N	N	N	N	N
916	Wang S, Guo L, Chen L	Clin Infect Dis	Y	Authors should observe high standards with respect to publication ethics as set out by…..and International Committee of Medical Journal Editors (ICMJE)	Authors should observe high standards with respect to publication ethics as set out by the Commission on Publication Ethics (COPE). When reporting on human subjects, the Methods section should indicate whether the procedures followed were in accordance with the ethical standards of the responsible committee on human experimentation (institutional or regional) and with the Helsinki Declaration (19…	Europe	A case report of neonatal COVID-19 infection in China	N	N	N	N	N	N/A	N	N/A	N	No name; age, gender, area of residence	N	N	Y	N	N
918	Qu YM, Kang EM, Cong HY	Travel Med Infect Dis	Y	The manuscript should be in line with the Recommendations for the Conduct, Reporting, Editing and Publication of Scholarly Work in Medical Journals	If the work involves the use of human subjects, the author should ensure that the work described has been carried out in accordance with The Code of Ethics of the World Medical Association (Declaration of Helsinki) for experiments involving humans. Authors should include a statement in the manuscript that informed consent was obtained for experimentation with human subjects. The privacy rights of…	Europe	Positive result of Sars-Cov-2 in sputum from a cured patient with COVID-19	N	N	N	N	N	N/A	N	N/A	N	No name; age and gender	N	N	N	N	N
923	Wu X, Cai Y, Huang X	Emerg Infect Dis	Y	Emerging Infectious Diseases follows the International Committee of Medical Journal Editors recommendationsExternal Link for the conduct, reporting, editing, and publishing of scholarly work in medical journals.	In brief, when studies involve human participants, authors are responsible for including a statement that those studies have been approved by the appropriate institutional or national research ethics committee and have been performed in accordance with the ethical standards noted in the 1964 Declaration of Helsinki and its later amendments or comparable ethics standards.	USA	Co-infection with SARS-CoV-2 and Influenza A Virus in Patient with Pneumonia, China	N	N	N	N	N	N/A	N	N/A	N	No name; age, gender, travel history	N	Y	N	N	N
955	Tang A, Tong ZD, Wang HL	Emerg Infect Dis	Y	Emerging Infectious Diseases follows the International Committee of Medical Journal Editors recommendationsExternal Link for the conduct, reporting, editing, and publishing of scholarly work in medical journals.	In brief, when studies involve human participants, authors are responsible for including a statement that those studies have been approved by the appropriate institutional or national research ethics committee and have been performed in accordance with the ethical standards noted in the 1964 Declaration of Helsinki and its later amendments or comparable ethics standards.	USA	Detection of Novel Coronavirus by RT-PCR in Stool Specimen from Asymptomatic Child, China	N	N	N	N	N	N/A	N	N/A	N	No name; age and gender	N	N	N	N	N
963	Marchand-Senécal X, Kozak R, Mubareka S	Clin Infect Dis	Y	Authors should observe high standards with respect to publication ethics as set out by…..and International Committee of Medical Journal Editors (ICMJE)	Authors should observe high standards with respect to publication ethics as set out by the Commission on Publication Ethics (COPE). When reporting on human subjects, the Methods section should indicate whether the procedures followed were in accordance with the ethical standards of the responsible committee on human experimentation (institutional or regional) and with the Helsinki Declaration (19…	Europe	Diagnosis and Management of First Case of COVID-19 in Canada: Lessons applied from SARS	N	N	N	N	N	N/A	N	N/A	N	No name; age and gender	N	N	N	N	N
966	Chen D, Xu W, Lei Z, Huang Z	Int J Infect Dis	Y	The manuscript should be in line with the Recommendations for the Conduct, Reporting, Editing and Publication of Scholarly Work in Medical Journals	If the work involves the use of human subjects, the author should ensure that the work described has been carried out in accordance with The Code of Ethics of the World Medical Association (Declaration of Helsinki) for experiments involving humans. Authors should include a statement in the manuscript that informed consent was obtained for experimentation with human subjects. The privacy rights of…	Europe	Recurrence of positive SARS-CoV-2 RNA in COVID-19: A case report	N	Consent but doesn't specify type.	Consent but doesn't specify type.	Consent but doesn't specify type.	N	Informed consent was obtained from the patient for publication of this case report and accompanying image	N	N/A	N	No name; age, gender, travel history	N	Y	N	N	N
980	Ren JL, Zhang AH, Wang XJ	Pharmacol Res	Y	If the work involves the use of human subjects, the author must ensure that the work described has been carried out in accordance with ...Uniform Requirements for manuscripts submitted to Biomedical journals, http://www.icmje.org	Use of patient images or case details: Studies on patients or volunteers require ethics committee approval and informed consent, which should be documented in the paper. If the work involves the use of human subjects, the author must ensure that the work described has been carried out in accordance with The Code of Ethics of the World Medical Association (Declaration of Helsinki) for experiments …	Europe	Traditional Chinese medicine for COVID-19 treatment	N	N	N	N	N	N/A	N	N/A	N	No name; age and gender	N	N	N	N	N
1000	Lee IK, Wang CC, Lin MC	J Hosp Infect	Y	The manuscript should be in line with the Recommendations for the Conduct, Reporting, Editing and Publication of Scholarly Work in Medical Journals	Authors should include a statement in the manuscript that informed consent was obtained for experimentation with human subjects. The privacy rights of human subjects must always be observed. If the work involves the use of human subjects, the author should ensure that the work described has been carried out in accordance with The Code of Ethics of the World Medical Association (Declaration of Hel…	Europe	Effective strategies to prevent coronavirus disease-2019 (COVID-19) outbreak in hospital	N	N	N	N	N	N/A	N	N/A	N	No name; age, gender, travel history	N	Y	N	N	N
1013	Li Y, Zhao R, Zheng S	Emerg Infect Dis	Y	Emerging Infectious Diseases follows the International Committee of Medical Journal Editors recommendationsExternal Link for the conduct, reporting, editing, and publishing of scholarly work in medical journals.	In brief, when studies involve human participants, authors are responsible for including a statement that those studies have been approved by the appropriate institutional or national research ethics committee and have been performed in accordance with the ethical standards noted in the 1964 Declaration of Helsinki and its later amendments or comparable ethics standards.	USA	Lack of Vertical Transmission of Severe Acute Respiratory Syndrome Coronavirus 2, China	N	N	N	N	N	N/A	N	N/A	N	No name; age, gender and social history	N	N	N	N	N
1032	Zhang W	Intensive Care Med	N	N/A	As a member of the Committee on Publication Ethics (COPE) the journal will follow the COPE guidelines on how to deal with potential acts of misconduct. IRB/ethical committee approval and patient informed consent statements should be reported in the manuscript in the Materials and Methods section or in a separate section at the end of the manuscript. When reporting a study that involved human part…	Europe	Imaging changes in severe COVID-19 pneumonia	N	N	N	N	N	Written consent from the patient was waived, because of entirely anonymized images from which the individual cannot be identified.	Y	Unknown	N	No name; age and gender	N	N	N	N	N
1040	Zhang W	Intensive Care Med	N	N/A	As a member of the Committee on Publication Ethics (COPE) the journal will follow the COPE guidelines on how to deal with potential acts of misconduct. IRB/ethical committee approval and patient informed consent statements should be reported in the manuscript in the Materials and Methods section or in a separate section at the end of the manuscript. When reporting a study that involved human part…	Europe	Imaging changes in severe COVID-19 pneumonia in advanced stage	N	N	N	N	N	As above (same case)	N	N/A	N	As above (same case)	N	N	N	N	N
1046	Lin C, Ding Y, Xie B	Clin Imaging	N	References follow the ICMJE guidelines.	Studies conducted must adhere to and be in accordance with The Code of Ethics of the World Medical Association (Declaration of Helsinki) for experiments involving humans. All prospective and retrospective human studies must have appropriate institutional review board approval, and signed informed consent from all human participants is required. Patient consent and or Ethical approval statements a…	Europe	Asymptomatic novel coronavirus pneumonia patient outside Wuhan: The value of CT images in the course of the disease	N	N	N	N	N	N/A	N	N/A	N	No name; age, gender, occupation	N	N	N	Y	N
1052	Wang X, Zhou Z, Zhang J	Clin Infect Dis	Y	Authors should observe high standards with respect to publication ethics as set out by…..and International Committee of Medical Journal Editors (ICMJE)	Authors should observe high standards with respect to publication ethics as set out by the Commission on Publication Ethics (COPE). When reporting on human subjects, the Methods section should indicate whether the procedures followed were in accordance with the ethical standards of the responsible committee on human experimentation (institutional or regional) and with the Helsinki Declaration (19…	Europe	A case of 2019 Novel Coronavirus in a pregnant woman with preterm delivery	Y	N	N	N	N	N/A	N	N/A	N	No name; age, gender, travel history	N	Y	N	N	N
1056	Bae JM	J Prev Med Public Health	N	N/A	Clinical research should be done in accordance of the Ethical Principles for Medical Research Involving Human Subjects, outlined in the Helsinki Declaration (https://www.wma.net/policies-post/wma-declaration-of-helsinki-ethical-principles-for-medical-research-involving-human-subjects/). Clinical studies that do not meet the Helsinki Declaration will not be considered for publication. Human subjec…	Asia	A Chinese Case of COVID-19 Did Not Show Infectivity During the Incubation Period: Based on an Epidemiological Survey	N	N	N	N	N	This paper is a perspective so it did not need ethical consideration	N	N/A	N	No name; age, gender, travel history	N	Y	N	N	N
1063	Cheng SC, Chang YC, Fan Chiang YL	J Formos Med Assoc	Y	The manuscript should be in line with the Recommendations for the Conduct, Reporting, Editing and Publication of Scholarly Work in Medical Journals	Ethical Approval of Studies and Informed Consent For human or animal experimental investigations, appropriate institutional review board or ethics committee approval is required, and such approval, including the official approval code, should be stated in the methods section of the manuscript. For those investigators who do not have formal ethics review committees, the principles outlined in the …	Asia	First case of Coronavirus Disease 2019 (COVID-19) pneumonia in Taiwan	N	N	N	N	N	N/A	N	N/A	N	No name; age, gender, travel history	N	Y	N	N	N
1104	Shrestha R, Shrestha S, Khanal P	J Travel Med	N	JTM supports the International Committee of Medical Journal Editors (ICMJE) in calling for the registration of all clinical trials at their inception.	Authors should observe high standards with respect to publication ethics as set out by the Commission on Publication Ethics (COPE). Papers reporting experiments on patients or healthy volunteers must record the fact that the subjects' consent was obtained according to the Declaration of Helsinki and that it has been approved by the ethical committee of the institution in which the work was perfor…	Europe	Nepal's First Case of COVID-19 and public health response	N	N	N	N	N	N/A	N	N/A	N	No name; age, gender, travel history	N	Y	N	N	N
1111	Wei J, Xu H, Xiong J	Korean J Radiol	N	N/A	Any investigations involving humans and animals should be approved by the Institutional Review Board and Animal Care Committee, respectively, of the institution where the study took place. Korean Journal of Radiology will not consider any studies involving humans or animals without the appropriate approval. Korean Journal of Radiology may request a copy of the approval when necessary. Informed co…	Asia	2019 Novel Coronavirus (COVID-19) Pneumonia: Serial Computed Tomography Findings	N	N	N	N	N	Written informed consent was waived by the Jiangxi Provincial People’s Hospital Institutional Review Board	Y	REC	N	No name; age and gender	N	N	N	N	N
1145	Van Cuong L, Giang HTN, Linh LK	Lancet Infect Dis	Y	The Lancet journals are signatories of the Recommendations for the Conduct, Reporting, Editing, and Publication of Scholarly Work in Medical Journals, issued by the International Committee of Medical Journal Editors (ICMJE Recommendations), and to the Committee on Publication Ethics (COPE) code of conduct for editors. We follow COPE's guidelines.	N/A	Europe	The first Vietnamese case of COVID-19 acquired from China	N	Consent but doesn't specify type.	Consent but doesn't specify type.	Consent but doesn't specify type.	N	Patient consent was obtained for publication	N	N/A	N	No name; age, gender and travel history	N	Y	N	N	N
1167	Fang X, Zhao M, Li S	QJM	N	N/A	Ethics and patient consent: QJM will only consider for publication research that has been scrutinized by a research ethics committee or an institutional review board. The covering letter that accompanies the submitted manuscript should indicate that the ethics of the study have been reviewed by an appropriate body. Consent for Case Reports: It is expected that informed consent is obtained from pa…	Europe	Changes of CT findings in a 2019 novel coronavirus (2019-nCoV) pneumonia patient	N	N	N	N	N	N/A	N	N/A	N	No name; age, gender, social and travel history	N	Y	N	Y	N
1169	Bernard Stoecklin S, Rolland P, Silue Y	Euro Surveill	Y	Eurosurveillance follows the International Committee of Medical Journal Editors (ICMJE) Uniform Requirements for Manuscripts Submitted to Biomedical Journals.	For articles reporting outcomes from studies involving humans and related data, Eurosurveillance requests authors to declare that the planning conduct and reporting of studies was in line with the Declaration of Helsinki, as revised in 2013. Approval to conduct the study should be obtained from an independent local, regional or national review body (e.g. ethics committee, institutional review boa…	Europe	First cases of coronavirus disease 2019 (COVID-19) in France: surveillance, investigations and control measures, January 2020	N	Consent but doesn't specify type.	Consent but doesn't specify type.	Consent but doesn't specify type.	N	Informed consent to disclosure of information relevant to this publication was obtained from the three patients confirmed with 2019-nCoV infection.	N	N/A	N	No name; age, gender, travel history	Y	N	N	N	N
1188	Lim J, Jeon S, Shin HY	J Korean Med Sci	Y	All of the manuscripts should be prepared based on strict observation of research and publication ethics guidelines recommended by the Council of Science Editors (http://www.councilscienceeditors.org/), International Committee of Medical Journal Editors (ICMJE, http://www.icmje.org/),	All of the manuscripts should be prepared based on strict observation of research and publication ethics guidelines World Association of Medical Editors (WAME, http://www.wame.org/), and the Korean Association of Medical Journal Editors (KAMJE, http://www.kamje.or.kr/intro.php?body=eng_index). All studies involving human subjects or human data must be reviewed and approved by a responsible Instit…	Asia	Case of the Index Patient Who Caused Tertiary Transmission of COVID-19 Infection in Korea: the Application of Lopinavir/Ritonavir for the Treatment of COVID-19 Infected Pneumonia Monitored by Quantitative RT-PCR	N	Y	Y	N	N	written informed consent was given by the patient	N	N/A	Y	No name; age, gender, travel history, social history	N	Y	N	Y	N
1202	Pongpirul WA, Pongpirul K, Ratnarathon AC	N Engl J Med	Y	Standard signature	N/A	USA	Journey of a Thai Taxi Driver and Novel Coronavirus	N	N	N	N	N	N/A	N	N/A	N	No name; age, gender, occupation	N	N	N	N	Y
1242	Wu F, Zhao S, Yu B	Nature	Y	Standard signature	N/A	Europe	A new coronavirus associated with human respiratory disease in China	N	Y	Y	N	N	Signed written informed consent was obtained from the patient	N	N/A	Y	No name; age and gender	N	N	N	N	N
1256	Holshue ML, DeBolt C, Lindquist S	N Engl J Med	Y	Standard signature	N/A	USA	First Case of 2019 Novel Coronavirus in the United States	N	N	N	N	N	N/A	N	N/A	N	No name; age, gender, travel history	N	Y	N	N	N

## Sheet: Case Series
Article Number	Authors	Journal	Journal signed up to ICMJE?	Journal's ICMJE comment.	Other ethical standards / statement	Location of journal	Title of paper	Vulnerable population (Y/N)	Any of kind of consent	Written consent (Y/N/NA RIP)	If No, Oral consent (Y/N/NA RIP)?	Journal editor has copy of WIC (Y/N/NA RIP)?	Wording of consent	Consent waived	Consent waived by whom	Rational for waiver	Strict defintion WIC	Anonymity preserved?	Aggregate data only	GCP / DOH statement (Y/N)	Comments
3	Valentina S, Alessio P, Hans-Ulrich I	Swiss Med Weekly	N	N/A	We require every article reporting results of prospective research using human subjects or samples, or results of animal research, to include a statement that the study obtained ethical approval, including the name of the ethics committee(s) or institutional review board(s) and the number/ID of the approval(s). Where ethical approval is not required, the manuscript should include a clear statemen…	Europe	Benign COVID-19 in an immunocompromised cancer patient - the case of a married couple.	N	Consent but doesn't specify type.	Consent but doesn't specify type.	Consent but doesn't specify type.	N	The patients gave informed consent ….....and to the use of their biological data in anonymous form for this report.	N	N/A	N/A	N	No names. Genders, ages, ethnicities, country of origin.	No, the 2 cases were discussed separately.	N
9	Han Y, Jiang M et al	Clinical Immunology	Y	The manuscript should be in line with the Recommendations for the Conduct, Reporting, Editing and Publication of Scholarly Work in Medical Journals	If the work involves the use of human subjects, the author should ensure that the work described has been carried out in accordance with The Code of Ethics of the World Medical Association (Declaration of Helsinki) for experiments involving humans. Authors should include a statement in the manuscript that informed consent was obtained for experimentation with human subjects. The privacy rights of…	Europe	COVID-19 in a patient with long-term use of glucocorticoids: A study of afamilial cluster	N	N	N	N	N	All the information used in this article was approved by the patients.	N	N/A	N/A	N	No names. Genders, ages, country & region of origin.	No, the 2 cases were discussed separately.	N
55	Hu Y, Deng h, Huang et al	Acad Radiol	Y	The manuscript should be in line with the Recommendations for the Conduct, Reporting, Editing and Publication of Scholarly Work in Medical Journals	If the work involves the use of human subjects, the author should ensure that the work described has been carried out in accordance with The Code of Ethics of the World Medical Association (Declaration of Helsinki) for experiments involving humans. Authors should include a statement in the manuscript that informed consent was obtained for experimentation with human subjects. The privacy rights of…	Europe	Analysis of Characteristics in Death Patients with COVID-19 Pneumonia without Underlying Diseases	N	N/A - RIP	N/A - RIP	N/A - RIP	N/A - RIP	N/A - RIP	N	N/A	N/A	N	No names. Genders, ages.	N	N
67	Ghaysour A, Sadeghifard N, Nazari A et al	Travel Med Infec Dis	Y	The manuscript should be in line with the Recommendations for the Conduct, Reporting, Editing and Publication of Scholarly Work in Medical Journals	If the work involves the use of human subjects, the author should ensure that the work described has been carried out in accordance with The Code of Ethics of the World Medical Association (Declaration of Helsinki) for experiments involving humans. Authors should include a statement in the manuscript that informed consent was obtained for experimentation with human subjects. The privacy rights of…	Europe	New clinical experiences and evaluation of clinical and paraclinical features of deceased patients with COVID-19 infection referred to Shahid Mostafa Khomeini Hospital of Ilam, Iranin	N	N	N	N	N	N/A	N	N/A	N/A	N	No names. Only aggregate data.	Y	N
76	CDC (USA)	CDC	N/A - not a journal	N/A	N/A	USA	Detection of SARS-CoV-2 Among Residents and Staff Members of an Independent and Assisted Living Community for Older Adults — Seattle, Washington, 2020	Y	N	N	N	N	N/A	N	N/A	N/A	N	No names. Only aggregate data. Seattle, Washington metropolitan area, Residents and Staff Members of an Independent and Assisted Living Community for Older Adults	Y	N
78	CDC (USA)	CDC	N/A - not a journal	N/A	N/A	USA	Presymptomatic Transmission of SARS-CoV-2 — Singapore, January 23–March 16, 2020	N	N	N	N	N	N/A	N	N/A	N/A	N	No names. Mainly aggregate data but 7 individual cases: Gender, age, social history, travel history.	No, the 2 cases were discussed separately.	N
94	Xu R, Mingshan D, Linfeng L et al	Quant Imaging Med Surg	Y	QIMS is a member of the International Committee of Medical Journal Editors (ICMJE) and follows the ICMJE recommendations for the Conduct, Reporting, Editing, and Publication of Scholarly Work in Medical Journal and the Committee on Publication Ethics (COPE)'s guidelines.	N/A	Asia	CT imaging of one extended family cluster of corona virus disease 2019 (COVID-19) including adolescent patients and “silent infection”	Y	Y	Y	N	N	Written informed consent was obtained from the patient for publication of this study and any accompanying images.	N	N/A	N/A	Y	No names. Gender, age, social history, travel history.	N	N
107	Zhang Z, ZJ Y, Liu Y et al	Eur Respir J	N	N/A	When reporting studies on human subjects, authors should indicate whether the study procedures were approved, or were exempt from review, by the responsible national or institutional review committee. If no formal ethics committee was available, a statement indicating that the research was conducted according to the principles of the World Medical Association Declaration of Helsinki should be inc…	Europe	Novel Coronavirus Infection in Newborn Babies Under 28 Days in China.	Y	N	N	N	N	Informed consent was waived as part of a public health outbreak investigation.	Y	Unknown	Public Health Outbreak	N	No names. Gender, ages, location of origin.	N	N
108	Liang W, Guan W, Li C et al	Eur Respir J	N	N/A	When reporting studies on human subjects, authors should indicate whether the study procedures were approved, or were exempt from review, by the responsible national or institutional review committee. If no formal ethics committee was available, a statement indicating that the research was conducted according to the principles of the World Medical Association Declaration of Helsinki should be inc…	Europe	Clinical characteristics and outcomes of hospitalised patients with COVID-19 treated in Hubei (epicenter) and outside Hubei (non-epicenter): A Nationwide Analysis of China.	N	Consent but doesn't specify type.	Consent but doesn't specify type.	Consent but doesn't specify type.	N	….we thank all the patients who consented to donate their data for analysis.	N	N/A	N/A	N	No names. Only aggregate data.	Y	N
139	Pongpirul WA, Mott JA, Woodring JV et al	Emerg Infect Dis	Y	Emerging Infectious Diseases follows the International Committee of Medical Journal Editors recommendationsExternal Link for the conduct, reporting, editing, and publishing of scholarly work in medical journals.	In brief, when studies involve human participants, authors are responsible for including a statement that those studies have been approved by the appropriate institutional or national research ethics committee and have been performed in accordance with the ethical standards noted in the 1964 Declaration of Helsinki and its later amendments or comparable ethics standards.	USA	Clinical Characteristics of Patients Hospitalized with Coronavirus Disease, Thailand	N	N	N	N	N	N/A	N	N/A	N/A	N	No names. Hospital name. Only aggregate data. Occupation of one patient named (taxi driver) but not linked to any other details.	Y	N
146	Adam Monteagudo L, Boothby A, Gertner E.	ACR Open Rheum	N	N/A	Human subjects. For research carried out with human subjects, authors must provide assurance that (a) informed consent in writing, or receipt of a waiver from this requirement, is obtained from each patient and (b) the study protocol is in compliance with the ethical guidelines of the 1975 Declaration of Helsinki. A statement to this effect must appear in the Methods section of the manuscript, in…	USA	Continuous Intravenous Anakinra Infusion to Calm the Cytokine Storm in Macrophage Activation Syndrome	N	Consent but doesn't specify type.	Unknown	Unknown	N	Patient consent rule were followed as per the instructions of the HealthPartners Institutional Review Board.	N	N/A	N/A	N	No names. Genders, ages.	N	N
150	Chen Y, Peng H, Wang L,	Front Pediatr.	N	N/A	Member of COPE	Europe	Infants Born to Mothers With a New Coronavirus (COVID-19)	Y	Y	Y	N	N	Written informed consent to participate in this study was provided by the participants’ legal guardian/next of kin. Written informed consent was obtained from the individual(s), and minor(s)’ legal guardian/next of kin, for the publication of any potentially identifiable images or data included in this article.	N	N/A	N/A	Y	No names. Gender obvious. Ages.	N	N
161	Dong N, Cai J, Zhou Y et al	JACC: Heart Failure	Y	Standard signature	When reporting on research that involves human subjects, human material, human tissues, or human data, authors must declare that the investigations were carried out following the rules of the Declaration of Helsinki of 1975 (https://www.wma.net/what-we-do/medical-ethics/declaration-of-helsinki/), revised in 2013. According to point 23 of this declaration, an approval from an ethics committee shou…	USA	End-stage Heart Failure with COVID-19: Strong Evidence of Myocardial Injury by 2019-nCoV	N	N	N	N	N	N/A	N	N/A	N/A	N	No names. Only aggregate data.	Y	N
190	Yang S, Zhang Y, Cai J et ak	The Oncologist	Y	The Oncologist's Editorial Policies follow the recommendations of the International Committee of Medical Journal Editors (ICMJE),	The Oncologist's Editorial Policies follow the recommendations of the International Committee of Medical Journal Editors (ICMJE), the World Association of Medical Editors (WAME), and the Committee on Publication Ethics (COPE) for guidance on policies and procedures related to publication ethics.	USA	Clinical Characteristics of COVID‐19 After Gynecologic Oncology Surgery in Three Women: A Retrospective Review of Medical Records	N	N	N	N	N	N/A	N	N/A	N/A	N	No names. Gender obvious. Location of origin.	N	N
206	Cao W, Liu X, Bai T	Open Forum Infect Dis	Y	Authors should observe high standards with respect to publication ethics as set out by…....International Committee of Medical Journal Editors (ICMJE)	Authors should observe high standards with respect to publication ethics as set out by the Commission on Publication Ethics (COPE) and	USA	High-Dose Intravenous Immunoglobulin as a Therapeutic Option for Deteriorating Patients With Coronavirus Disease 2019	N	Consent but doesn't specify type.	Consent but doesn't specify type.	Consent but doesn't specify type.	N	We are grateful to the patients for their consent to publish this case series.	N	N/A	N/A	N	No names. Age, gender.	N	N
207	COVID-19 National Emergency Response Center, Epidemiology and Case Management Team, Korea Centers for Disease Control and Prevention	Osong Public Health and Research Perspectives	Y	All manuscripts should be prepared under strict observation of research and publication ethics guidelines recommended by the Council of Science Editors, International Committee of Medical Journal Editors and the World Association of Medical Editors. Any study including human subjects or human data must be reviewed and approved by a responsible institutional review board (IRB). For further informa…	N/A	Asia	Coronavirus Disease-19: The First 7,755 Cases in the Republic of Korea	N	N	N	N	N	N/A	N	N/A	N/A	N	No names. Only aggregate data.	Y	N
208	COVID-19 National Emergency Response Center, Epidemiology and Case Management Team, Korea Centers for Disease Control and Prevention	Osong Public Health and Research Perspectives	Y	All manuscripts should be prepared under strict observation of research and publication ethics guidelines recommended by the Council of Science Editors, International Committee of Medical Journal Editors and the World Association of Medical Editors. Any study including human subjects or human data must be reviewed and approved by a responsible institutional review board (IRB). For further informa…	N/A	Asia	Coronavirus Disease-19: Summary of 2,370 Contact Investigations of the First 30 Cases in the Republic of Korea	N	N	N	N	N	N/A	N	N/A	N/A	N	No names. Only aggregate data.	Y	N
228	Tu WJ, Cao J, Yu L	Intensive Care Med	N	N/A	As a member of the Committee on Publication Ethics (COPE) the journal will follow the COPE guidelines on how to deal with potential acts of misconduct. IRB/ethical committee approval and patient informed consent statements should be reported in the manuscript in the Materials and Methods section or in a separate section at the end of the manuscript. When reporting a study that involved human part…	Europe	Clinicolaboratory study of 25 fatal cases of COVID-19 in Wuhan	N	N/A - RIP	N/A - RIP	N/A - RIP	N/A - RIP	The study was approved by the Ethics Committee of Wuhan University Zhongnan Hospital and informed consent was waived by the Ethics Committee.	Y	REC	Not specified	N	No names. Only aggregate data.	Y	N
235	Li X, Zeng W, Li X et al	J Trans Med	Y	BMC also endorses the International Committee of Medical Journal Editors (ICMJE) Recommendations for the Conduct, Reporting, Editing and Publication of Scholarly Work in Medical Journals.	BMC is a member of the Committee on Publication Ethics (COPE) and endorses the World Association of Medical Editors (WAME) Policy Statement on Geopolitical Intrusion on Editorial Decisions.	USA	CT imaging changes of corona virus disease 2019(COVID-19): a multi-center study in Southwest China	N	N	N	N	N	N/A	N	N/A	N/A	N	No names. Only aggregate data.	Y	Y
242	Khairat S, Meng C, Xu Y	JMIR Public Health & Surveillance	N	N/A	JMIR Publications is a member of COPE (Committee on Publication Ethics). When reporting experiments on human subjects, authors should indicate IRB (Institutional Reserch Board, also known as REB) approval/exemption and whether the procedures followed were in accordance with the ethical standards of the responsible committee on human experimentation (institutional and national) and with the Helsin…	USA	Interpreting COVID-19 and Virtual Care Trends: Cohort Study	N	N	N	N	N	Institutional Review Board exemption was obtained prior to the study.	N	N/A	N/A	N	No names. Only aggregate data.	Y	N
245	Li X, Wang L, Yan S et al	Int J Infect Dis	Y	The manuscript should be in line with the Recommendations for the Conduct, Reporting, Editing and Publication of Scholarly Work in Medical Journals	If the work involves the use of human subjects, the author should ensure that the work described has been carried out in accordance with The Code of Ethics of the World Medical Association (Declaration of Helsinki) for experiments involving humans. Authors should include a statement in the manuscript that informed consent was obtained for experimentation with human subjects. The privacy rights of…	Europe	Clinical Characteristics of 25 Death Cases With COVID-19: A Retrospective Review of Medical Records in a Single Medical Center, Wuhan, China	N	N/A - RIP	N/A - RIP	N/A - RIP	N/A - RIP	This study was reviewed and approved by the Medical Ethical Committee of Renmin Hospital of Wuhan University.	N	N/A	N/A	N	No names. Only aggregate data.	Y	N
259	Gong K, Xu Z, Cai Z	Med Internet Res	N	For general information about the structure and content of a biomedical manuscript, authors should become familiar (skim through) the ICMJE Uniform Requirements for Manuscripts before reading the specific instructions for JMIR authors below.	Consistent with best practices in research, informed consent and the ability of participants to opt out should usually be provided. However, for certain types of research, informed consent cannot be obtained (e.g. analyses of Twitter postings, A/B testing of websites etc). In these cases, the investigator should comment on the criteria proposed by Eysenbach & Till (BMJ 2001) and obtain IRB approv…	USA	Internet Hospitals Help Prevent and Control the Epidemic of COVID-19 in China: Multicenter User Profiling Study	N	N	N	N	N	Ethic approval was obtained from the medical research ethics committee of the first affiliated hospital of Xiamen University, Xiamen, China (protocol number 3502Z2020YJ05) before the start of the study.	N	N/A	N/A	N	No names. Only aggregate data.	Y	N
284	Escalera-Antezana JP, Lizon-Ferrufino NF, Maldonado-Alanoca A	Travel Med Infect Dis	Y	The manuscript should be in line with the Recommendations for the Conduct, Reporting, Editing and Publication of Scholarly Work in Medical Journals	If the work involves the use of human subjects, the author should ensure that the work described has been carried out in accordance with The Code of Ethics of the World Medical Association (Declaration of Helsinki) for experiments involving humans. Authors should include a statement in the manuscript that informed consent was obtained for experimentation with human subjects. The privacy rights of…	Europe	Clinical features of the first cases and a cluster of Coronavirus Disease 2019 (COVID-19) in Bolivia imported from Italy and Spain	N	N	N	N	N	Ethical approval: Approval was not required.	N	N/A	N/A	N	No names. Gender, age, travel history for some, location of origin.	N	N
286	Ye F, Xu S, Rong Z,	Int J Infect Dis	Y	The manuscript should be in line with the Recommendations for the Conduct, Reporting, Editing and Publication of Scholarly Work in Medical Journals	If the work involves the use of human subjects, the author should ensure that the work described has been carried out in accordance with The Code of Ethics of the World Medical Association (Declaration of Helsinki) for experiments involving humans. Authors should include a statement in the manuscript that informed consent was obtained for experimentation with human subjects. The privacy rights of…	Europe	Delivery of infection from asymptomatic carriers of COVID-19 in a familial cluster	N	Y	Y	N	N	We obtained written consent from all the patients about clinical data, radiographic pictures, information, etc.	N	N/A	N/A	N	No names. Gender, age, occupations, location of origin.	N	N
291	Cheng Y, Luo R, Wang K, Zhang M	Kidney Int	Y	Standard signature	N/A	Europe	Kidney disease is associated with in-hospital death of patients with COVID-19	N	N	N	N	N	The study protocol and waived written informed consent were approved by the Medical Ethics Committee of Tongji Hospital (No. TJ-C20200132).	Y	REC	Not specified	N	No names. Only aggregate data.	Y	N
304	Ma J, Xia P, Zhou Y	Clinical Immunology	Y	Standard signature	N/A	Europe	Potential effect of blood purification therapy in reducing cytokine storm as a late complication of critically ill COVID-19	N	N	N	N	N	N/A	N	N/A	N/A	N	No names. Gender, age.	N	N
305	Wang F, Wang H, Fan J	Gastroenterology	Y	Standard signature	N/A	Europe	Pancreatic injury patterns in patients with COVID-19 pneumonia	N	N	N	N	N	This retrospective study was approved by the ethics committee of Zhongnan Hospital of Wuhan University (No. 2020011).	N	N/A	N/A	N	No names. Only aggregate data.	Y	N
350	Kim ES, Chin BS, Kang CK	J Korean Med Sci	Y	All of the manuscripts should be prepared based on strict observation of research and publication ethics guidelines recommended by the Council of Science Editors (http://www.councilscienceeditors.org/), International Committee of Medical Journal Editors (ICMJE, http://www.icmje.org/),	All of the manuscripts should be prepared based on strict observation of research and publication ethics guidelines World Association of Medical Editors (WAME, http://www.wame.org/), and the Korean Association of Medical Journal Editors (KAMJE, http://www.kamje.or.kr/intro.php?body=eng_index). All studies involving human subjects or human data must be reviewed and approved by a responsible Instit…	Asia	Clinical Course and Outcomes of Patients with Severe Acute Respiratory Syndrome Coronavirus 2 Infection: a Preliminary Report of the First 28 Patients from the Korean Cohort Study on COVID-19	N	N	N	N	N	The board waived the requirement for written consent.	Y	REC	Not specified	N	No names. Only aggregate data.	Y	N
358	Monti S, Balduzzi S, Delvino P	Ann Rheum Dis	Y	Standard signature	N/A	Europe	Clinical Course of COVID-19 in a Series of Patients With Chronic Arthritis Treated With Immunosuppressive Targeted Therapies	N	Consent but doesn't specify type.	Consent but doesn't specify type.	Consent but doesn't specify type.	N	All patients had provided their informed consent for the use of personal and clinical data for scientific purposes. Patient consent for publication Not required.	N	N/A	N/A	N	No names. Only aggregate data.	Y	N
370	Chen Z, Fan H, Cai J	Eur Jour Radiol	Y	Standard signature	If the work involves the use of human subjects, the author should ensure that the work described has been carried out in accordance with The Code of Ethics of the World Medical Association (Declaration of Helsinki) for experiments involving humans. The manuscript should be in line with the Recommendations for the Conduct, Reporting, Editing and Publication of Scholarly Work in Medical Journals. A…	Europe	High-resolution computed tomography manifestations of COVID-19 infections in patients of different ages	N	N	N	N	N	This retrospective study was approved by the Ethics Review Committee of Hangzhou Xixi Hospital affiliated to Zhejiang Chinese Medical University.	N	N/A	N/A	N	No names. Only aggregate data.	Y	N
376	Wang R, Liao C, He H	Am J Kidney Dis	Y	Standard signature	N/A	USA	COVID-19 in Hemodialysis Patients: A Report of 5 Cases	N	Consent but doesn't specify type.	Consent but doesn't specify type.	Consent but doesn't specify type.	N	Patient Consent for Publication: The authors declare that they have obtained consent from each patient reported in this article for publication of the information about him/her that appears within this Case Report.	N	N/A	N/A	N	No name. Genders, ages, social history, radiology images.	N	N
377	Wang L, He W, Yu X	J Infection	Y	The manuscript should be in line with the Recommendations for the Conduct, Reporting, Editing and Publication of Scholarly Work in Medical Journals	Authors should include a statement in the manuscript that informed consent was obtained for experimentation with human subjects. The privacy rights of human subjects must always be observed. If the work involves the use of human subjects, the author should ensure that the work described has been carried out in accordance with The Code of Ethics of the World Medical Association (Declaration of Hel…	Europe	Coronavirus Disease 2019 in Elderly Patients: Characteristics and Prognostic Factors Based on 4-week Follow-Up	N	N	N	N	N	Written informed consent was waived by the same committee.	Y	REC	Not specified	N	No names. Only aggregate data.	Y	Y
388	Kimball A, Hatfield KM, Arons M	M & M Weekly (CDC)	N/A - not a journal	N/A	N/A	USA	Asymptomatic and Presymptomatic SARS-CoV-2 Infections in Residents of a Long-Term Care Skilled Nursing Facility — King County, Washington, March 2020	Y	N	N	N	N	N/A	N	N/A	N/A	N	No names. Only aggregate data.	Y	N
393	Le TQM, Takemura T, Moi ML	Emerg Infect Dis	Y	Emerging Infectious Diseases follows the International Committee of Medical Journal Editors recommendationsExternal Link for the conduct, reporting, editing, and publishing of scholarly work in medical journals.	In brief, when studies involve human participants, authors are responsible for including a statement that those studies have been approved by the appropriate institutional or national research ethics committee and have been performed in accordance with the ethical standards noted in the 1964 Declaration of Helsinki and its later amendments or comparable ethics standards.	USA	Severe Acute Respiratory Syndrome Coronavirus 2 Shedding by Travelers, Vietnam, 2020	N	N	N	N	N	N/A	N	N/A	N/A	N	No names. Only aggregate data.	Y	N
443	Zhou Y, Zhang Z, Tian J	Ann Palliat Med	Y	Standard signature	N/A	Asia	Risk factors associated with disease progression in a cohort of patients infected with the 2019 novel coronavirus	N	N	N	N	N	This study was reviewed and approved by the Ethics Committee of the Ninth Hospital of Nanchang, and written informed consent was waived by the Ethics Committee in light of the urgent need to collect clinical data.	Y	REC	Urgent need to collect clinical data	N	No names. Only aggregate data.	Y	N
435	Wu P, Duan F, Luo C	JAMA Opthalmology	Y	Standard signature	No	USA	Characteristics of Ocular Findings of Patients With Coronavirus Disease 2019 (COVID-19) in Hubei Province, China	N	Y	Y	N	N	This study was approved by the ethics committee of Yichang Central People’s Hospital, and all patients gave written informed consent	N	N/A	N/A	Y	No names. Only aggregate data.	Y	N
476	Wang L, Li X, Chen H, Yan S	Am J Nephrology	Y	The presentation of manuscripts should follow the Uniform Requirements for Manuscripts Submitted to Biomedical Journals from the International Committee of Medical Journal Editors (ICMJE) http://www.icmje.org/recommendations/browse/roles-and-responsibilities/protection-of-research-participants.html	For human or animal experimental investigations, appropriate institutional review board or ethics committee approval is required, and such approval, including the official approval code, should be stated in the methods section of the manuscript. For those investigators who do not have formal ethics review committees, the principles outlined in the Declaration of Helsinki should be followed (World…	USA	Coronavirus Disease 19 Infection Does Not Result in Acute Kidney Injury: An Analysis of 116 Hospitalized Patients from Wuhan, China	N	Y	N	Y	N	Oral consent was obtained from all patients. This study was ap- proved by the Institutional Ethics Committee of Renmin Hospital of Wuhan University (IRB number is WDRY2020-K115).	N	N/A	N/A	N	No names. Only aggregate data.	Y	N
485	Long C, Xu H, Shen Q,	Eur Jour Radiol	Y	Standard signature	If the work involves the use of human subjects, the author should ensure that the work described has been carried out in accordance with The Code of Ethics of the World Medical Association (Declaration of Helsinki) for experiments involving humans. The manuscript should be in line with the Recommendations for the Conduct, Reporting, Editing and Publication of Scholarly Work in Medical Journals. A…	Europe	Diagnosis of the Coronavirus disease (COVID-19): rRT-PCR or CT?	N	N	N	N	N	This study was approved by the Ethics Committee of the Yichang Yiling Hospital. Signed informed consent was exempted due to the retrospective nature of the study.	Y	REC	Retrospective nature of the study	N	No names. Only aggregate data.	Y	N
488	Cheng C, Wang J, Guo H	Int J Infect Dis	Y	The manuscript should be in line with the Recommendations for the Conduct, Reporting, Editing and Publication of Scholarly Work in Medical Journals	If the work involves the use of human subjects, the author should ensure that the work described has been carried out in accordance with The Code of Ethics of the World Medical Association (Declaration of Helsinki) for experiments involving humans. Authors should include a statement in the manuscript that informed consent was obtained for experimentation with human subjects. The privacy rights of…	Europe	Risk-adapted Treatment Strategy For COVID-19 Patients	N	Consent but doesn't specify type.	Consent but doesn't specify type.	Consent but doesn't specify type.	N	This study was approved by the First Affiliated Hospital of University of Science and Technology of China institutional review board and the need for informed consent was obtained.	N	N/A	N/A	N	No names. Only aggregate data.	Y	N
494	Li C, Ji F, Wang L	Emerg Infect Dis	Y	Emerging Infectious Diseases follows the International Committee of Medical Journal Editors recommendationsExternal Link for the conduct, reporting, editing, and publishing of scholarly work in medical journals.	In brief, when studies involve human participants, authors are responsible for including a statement that those studies have been approved by the appropriate institutional or national research ethics committee and have been performed in accordance with the ethical standards noted in the 1964 Declaration of Helsinki and its later amendments or comparable ethics standards.	USA	Asymptomatic and Human-to-Human Transmission of SARS-CoV-2 in a 2-Family Cluster, Xuzhou, China	N	N	N	N	N	N/A	N	N/A	N/A	N	No names. Genders, ages, travel history, social history, occupations	N	N
497	Meng J, Xiao G, Zhang J	Emer Microbes & Infections	N	Link to ICMJE on website but no explicit statement of compliance.	Patients have a right to privacy that should not be violated without informed consent. Identifying information, including names, initials, or hospital numbers, should not be published in written descriptions, photographs, or pedigrees unless the information is essential for scientific purposes and the patient (or parent or guardian) gives written informed consent for publication. Informed consent…	Asia	Renin-angiotensin system inhibitors improve the clinical outcomes of COVID-19 patients with hypertension	N	Consent but doesn't specify type.	Consent but doesn't specify type.	Consent but doesn't specify type.	N	This study was approved by the Shenzhen Third People’s Hospital Ethical Committee. Verbal informed consent was obtained from all patients or patients’ family members.	N	N/A	N/A	N	No names. Only aggregate data.	Y	N
503	Bhatraju PK, Ghassemieh BJ, Nichols M	N Engl J Med	Y	Standard signature	N/A	USA	Covid-19 in Critically Ill Patients in the Seattle Region — Case Series	N	N	N	N	N	The institutional review board at Swedish Medical Center also independently approved the study. Informed consent was waived, and researchers analyzed only deidentified (anonymized) data.	Y	REC	Only deidentifed data used	N	No names. Referring hospital (named), Admission location, Sex, Age.	N	N
507	Luo C, Yao L, Zhang L	JAMA Netw Open Infectious Diseases	Y	Standard signature	No	Europe	Possible Transmission of Severe Acute Respiratory Syndrome Coronavirus 2 (SARS-CoV-2) in a Public Bath Center in Huai’an, Jiangsu Province, China	N	Y	Y	N	N	This study was approved by the ethics committee of Huai’an No. 4 Hospital, and written informed consent was obtained from all patients.	N	N/A	N/A	Y	No names. Genders, ages, occupation of one individual, travel history.	N	N
514	Tan L, Wang Q, Zhang D	Signal Transduct Target Ther	Y	Standard signature	N/A	Asia	Lymphopenia predicts disease severity of COVID-19: a descriptive and predictive study	N	N/A - RIP	N/A - RIP	N/A - RIP	N/A - RIP	N/A	N	N/A	N/A	N	No names. No aggregate data.	Y	N
544	Easom N, Moss P, Barlow G	Influenza Other Respir Viruses	N	N/A	This journal is a member of the Committee on Publication Ethics (COPE).	USA	Sixty‐eight consecutive patients assessed for COVID‐19 infection: Experience from a UK Regional infectious diseases Unit	N	N	N	N	N	As all care delivered to patients was routine, no ethical approval is necessary in keeping with UK national guidane that this is an evaluation of a current NHS service.	N	N/A	N/A	N	No names. Age, genders.	N	N
552	Zhang XA, Fan H, Qi RZ	Travel Med Infect Dis	Y	The manuscript should be in line with the Recommendations for the Conduct, Reporting, Editing and Publication of Scholarly Work in Medical Journals	If the work involves the use of human subjects, the author should ensure that the work described has been carried out in accordance with The Code of Ethics of the World Medical Association (Declaration of Helsinki) for experiments involving humans. Authors should include a statement in the manuscript that informed consent was obtained for experimentation with human subjects. The privacy rights of…	Europe	Importing coronavirus disease 2019 (COVID-19) into China after international air travel	N	N	N	N	N	We thank all the tested individuals, their families, and collaborating clinicians for their participation.	N	N/A	N/A	N	No names. Age, gender, travel history (including seat numbers on the airplane!), occupation of some individuals.	N	N
568	Hsih WH, Cheng MY, Ho MW	J Microbiol Immunol Infect	Y	The manuscript should be in line with the Recommendations for the Conduct, Reporting, Editing and Publication of Scholarly Work in Medical Journals.	If the work involves the use of human subjects, the author should ensure that the work described has been carried out in accordance with The Code of Ethics of the World Medical Association (Declaration of Helsinki) for experiments involving humans. Authors should include a statement in the manuscript that informed consent was obtained for experimentation with human subjects. The privacy rights of…	Europe	Featuring COVID-19 cases via screening symptomatic patients with epidemiologic link during flu season in a medical center of central Taiwan	N	N	N	N	N	N/A	N	N/A	N/A	N	No names. Age, gender, travel history.	N	N
569	He H, Zhao S, Han L, Wang Q	J Cardiothorac Vasc Anesth	Y	Standard signature	N/A	Europe	Anesthetic Management of Patients Undergoing Aortic Dissection Repair With Suspected Severe Acute Respiratory Syndrome Coronavirus-2 Infection	N	N	N	N	N	N/A	N	N/A	N/A	N	No names. Age, gender, region of residence.	N	N
577	Zhang J, Tian S, Lou J	Crit Care	Y	Standard signature	N/A	Europe	Familial cluster of COVID-19 infection from an asymptomatic	N	N	N	N	N	The study was approved by the Ethics Committee of Beijing Emergency Medical Center (no.2020-01), and the written informed consent was waived because the study is retrospective in nature and belongs to the emergency medical service.	Y	REC	Retrospective & emergency medical service	N	No names. Age, gender, travel history, radiology images.	N	N
578	McMichael TM, Currie DW, Clark S	N Engl J Med	Y	Standard signature	N/A	USA	Epidemiology of Covid-19 in a Long-Term Care Facility in King County, Washington	N	N	N	N	N	N/A	N	N/A	N/A	N	No names. Mainly aggregate data, but single case has age, gender, symptoms, date of onset of symptoms, date of transfer to hospital, symptoms, comordibities, identification as a resident. However, she passed away.	N	N
581	Guo T, Fan Y, Chen M	JAMA Cardiology	Y	Standard signature	No	USA	Cardiovascular Implications of Fatal Outcomes of Patients With Coronavirus Disease 2019 (COVID-19)	N	Consent but doesn't specify type.	Consent but doesn't specify type.	Consent but doesn't specify type.	N	Consent was obtained from patients or patients’ next of kin. This study complied with the edicts of the 1975 Declaration of Helsinki and was approved by the institutional ethics board of Zhongnan Hospital of Wuhan University and the Seventh Hospital of Wuhan City (no. 2020026).	N	N/A	N/A	N	No names. Only aggregate data.	Y	N
589	Chen G, Wu D, Guo W	JCI	Y	In accordance with the requirements set forth in the Uniform Requirements for Manuscripts Submitted to Biomedical Journals issued by the International Committee for Medical Journal Editors (ICMJE), we ask that authors provide specific information regarding the ethical treatment of research participants, patient consent, patient privacy, protocols, authorship, and competing interests.	N/A	USA	Clinical and immunological features of severe and moderate coronavirus disease 2019	N	Y	Y	N	N	The study was performed in accordance with Good Clinical Practice and the Declaration of Helsinki principles for ethical research. The study protocol was approved by the Institutional Review Board of Tongji Hospital, Tongji Medical College, Huazhong University of Science and Technology (Wuhan, China). Written informed consent was waived due to the rapid emergence of this infectious disease.	Y	REC	Rapid emergence of this infectious disease	Y	No names. Only aggregate data.	Y	N
592	Guan WJ, Liang WH, Zhao Y	Eur Respir J	N	N/A	When reporting studies on human subjects, authors should indicate whether the study procedures were approved, or were exempt from review, by the responsible national or institutional review committee. If no formal ethics committee was available, a statement indicating that the research was conducted according to the principles of the World Medical Association Declaration of Helsinki should be inc…	Europe	Comorbidity and Its Impact on 1590 Patients With Covid-19 in China: A Nationwide Analysis	N	N	N	N	N	N/A	N	N/A	N/A	N	Only aggregate data.	Y	N
593	Yang S, Shi Y, Lu H	Eur Respir J	N	N/A	When reporting studies on human subjects, authors should indicate whether the study procedures were approved, or were exempt from review, by the responsible national or institutional review committee. If no formal ethics committee was available, a statement indicating that the research was conducted according to the principles of the World Medical Association Declaration of Helsinki should be inc…	Europe	Clinical and CT features of early-stage patients with COVID-19: a retrospective analysis of imported cases in Shanghai, China	N	N	N	N	N	N/A	N	N/A	N/A	N	Mainly aggregate data, but single case has age, sex, radiology images, dates of progression	N	N
595	Chen T, Wu D, Chen H	BMJ	Y	Standard signature	N/A	Europe	Clinical characteristics of 113 deceased patients with coronavirus disease 2019: retrospective study	N	N	N	N	N	Ethical approval: The case series was approved by the Institutional Review Board of Tongji Hospital, Tongji Medical College, Huazhong University of Science and Technology (TJ-C20200101). Written informed consent was waived owing to the rapid emergence of this infectious disease.	Y	REC	Rapid emergence of this infectious disease	N	Mainly aggregate data, but four cases have age, sex, radiology images & recovery/death.	N	N
601	Wang K, Kang S, Tian R	Clin Radiol	Y	Standard signature	N/A	Europe	Imaging manifestations and diagnostic value of chest CT of coronavirus disease 2019 (COVID-19) in the Xiaogan area	N	Y	Y	N	N	The study was approved by the hospital’s ethics committee and written informed consent was obtained from patients involved before enrolment when data were collected retrospectively.	N	N/A	N/A	Y	Aggregate data except for 3 patients for which sex, age, date of admission, comorbidities, labs,	N	N
603	Zhang G, Zhang J, Wang B	Respir Res	Y	Standard signature	N/A	Europe	Analysis of Clinical Characteristics and Laboratory Findings of 95 Cases of 2019 Novel Coronavirus Pneumonia in Wuhan, China: A Retrospective Analysis	N	N	N	N	N	Ethics Committee of Xinzhou District People’s Hospital approved this study. Consent for publication: not applicable.	N	N/A	N/A	N	Only aggregate data.	Y	N
614	McMichael TM, Clark S, Pogosjans S,	M & M Weekly (CDC)	N/A - not a journal	N/A - not a journal	N/A - not a journal	USA	Epidemiology of Covid-19 in a Long-Term Care Facility in King County, Washington	N	N	N	N	N	N/A	N	N/A	N/A	N	Aggregate data except for a single case which reports age, sex, symptoms, date of onset, obs, comorbidities, work-up. However, the patient passed away.	N	N
618	Jin X, Lian JS, Hu JH	Gut	Y	Standard signature	N/A	Europe	Epidemiological, clinical and virological characteristics of 74 cases of coronavirus-infected disease 2019 (COVID-19) with gastrointestinal symptoms	N	N	N	N	N	Written informed consent was waived by the ethics commission of the designated hospital, as this study was carried out for emerging infectious disease purposes and is part of a continuing public health outbreak investigation under national authorisation.	Y	REC	Public Health Outbreak	N	Only aggregate data.	Y	N
637	An P, Zhang M.	Diagn Interv Radiol	Y	Editorial and publication processes of the journal are shaped in accordance with the guidelines of the international organizations such as the International Committee of Medical Journal Editors (ICMJE).	Editorial and publication processes of the journal are shaped in accordance with the guidelines of the international organizations such as ....... the World Association of Medical Editors (WAME), the Council of Science Editors (CSE), the Committee on Publication Ethics (COPE), and the European Association of Science Editors (EASE). For studies involving human or animal participants, the authors s…	Europe	Novel coronavirus SARS-CoV-2: familial spread resulting in COVID-19 pneumonia in a pediatric patient	Y	N	N	N	N	N/A	N	N/A	N/A	N	No names gived, but the following identified: age, gender, occupation, name of hospital	N	N
645	Su L, Ma X, Yu H	Emerg Microbes Infect	N	Link to ICMJE on website but no explicit statement of compliance.	Patients have a right to privacy that should not be violated without informed consent. Identifying information, including names, initials, or hospital numbers, should not be published in written descriptions, photographs, or pedigrees unless the information is essential for scientific purposes and the patient (or parent or guardian) gives written informed consent for publication. Informed consent…	USA	The different clinical characteristics of corona virus disease cases between children and their families in China - the character of children with COVID-19	Y	N	N	N	N	N/A	N	N/A	N/A	N	No names but extensive travel history, age, gender	N	Y
690	Nickel CH, Bingisser R	Swiss Med Weekly	N	N/A	We require every article reporting results of prospective research using human subjects or samples, or results of animal research, to include a statement that the study obtained ethical approval, including the name of the ethics committee(s) or institutional review board(s) and the number/ID of the approval(s). Where ethical approval is not required, the manuscript should include a clear statemen…	Europe	Mimics and chameleons of COVID-19	N	N	N	N	N	N/A	N	N/A	N/A	N	No names, sex, age symptoms, work-up	N	N
744	Olsen SJ, Chen MY, Liu YL	Emerg Infect Dis	Y	Emerging Infectious Diseases follows the International Committee of Medical Journal Editors recommendationsExternal Link for the conduct, reporting, editing, and publishing of scholarly work in medical journals.	In brief, when studies involve human participants, authors are responsible for including a statement that those studies have been approved by the appropriate institutional or national research ethics committee and have been performed in accordance with the ethical standards noted in the 1964 Declaration of Helsinki and its later amendments or comparable ethics standards.	USA	Early Introduction of Severe Acute Respiratory Syndrome Coronavirus 2 into Europe	N	N	N	N	N	N/A	N	N/A	N/A	N	No names but extensive travel history, age, gender	N	N
757	Li P, Fu JB, Li KF	Int J Infect Dis	Y	The manuscript should be in line with the Recommendations for the Conduct, Reporting, Editing and Publication of Scholarly Work in Medical Journals	If the work involves the use of human subjects, the author should ensure that the work described has been carried out in accordance with The Code of Ethics of the World Medical Association (Declaration of Helsinki) for experiments involving humans. Authors should include a statement in the manuscript that informed consent was obtained for experimentation with human subjects. The privacy rights of…	Europe	Transmission of COVID-19 in the terminal stage of incubation period: a familial cluster	N	N	N	N	N	N/A	N	N/A	N/A	N	No names but extensive travel history, age, gender	N	N
762	Liu KC, Xu P, Lv WF	Eur Jour Radiol	Y	Standard signature	If the work involves the use of human subjects, the author should ensure that the work described has been carried out in accordance with The Code of Ethics of the World Medical Association (Declaration of Helsinki) for experiments involving humans. The manuscript should be in line with the Recommendations for the Conduct, Reporting, Editing and Publication of Scholarly Work in Medical Journals. A…	Europe	A retrospective analysis of 73 cases by disease severity	N	N	N	N	N	N/A	N	N/A	N/A	N	No individual details	Y	N
774	Yuan M, Yin W, Tao Z	PLoS One	Y	Standard signature	N/A	Europe	Association of radiologic findings with mortality of patients infected with 2019 novel coronavirus in Wuhan, China	N	N	N	N	N	written informed consent was waived (Ethics committee approval for same)	Y	REC	Not specified	N	No individual details	Y	N
775	Ng Y, Li Z, Chua YX	M & M Weekly (CDC)	N/A - not a journal	N/A - not a journal	N/A - not a journal	USA	Evaluation of the Effectiveness of Surveillance and Containment Measures for the First 100 Patients with COVID-19 in Singapore - January 2 -February 29, 2020	N	N	N	N	N	N/A	N	N/A	N/A	N	No individual details	Y	N
776	Kakimoto K, Kamiya H, Yamagishi T	M & M Weekly (CDC)	N/A - not a journal	N/A - not a journal	N/A - not a journal	USA	Initial Investigation of Transmission of COVID-19 Among Crew Members During Quarantine of a Cruise Ship - Yokohama, Japan, February 2020	N	N	N	N	N	N/A	N	N/A	N/A	N	No individual details - but workplace, travel dates identified	N	N
809	Xing Y, Mo P, Xiao Y	Euro Surveill	Y	Eurosurveillance follows the International Committee of Medical Journal Editors (ICMJE) Uniform Requirements for Manuscripts Submitted to Biomedical Journals.	For articles reporting outcomes from studies involving humans and related data, Eurosurveillance requests authors to declare that the planning conduct and reporting of studies was in line with the Declaration of Helsinki, as revised in 2013. Approval to conduct the study should be obtained from an independent local, regional or national review body (e.g. ethics committee, institutional review boa…	Europe	Post-discharge surveillance and positive virus detection in two medical staff recovered from coronavirus disease 2019 (COVID-19), China, January to February 2020	N	Y	Y	N	N	written informed consent was obtained from patients	N	N/A	N/A	Y	No names, age, gender, profession	N	N
817	Chen R, Zhang Y, Huang L	Can J Anaesth	N	As Instructions for Authors become increasingly harmonized to make it easier for authors submitting to different journals, the CJA Instructions have been modified and updated in various sections under the permission provisions of the International Committee of Medical Journal Editors (ICMJE) stating the “Uniform Requirements for Manuscripts Submitted to Biomedical Journals: Writing and Editing fo…	The Journal is a member of the Committee on Publications Ethics (COPE) Code of Conduct for Editors of Biomedical Journals, and adheres to COPE's Good Publication Practice (see http://publicationethics.org).	USA	Safety and efficacy of different anesthetic regimens for parturients with COVID-19 undergoing Cesarean delivery: a case series of 17 patients	Y	Y	Y	N	N	After obtaining written informed consent…	N	N/A	N/A	Y	No individual details	Y	N
821	Xu T, Chen C, Zhu Z	Int J Infect Dis	Y	The manuscript should be in line with the Recommendations for the Conduct, Reporting, Editing and Publication of Scholarly Work in Medical Journals	If the work involves the use of human subjects, the author should ensure that the work described has been carried out in accordance with The Code of Ethics of the World Medical Association (Declaration of Helsinki) for experiments involving humans. Authors should include a statement in the manuscript that informed consent was obtained for experimentation with human subjects. The privacy rights of…	Europe	Clinical features and dynamics of viral load in imported and non-imported patients with COVID-19	N	Y	Y	N	N	Written informed consent was obtained from all participants	N	N/A	N/A	Y	No individual details	Y	Y
828	Zhao S, Ling K, Yan H	J Cardiothorac Vasc Anesth	Y	Standard signature	N/A	Europe	Anesthetic Management of Patients with COVID 19 Infections during Emergency Procedures	N	N	N	N	N	N/A	N	N/A	N/A	N	No individual details	Y	N
844	Korean Society of Infectious Diseases	J Korean Med Sci	Y	All of the manuscripts should be prepared based on strict observation of research and publication ethics guidelines recommended by the Council of Science Editors (http://www.councilscienceeditors.org/), International Committee of Medical Journal Editors (ICMJE, http://www.icmje.org/),	All of the manuscripts should be prepared based on strict observation of research and publication ethics guidelines World Association of Medical Editors (WAME, http://www.wame.org/), and the Korean Association of Medical Journal Editors (KAMJE, http://www.kamje.or.kr/intro.php?body=eng_index). All studies involving human subjects or human data must be reviewed and approved by a responsible Instit…	Asia	Report on the Epidemiological Features of Coronavirus Disease 2019 (COVID-19) Outbreak in the Republic of Korea from January 19 to March 2, 2020	N	N	N	N	N	N/A	N	N/A	N/A	N	No names; detailed information on religious membership, travel & social hostory as well as age & gender	N	N
848	Sun Q, Xu X, Xie J	Korean J Radiol	N	N/A	Any investigations involving humans and animals should be approved by the Institutional Review Board and Animal Care Committee, respectively, of the institution where the study took place. Korean Journal of Radiology will not consider any studies involving humans or animals without the appropriate approval. Korean Journal of Radiology may request a copy of the approval when necessary. Informed co…	Asia	Evolution of Computed Tomography Manifestations in Five Patients Who Recovered from Coronavirus Disease 2019 (COVID-19) Pneumonia	N	N	N	N	N	N/A	N	N/A	N/A	N	No names	Y	N
849	Li D, Wang D, Dong J	Korean J Radiol	N	N/A	Any investigations involving humans and animals should be approved by the Institutional Review Board and Animal Care Committee, respectively, of the institution where the study took place. Korean Journal of Radiology will not consider any studies involving humans or animals without the appropriate approval. Korean Journal of Radiology may request a copy of the approval when necessary. Informed co…	Asia	False-Negative Results of Real-Time Reverse-Transcriptase Polymerase Chain Reaction for Severe Acute Respiratory Syndrome Coronavirus 2: Role of Deep-Learning-Based CT Diagnosis and Insights from Two Cases	N	N	N	N	N	N/A	N	N/A	N/A	N	No names, detailed social history	N	N
860	Chen J, Qi T, Liu L	J Infection	Y	The manuscript should be in line with the Recommendations for the Conduct, Reporting, Editing and Publication of Scholarly Work in Medical Journals	Authors should include a statement in the manuscript that informed consent was obtained for experimentation with human subjects. The privacy rights of human subjects must always be observed. If the work involves the use of human subjects, the author should ensure that the work described has been carried out in accordance with The Code of Ethics of the World Medical Association (Declaration of Hel…	Europe	Clinical progression of patients with COVID-19 in Shanghai, China	N	Y	Y	NA RIP or disch	N	informed consent was obtained from patients involved before data were collected retrospectively. Informed consent was waived for patients unable to obtain an informed consent (i.e., those discharged or died)	Y	REC	Not specified	N	No individual details	Y	N
861	Ye G, Pan Z, Pan Y	J Infection	Y	The manuscript should be in line with the Recommendations for the Conduct, Reporting, Editing and Publication of Scholarly Work in Medical Journals	Authors should include a statement in the manuscript that informed consent was obtained for experimentation with human subjects. The privacy rights of human subjects must always be observed. If the work involves the use of human subjects, the author should ensure that the work described has been carried out in accordance with The Code of Ethics of the World Medical Association (Declaration of Hel…	Europe	Clinical characteristics of severe acute respiratory syndrome coronavirus 2 reactivation	N	N	N	N	N	Written informed consent was waived THEN All patients provided written informed consent	N	N/A	N/A	N	No names; age & gender	N	N
863	Liu H, Liu F, Li J	J Infection	Y	The manuscript should be in line with the Recommendations for the Conduct, Reporting, Editing and Publication of Scholarly Work in Medical Journals	Authors should include a statement in the manuscript that informed consent was obtained for experimentation with human subjects. The privacy rights of human subjects must always be observed. If the work involves the use of human subjects, the author should ensure that the work described has been carried out in accordance with The Code of Ethics of the World Medical Association (Declaration of Hel…	Europe	Clinical and CT imaging features of the COVID-19 pneumonia: Focus on pregnant women and children	Y	N	N	N	N	The informed consent requirement was waived for this retrospective study NB The informed consents for CT examination were obtained from all patients	N	N/A	N/A	N	No individual details	Y	N	note confusing consent statements ? Retrospective
905	Liu W, Zhang Q, Chen J	N Engl J Med	Y	Standard signature	N/A	USA	Detection of Covid-19 in Children in Early January 2020 in Wuhan, China	Y	Y	Y	N	N	Informed consent was obtained from the parents or guardians of the patients with Covid-19 for the publication of their clinical data	N	N/A	N/A	N	No names; age & gender, city of residence	N	N
908	Cai J, Sun W, Huang J	Emerg Infect Dis	Y	Emerging Infectious Diseases follows the International Committee of Medical Journal Editors recommendationsExternal Link for the conduct, reporting, editing, and publishing of scholarly work in medical journals.	In brief, when studies involve human participants, authors are responsible for including a statement that those studies have been approved by the appropriate institutional or national research ethics committee and have been performed in accordance with the ethical standards noted in the 1964 Declaration of Helsinki and its later amendments or comparable ethics standards.	USA	Indirect Virus Transmission in Cluster of COVID-19 Cases, Wenzhou, China, 2020	N	Y	Y	N	N	written informed consent from all case-patients.	N	N/A	N/A	Y	No names; age & gender, not workplace physically described	N	N
917	Qin C, Zhou L, Hu Z	Clin Infect Dis	Y	Authors should observe high standards with respect to publication ethics as set out by…..and International Committee of Medical Journal Editors (ICMJE)	Authors should observe high standards with respect to publication ethics as set out by the Commission on Publication Ethics (COPE). When reporting on human subjects, the Methods section should indicate whether the procedures followed were in accordance with the ethical standards of the responsible committee on human experimentation (institutional or regional) and with the Helsinki Declaration (19…	Europe	Dysregulation of immune response in patients with COVID-19 in Wuhan, China	N	N	N	N	N	Written informed consent was waived by the Ethics Commission of the designated hospital	Y	REC	Not specified	N	No individual details	Y	N
927	Liu R, Han H, Liu F	Clin Chim Acta	Y	The work described in your article must have been carried out in accordance with http://www.icmje.org published by the International Committee of Medical Journal Editors. This must be stated at an appropriate point in the article.	The work described in your article must have been carried out in accordance with The Code of Ethics of the World Medical Association (Declaration of Helsinki) for experiments involving humans http://www.wma.net/e/policy/b3.htm This must be stated at an appropriate point in the article. If human subjects were used in the experiment please make a statement to the effect that this study has been cle…	Europe	Positive rate of RT-PCR detection of SARS-CoV-2 infection in 4880 cases from one hospital in Wuhan, China, from Jan to Feb 2020	N	N	N	N	N	the need for informed consent was waived	Y	REC	Not specified	N	No individual details	Y	N
932	Spiteri G, Fielding J, Diercke M	Euro Surveill	Y	Eurosurveillance follows the International Committee of Medical Journal Editors (ICMJE) Uniform Requirements for Manuscripts Submitted to Biomedical Journals.	For articles reporting outcomes from studies involving humans and related data, Eurosurveillance requests authors to declare that the planning conduct and reporting of studies was in line with the Declaration of Helsinki, as revised in 2013. Approval to conduct the study should be obtained from an independent local, regional or national review body (e.g. ethics committee, institutional review boa…	Europe	First cases of coronavirus disease 2019 (COVID-19) in the WHO European Region, 24 January to 21 February 2020	N	N	N	N	N	N/A	N	N/A	N/A	N	No names	Y	N
958	COVID-19 National Emergency Response Center	Osong Public Health Res Perspect	Y	All manuscripts should be prepared under strict observation of research and publication ethics guidelines recommended by the Council of Science Editors, International Committee of Medical Journal Editors and the World Association of Medical Editors. Any study including human subjects or human data must be reviewed and approved by a responsible institutional review board (IRB). For further informa…	N/A	Asia	Early Epidemiological and Clinical Characteristics of 28 Cases of Coronavirus Disease in South Korea	N	N	N	N	N	N/A	N	N/A	N/A	N	No names; age, gender, detailed travel and social histories	N	N
986	Yan G, Lee CK, Lam LTM	Lancet Infect Dis	Y	The Lancet journals are signatories of the Recommendations for the Conduct, Reporting, Editing, and Publication of Scholarly Work in Medical Journals, issued by the International Committee of Medical Journal Editors (ICMJE Recommendations), and to the Committee on Publication Ethics (COPE) code of conduct for editors. We follow COPE's guidelines.	N/A	Europe	Covert COVID-19 and false-positive dengue serology in Singapore	N	N	N	N	N	N/A	N	N/A	N/A	N	No names; age and gender	N	N
991	Lin M, Beliavsky A, Katz K	Canadian Medical Association Journal	Y	As a founding member of the International Committee of Medical Journal Editors, CMAJ endorses the "Uniform requirements for manuscripts submitted to biomedical journals" and the "ICMJE uniform disclosure form for potential conflicts of interest"	The Canadian Medical Association Journal (CMAJ) also follows the Committee on Publication Ethics (COPE) guidelines. Authors of articles based on real patients must obtain patient consent before submission.Authors of articles based on real patients must obtain patient consent before submission. If the patient’s face is shown, or if distinctive markings (e.g., an unusual tattoo) are shown that migh…	USA	What can early Canadian experience screening for COVID-19 teach us about how to prepare for a pandemic?	N	N	N	N	N	N/A	N	N/A	N/A	N	No individual data	Y	N
998	Zhu Y, Liu YL, Li ZP	J Infection	Y	The manuscript should be in line with the Recommendations for the Conduct, Reporting, Editing and Publication of Scholarly Work in Medical Journals	Authors should include a statement in the manuscript that informed consent was obtained for experimentation with human subjects. The privacy rights of human subjects must always be observed. If the work involves the use of human subjects, the author should ensure that the work described has been carried out in accordance with The Code of Ethics of the World Medical Association (Declaration of Hel…	Europe	Clinical and CT imaging features of 2019 novel coronavirus disease (COVID-19)	N	N	N	N	N	N/A	N	N/A	N/A	N	No names; age and gender	N	N
1008	Wang L, Gao YH, Lou LL	Eur Respir J	N	N/A	When reporting studies on human subjects, authors should indicate whether the study procedures were approved, or were exempt from review, by the responsible national or institutional review committee. If no formal ethics committee was available, a statement indicating that the research was conducted according to the principles of the World Medical Association Declaration of Helsinki should be inc…	Europe	The clinical dynamics of 18 cases of COVID-19 outside of Wuhan, China	N	N	N	N	N	with a waiver of written informed consent	Y	REC	Not specified	N	No individual data	Y	N
1012	Burke RM, Midgley CM, Dratch A	M & M Weekly (CDC)	N/A - not a journal	N/A - not a journal	N/A - not a journal	USA	Active Monitoring of Persons Exposed to Patients with Confirmed COVID-19 - United States, January-February 2020	N	N	N	N	N	N/A	N	N/A	N/A	N	No individual data	Y	N
1023	Dai WC, Zhang HW, Yu J	Can Assoc Radiol J	Y	Standard signature	N/A	USA	CT Imaging and Differential Diagnosis of COVID-19	N	N	N	N	N	N/A	N	N/A	N/A	N	No names; ages, gender, travel history	N	N
1026	Okada P, Buathong R, Phuygun S	Euro Surveill	Y	Eurosurveillance follows the International Committee of Medical Journal Editors (ICMJE) Uniform Requirements for Manuscripts Submitted to Biomedical Journals.	For articles reporting outcomes from studies involving humans and related data, Eurosurveillance requests authors to declare that the planning conduct and reporting of studies was in line with the Declaration of Helsinki, as revised in 2013. Approval to conduct the study should be obtained from an independent local, regional or national review body (e.g. ethics committee, institutional review boa…	Europe	Early transmission patterns of coronavirus disease 2019 (COVID-19) in travellers from Wuhan to Thailand, January 2020	N	N	N	N	N	N/A	N	N/A	N/A	N	No names; ages, gender, travel history	N	N
1033	Ruan Q, Yang K, Wang W	Intensive Care Med	N	N/A	As a member of the Committee on Publication Ethics (COPE) the journal will follow the COPE guidelines on how to deal with potential acts of misconduct. IRB/ethical committee approval and patient informed consent statements should be reported in the manuscript in the Materials and Methods section or in a separate section at the end of the manuscript. When reporting a study that involved human part…	Europe	Clinical predictors of mortality due to COVID-19 based on an analysis of data of 150 patients from Wuhan, China	N	N	N	N	N	N/A	N	N/A	N/A	N	No individual data	Y	N
1049	Lillie PJ, Samson A, Li A	J Infection	Y	The manuscript should be in line with the Recommendations for the Conduct, Reporting, Editing and Publication of Scholarly Work in Medical Journals	Authors should include a statement in the manuscript that informed consent was obtained for experimentation with human subjects. The privacy rights of human subjects must always be observed. If the work involves the use of human subjects, the author should ensure that the work described has been carried out in accordance with The Code of Ethics of the World Medical Association (Declaration of Hel…	Europe	Novel coronavirus disease (Covid-19): The first two patients in the UK with person to person transmission	N	Y	Y	N	N	We are grateful to the patients for providing their written informed consent to publish this report	N	N/A	N/A	Y	Age, gender, social & travel history of the 2 participants identified, name of hospital admitted to, observations etc	No, the 2 cases were discussed separately.	N
1053	Arashiro T, Furukawa K, Nakamura A	Emerg Infect Dis	Y	Emerging Infectious Diseases follows the International Committee of Medical Journal Editors recommendationsExternal Link for the conduct, reporting, editing, and publishing of scholarly work in medical journals.	In brief, when studies involve human participants, authors are responsible for including a statement that those studies have been approved by the appropriate institutional or national research ethics committee and have been performed in accordance with the ethical standards noted in the 1964 Declaration of Helsinki and its later amendments or comparable ethics standards.	USA	COVID-19 in 2 Persons with Mild Upper Respiratory Symptoms on a Cruise Ship, Japan	N	Y	Y	N	N	The patients provided written, informed consent to share their clinical details	N	N/A	N/A	Y	No names; age, gender, place of occupation and occupational history	N	N
1057	Tian S, Hu W, Niu L	J Thorac Oncol	Y	Standard signature	N/A	Europe	Pulmonary Pathology of Early-Phase 2019 Novel Coronavirus (COVID-19) Pneumonia in Two Patients With Lung Cancer	N	N	N	N for 1; NA RIP for 1	N	N/A	N	N/A	N/A	N	No names; age, gender and medical history	N	N
1059	Huang Y, Tu M, Wang S	Travel Med Infect Dis	Y	The manuscript should be in line with the Recommendations for the Conduct, Reporting, Editing and Publication of Scholarly Work in Medical Journals	If the work involves the use of human subjects, the author should ensure that the work described has been carried out in accordance with The Code of Ethics of the World Medical Association (Declaration of Helsinki) for experiments involving humans. Authors should include a statement in the manuscript that informed consent was obtained for experimentation with human subjects. The privacy rights of…	Europe	Clinical characteristics of laboratory confirmed positive cases of SARS-CoV-2 infection in Wuhan, China: A retrospective single center analysis	N	N	N	N	N	N/A	N	N/A	N/A	N	No individual data	Y	N
1072	Albarello F, Pianura E, Di Stefano F	Int J Infect Dis	Y	The manuscript should be in line with the Recommendations for the Conduct, Reporting, Editing and Publication of Scholarly Work in Medical Journals	If the work involves the use of human subjects, the author should ensure that the work described has been carried out in accordance with The Code of Ethics of the World Medical Association (Declaration of Helsinki) for experiments involving humans. Authors should include a statement in the manuscript that informed consent was obtained for experimentation with human subjects. The privacy rights of…	Europe	2019-novel Coronavirus severe adult respiratory distress syndrome in two cases in Italy: An uncommon radiological presentation	N	Assent	Assent	N	N	Consent was obtained from patient’s daughter to have their images published	N	N/A	N/A	N	No names; age, gender, travel history	N	N
1073	Tian S, Hu N, Lou J	J Infection	Y	The manuscript should be in line with the Recommendations for the Conduct, Reporting, Editing and Publication of Scholarly Work in Medical Journals	Authors should include a statement in the manuscript that informed consent was obtained for experimentation with human subjects. The privacy rights of human subjects must always be observed. If the work involves the use of human subjects, the author should ensure that the work described has been carried out in accordance with The Code of Ethics of the World Medical Association (Declaration of Hel…	Europe	Characteristics of COVID-19 infection in Beijing	N	N	N	N	N	the written informed consent was waived	Y	REC	Not specified	N	No names; age, gender and travel history for those who died	N	N
1074	Yang W, Cao Q, Qin L	J Infection	Y	The manuscript should be in line with the Recommendations for the Conduct, Reporting, Editing and Publication of Scholarly Work in Medical Journals	Authors should include a statement in the manuscript that informed consent was obtained for experimentation with human subjects. The privacy rights of human subjects must always be observed. If the work involves the use of human subjects, the author should ensure that the work described has been carried out in accordance with The Code of Ethics of the World Medical Association (Declaration of Hel…	Europe	Clinical characteristics and imaging manifestations of the 2019 novel coronavirus disease (COVID-19):A multi-center study in Wenzhou city, Zhejiang, China	N	N	N	N	N	The written informed consent was waived	Y	REC	Not specified	N	Largely aggregate data but age and gender reported on image shown	N	N
1077	Huang WH, Teng LC, Yeh TK	J Microbiol Immunol Infect	Y	The manuscript should be in line with the Recommendations for the Conduct, Reporting, Editing and Publication of Scholarly Work in Medical Journals.	If the work involves the use of human subjects, the author should ensure that the work described has been carried out in accordance with The Code of Ethics of the World Medical Association (Declaration of Helsinki) for experiments involving humans. Authors should include a statement in the manuscript that informed consent was obtained for experimentation with human subjects. The privacy rights of…	Europe	2019 novel coronavirus disease (COVID-19) in Taiwan: Reports of two cases from Wuhan, China	N	N	N	N	N	N/A	N	N/A	N/A	N	No names; age, gender and travel history	N	N
1082	Xu YH, Dong JH, An WM	J Infection	Y	The manuscript should be in line with the Recommendations for the Conduct, Reporting, Editing and Publication of Scholarly Work in Medical Journals	Authors should include a statement in the manuscript that informed consent was obtained for experimentation with human subjects. The privacy rights of human subjects must always be observed. If the work involves the use of human subjects, the author should ensure that the work described has been carried out in accordance with The Code of Ethics of the World Medical Association (Declaration of Hel…	Europe	Clinical and computed tomographic imaging features of novel coronavirus pneumonia caused by SARS-CoV-2	N	N	N	N	N	waived written informed consent because of its retrospective and emergent nature and evaluation of only the imaging and clinical data of the patients, involving no potential risk	Y	REC	Retrospective & emergency medical service	N	No individual data	Y	N
1084	Wu J, Liu J, Zhao X	Clin Infect Dis	Y	Authors should observe high standards with respect to publication ethics as set out by…..and International Committee of Medical Journal Editors (ICMJE)	Authors should observe high standards with respect to publication ethics as set out by the Commission on Publication Ethics (COPE). When reporting on human subjects, the Methods section should indicate whether the procedures followed were in accordance with the ethical standards of the responsible committee on human experimentation (institutional or regional) and with the Helsinki Declaration (19…	Europe	Clinical Characteristics of Imported Cases of COVID-19 in Jiangsu Province: A Multicenter Descriptive Study	N	Y	Y	N	N	Written informed consent was obtained from participants or their families when data were collected retrospectively	N	N/A	N/A	Y	No individual data	Y	Y
1087	Guan WJ, Ni ZY, Hu Y	N Engl J Med	Y	Standard signature	N/A	USA	Clinical Characteristics of Coronavirus Disease 2019 in China	N	N	N	N	N	Written informed consent was waived in light of the urgent need to collect data	Y	REC	Urgent need to collect clinical data	N	No individual data	Y	N
1091	Xu X, Yu C, Qu J	Eur J Nucl Med Mol Imaging	N	N/A	The journal is a member of the Committee on Publication Ethics (COPE) and subscribes to its principles on how to deal with acts of misconduct thereby committing to investigate allegations of misconduct in order to ensure the integrity of research.	Europe	Imaging and clinical features of patients with 2019 novel coronavirus SARS-CoV-2	N	N	N	N	N	Our institutional review board waived written informed consent for this retrospective study that evaluated de-identified data involving no potential risk to patients and no link between the patients and the researchers	Y	REC	Retrospective nature of the study & Only deidentifed data used	N	Largely aggregate data but age, gender, travel history reported on images shown	N	Y
1106	Chen W, Lan Y, Yuan X	Emerg Microbes Infect	N	Link to ICMJE on website but no explicit statement of compliance.	Patients have a right to privacy that should not be violated without informed consent. Identifying information, including names, initials, or hospital numbers, should not be published in written descriptions, photographs, or pedigrees unless the information is essential for scientific purposes and the patient (or parent or guardian) gives written informed consent for publication. Informed consent…	USA	Detectable 2019-nCoV viral RNA in blood is a strong indicator for the further clinical severity	N	N	N	N	N	N/A	N	N/A	N/A	N	Limited data	N	N
1133	Tong ZD, Tang A, Li KF	Emerg Infect Dis	Y	Emerging Infectious Diseases follows the International Committee of Medical Journal Editors recommendationsExternal Link for the conduct, reporting, editing, and publishing of scholarly work in medical journals.	In brief, when studies involve human participants, authors are responsible for including a statement that those studies have been approved by the appropriate institutional or national research ethics committee and have been performed in accordance with the ethical standards noted in the 1964 Declaration of Helsinki and its later amendments or comparable ethics standards.	USA	Potential Presymptomatic Transmission of SARS-CoV-2, Zhejiang Province, China, 2020	N	N	N	N	N	N/A	N	N/A	N/A	N	No names; age, gender, detailed travel, social & occupational histories	N	N
1134	Qin C, Liu F, Yen TC	Eur J Nucl Med Mol Imaging	N	N/A	The journal is a member of the Committee on Publication Ethics (COPE) and subscribes to its principles on how to deal with acts of misconduct thereby committing to investigate allegations of misconduct in order to ensure the integrity of research.	Europe	(18)F-FDG PET/CT findings of COVID-19: a series of four highly suspected cases	N	N	N	N	N	The requirement for informed consent was waived	Y	REC	Not specified	N	No names; age, gender, travel history	N	N
1155	Kim JY, Ko JH, Kim Y	J Korean Med Sci	Y	All of the manuscripts should be prepared based on strict observation of research and publication ethics guidelines recommended by the Council of Science Editors (http://www.councilscienceeditors.org/), International Committee of Medical Journal Editors (ICMJE, http://www.icmje.org/),	All of the manuscripts should be prepared based on strict observation of research and publication ethics guidelines World Association of Medical Editors (WAME, http://www.wame.org/), and the Korean Association of Medical Journal Editors (KAMJE, http://www.kamje.or.kr/intro.php?body=eng_index). All studies involving human subjects or human data must be reviewed and approved by a responsible Instit…	Asia	Viral Load Kinetics of SARS-CoV-2 Infection in First Two Patients in Korea	N	Consent but doesn't specify type.	Consent but doesn't specify type.	Consent but doesn't specify type.	N	The clinical data and images are presented under agreement of the patients	N	N/A	N/A	N	No names; age, gender, travel history	N	N
1166	Zou L, Ruan F, Huang M	N Engl J Med	Y	Standard signature	N/A	USA	SARS-CoV-2 Viral Load in Upper Respiratory Specimens of Infected Patients	N	N	N	N	N	N/A	N	N/A	N/A	N	No names; age, gender, social and travel history	N	N
1171	Hoehl S, Rabenau H, Berger A	N Engl J Med	Y	Standard signature	N/A	USA	Evidence of SARS-CoV-2 Infection in Returning Travelers from Wuhan, China	N	N	N	N	N	N/A	N	N/A	N/A	N	No individual data	Y	N
1189	Lin X, Gong Z, Xiao Z	Korean J Radiol	N	N/A	Any investigations involving humans and animals should be approved by the Institutional Review Board and Animal Care Committee, respectively, of the institution where the study took place. Korean Journal of Radiology will not consider any studies involving humans or animals without the appropriate approval. Korean Journal of Radiology may request a copy of the approval when necessary. Informed co…	Asia	Novel Coronavirus Pneumonia Outbreak in 2019: Computed Tomographic Findings in Two Cases	N	N	N	N	N	the requirement for informed consent was waived	Y	REC	Not specified	N	No names; age, gender, travel history	N	N
1191	Bajema KL, Oster AM, McGovern OL	M & M Weekly (CDC)	N/A - not a journal	N/A - not a journal	N/A - not a journal	USA	Persons Evaluated for 2019 Novel Coronavirus - United States, January 2020	N	N	N	N	N	N/A	N	N/A	N/A	N	No individual data	Y	N
1203	Liu YC, Liao CH, Chang CF	N Engl J Med	Y	Standard signature	N/A	USA	A Locally Transmitted Case of SARS-CoV-2 Infection in Taiwan	N	N	N	N	N	N/A	N	N/A	N/A	N	No names; age, gender, occupation, travel history	N	N
1205	Liu Y, Yang Y, Zhang C	Sci China Life Sci	N	N/A	The journal is a member of the Committee on Publication Ethics (COPE) and subscribes to its principles on how to deal with acts of misconduct thereby committing to investigate allegations of misconduct in order to ensure the integrity of research.	Asia	Clinical and biochemical indexes from 2019-nCoV infected patients linked to viral loads and lung injury	N	Y	N	Y	N	verbal informed consents were obtained from all patients or patients’ family members	N	N/A	N/A	N	No names; age, gender, travel history, social history	N	N
1217	Wang Z, Chen X, Lu Y	Biosci Trends	Y	Standard signature	N/A	Asia	Clinical characteristics and therapeutic procedure for four cases with 2019 novel coronavirus pneumonia receiving combined Chinese and Western medicine treatment	N	Y	Y	N	N	Informed consent to therapeutic regimen was obtained from each patient prior to treatment	N	N/A	N/A	N	No names; age, gender, travel history, social history	N	N
1235	Kim JY, Choe PG, Oh Y	J Korean Med Sci	Y	All of the manuscripts should be prepared based on strict observation of research and publication ethics guidelines recommended by the Council of Science Editors (http://www.councilscienceeditors.org/), International Committee of Medical Journal Editors (ICMJE, http://www.icmje.org/),	All of the manuscripts should be prepared based on strict observation of research and publication ethics guidelines World Association of Medical Editors (WAME, http://www.wame.org/), and the Korean Association of Medical Journal Editors (KAMJE, http://www.kamje.or.kr/intro.php?body=eng_index). All studies involving human subjects or human data must be reviewed and approved by a responsible Instit…	Asia	The First Case of 2019 Novel Coronavirus Pneumonia Imported into Korea from Wuhan, China: Implication for Infection Prevention and Control Measures	N	N	N	N	N	N/A	N	N/A	N/A	N	No names; age, gender, travel history, social and occupation history	N	N
1251	Chen N, Zhou M, Dong X	Lancet	Y	The Lancet journals are signatories of the Recommendations for the Conduct, Reporting, Editing, and Publication of Scholarly Work in Medical Journals, issued by the International Committee of Medical Journal Editors (ICMJE Recommendations), and to the Committee on Publication Ethics (COPE) code of conduct for editors. We follow COPE's guidelines.	N/A	Europe	Epidemiological and clinical characteristics of 99 cases of 2019 novel coronavirus pneumonia in Wuhan, China: a descriptive study	N	N	N	N	N	written informed consent was obtained from patients involved before enrolment when data were collected retrospectively	N	N/A	N/A	N	No individual data	Y	N
1257	Rothe C, Schunk M, Sothmann P	N Engl J Med	Y	Standard signature	N/A	USA	Transmission of 2019-nCoV Infection from an Asymptomatic Contact in Germany	N	N	N	N	N	N/A	N	N/A	N/A	N	No names; age, gender, travel history, occupational history	N	N
1265	Phan LT, Nguyen TV, Luong QC	N Engl J Med	Y	Standard signature	N/A	USA	Importation and Human-to-Human Transmission of a Novel Coronavirus in Vietnam	N	N	N	N	N	N/A	N	N/A	N/A	N	No names; age, gender, travel history, social and occupation history	N	N
1273	Zhu N, Zhang D, Wang W	N Engl J Med	Y	Standard signature	N/A	USA	A Novel Coronavirus from Patients with Pneumonia in China, 2019	N	N	N	N	N	N/A	N	N/A	N/A	N	No names; age and gender	N	N
																	N

## Sheet: Observational studies
Article Number	Authors	Journal	Journal signed up to ICMJE?	Journal's ICMJE comment.	Other ethical standards / statement	Location of Journal	Title of paper	Written consent (Y/N)	If No, Oral consent (Y/N/NA RIP)?	Wording of consent	Strict defintion WIC	Review by REC (Y/N)	If REC is named, can REC be found online (Y/N)?	GCP / DOH statement (Y/N)	Comments
15	Yifan T, Ying L eta al	Jour Pain Symptom Man	Y	Standard signature	N/A	USA	Symptom Cluster of ICU nurses treating COVID-19 pneumonia patients in Wuhan, China	Consent but doesn't specify type.	Consent but doesn't specify type.	Inclusion Critieria:….....presented informed consent.	N	Y	Y	N
22	Zeng J, Peng S et al	Jour Infect	Y	The manuscript should be in line with the Recommendations for the Conduct, Reporting, Editing and Publication of Scholarly Work in Medical Journals	Authors should include a statement in the manuscript that informed consent was obtained for experimentation with human subjects. The privacy rights of human subjects must always be observed. If the work involves the use of human subjects, the author should ensure that the work described has been carried out in accordance with The Code of Ethics of the World Medical Association (Declaration of Hel…	USA	Clinical and Imaging features of COVID-19 Patients: Analysis of Data from High-Altitude Areas	Consent but doesn't specify type.	Consent but doesn't specify type.	….obtained informed consent from the participants.	N	Y	N	N
31	Yang Z, Shi J et al	Aging	Y	Standard signature	N/A	Europe	Predictors for imaging progression on chest CT from coronavirus disease 2019 (COVID-19) patients	Y	N	All participants provided written informed consent	Y	Y	Y	N
32	Arima Y, Shimada T et al	Emerg Infect Dis	Y	Emerging Infectious Diseases follows the International Committee of Medical Journal Editors recommendationsExternal Link for the conduct, reporting, editing, and publishing of scholarly work in medical journals.	In brief, when studies involve human participants, authors are responsible for including a statement that those studies have been approved by the appropriate institutional or national research ethics committee and have been performed in accordance with the ethical standards noted in the 1964 Declaration of Helsinki and its later amendments or comparable ethics standards.	USA	Severe Acute Respiratory Syndrome Coronavirus 2 Infection among Returnees to Japan from Wuhan, China, 2020	Y	N	all 566 returnees who provided specimens gave written informed consen	Y	Y	N	N
60	Zhang W, Wang K, Zhao W et al	Psychother Psychosom	Y	Emerging Infectious Diseases follows the International Committee of Medical Journal Editors recommendationsExternal Link for the conduct, reporting, editing, and publishing of scholarly work in medical journals.	In brief, when studies involve human participants, authors are responsible for including a statement that those studies have been approved by the appropriate institutional or national research ethics committee and have been performed in accordance with the ethical standards noted in the 1964 Declaration of Helsinki and its later amendments or comparable ethics standards.	Europe	Mental Health and Psychosocial Problems of Medical Health Workers during the COVID-19 Epidemic in China.	N - online consent	N - online consent	All participants provided their online informed consent (this was a survey study)	Y	Y	Not named	N
64	Dai H, Zhang X, Xia J et al	Int J Infect Dis	Y	Emerging Infectious Diseases follows the International Committee of Medical Journal Editors recommendationsExternal Link for the conduct, reporting, editing, and publishing of scholarly work in medical journals.	In brief, when studies involve human participants, authors are responsible for including a statement that those studies have been approved by the appropriate institutional or national research ethics committee and have been performed in accordance with the ethical standards noted in the 1964 Declaration of Helsinki and its later amendments or comparable ethics standards.	USA	High-resolution Chest CT Features and Clinical Characteristics of Patients Infected with COVID-19 in Jiangsu, China	Y	N	…written informed consent was obtained from all patients.	Y	Y	Not named	Y
77	Zwald ML, Lin W, Sondermeyer Cooksey GL	MMWR Morb Mortal Wkly Rep.	Y	Emerging Infectious Diseases follows the International Committee of Medical Journal Editors recommendationsExternal Link for the conduct, reporting, editing, and publishing of scholarly work in medical journals.	In brief, when studies involve human participants, authors are responsible for including a statement that those studies have been approved by the appropriate institutional or national research ethics committee and have been performed in accordance with the ethical standards noted in the 1964 Declaration of Helsinki and its later amendments or comparable ethics standards.	USA	Rapid Sentinel Surveillance for COVID-19 — Santa Clara County, California, March 2020	N	N	N	N	N	N/A	N
82	Zheng F, Tang W, Huang YX et al	Eur Rev Med Pharmacol Sci	N	Refers to it in the context of registration of CTs, but otherwise no.	Authors who want to publish on our Journal must follow the guidelines on Good Publication Practice: COPE https://publicationethics.org/resources/guidelines and PERK http://jp.elsevier.com/_old/editors/perk.	Europe	Clinical characteristics of 161 cases of corona virus disease 2019 (COVID-19) in Changsha	Y	N	Before the survey, participants were asked to sign an informed consent to identify their willingness to take part in this study, and to ensure their rights of voluntary participation and privacy.	N	Y	N	N
85	Ye, X, Luo Y, Xia S et al	Eur Rev Med Pharmacol Sci	N	Refers to it in the context of registration of CTs, but otherwise no.	Authors who want to publish on our Journal must follow the guidelines on Good Publication Practice: COPE https://publicationethics.org/resources/guidelines and PERK http://jp.elsevier.com/_old/editors/perk.	Europe	Clinical efficacy of lopinavir/ritonavir in the treatment of Coronavirus disease 2019	N	N	N/A	N	Y	N	N
105	Leung J, Yang C, Tam A	Eur Respir J	N	N/A	When reporting studies on human subjects, authors should indicate whether the study procedures were approved, or were exempt from review, by the responsible national or institutional review committee. If no formal ethics committee was available, a statement indicating that the research was conducted according to the principles of the World Medical Association Declaration of Helsinki should be inc…	USA	ACE-2 Expression in the Small Airway Epithelia of Smokers and COPD Patients: Implications for COVID-19	Consent but doesn't specify type.	Consent but doesn't specify type.	….samples were obtained with informed consent from patients...	N	Y	Y	N
106	Du R, Liang L, Yan C et al	Eur Respir J	N	N/A	When reporting studies on human subjects, authors should indicate whether the study procedures were approved, or were exempt from review, by the responsible national or institutional review committee. If no formal ethics committee was available, a statement indicating that the research was conducted according to the principles of the World Medical Association Declaration of Helsinki should be inc…	USA	Predictors of Mortality for Patients with COVID-19 Pneumonia Caused by SARS-CoV-2: A Prospective Cohort Study	N	N	N	N	Y	Y	N	The written informed consent from each patient was waived since we prospectively collected and analysed all data from each patient according to the policy for public health outbreak investigation of emerging infectious diseases issued by the National Health Commission of the People's Republic of China.
167	Stefanelli P, Faggioni G, Lo Presti A	Euro Surveill	Y	Eurosurveillance follows the International Committee of Medical Journal Editors (ICMJE) Uniform Requirements for Manuscripts Submitted to Biomedical Journals.	For articles reporting outcomes from studies involving humans and related data, Eurosurveillance requests authors to declare that the planning conduct and reporting of studies was in line with the Declaration of Helsinki, as revised in 2013. Approval to conduct the study should be obtained from an independent local, regional or national review body (e.g. ethics committee, institutional review boa…	Europe	Whole genome and phylogenetic analysis of two SARS- CoV-2 strains isolated in Italy in January and February 2020: additional clues on multiple introductions and further circulation in Europe	N	N	N/A	N	Y	N	N	Swabs taken from 2 patients & whole genome sequencing done.
178	Klum M, Urban M, Tigges T	Sensors	Y	Standard signature	N/A	Europe	Wearable Cardiorespiratory Monitoring Employing a Multimodal Digital Patch Stethoscope: Estimation of ECG, PEP, LVET and Respiration Using a 55 mm Single-Lead ECG and Phonocardiogram	N	N	N/A	N	Y	Y	N
193	Mardani R, Ahmadi Vasmehjani A, Zali F et al	Arch Acad Emerg Med	N	N/A	Archives of Academic Emergency Medicine is an official member of Committee on Publication Ethics (COPE) since 2015 and any cases of suspected misconduct will be assessed during the peer-review and publication process based on COPE guidelines.	Asia	Laboratory Parameters in Detection of COVID-19 Patients with Positive RT-PCR; a Diagnostic Accuracy Study	N	N	N/A	N	Y	Y	N
255	Tan BYQ, Chew NWS, Lee GKH et al	Ann Intern Med	Y	Annals follow the recommendations, policies, guidance and processese related to research and publication ethics developed by the ICMJE and the Council of Science Editors.	The authors must confirm review of the study by the appropriate institutional review board or affirm that the protocol is consistent with the principles of the Declaration of Helsinki (www.wma.net/en/30publications/10policies/b3/). If the authors did not obtain institutional review board approval before the start of the study, they should so state and explain the circumstances. If the study was e…	USA	Psychological Impact of the COVID-19 Pandemic on Health Care Workers in Singapore	Implied by completion of survey	Implied by completion of survey	…..were invited to participate with a self-administered questionnaire.	N	N	N	N
262	Khader Y, Al Nsour M, Al-Batayneh OB,	JMIR Public Health Surveill	N	N/A	JMIR Publications is a member of COPE (Committee on Publication Ethics). When reporting experiments on human subjects, authors should indicate IRB (Institutional Reserch Board, also known as REB) approval/exemption and whether the procedures followed were in accordance with the ethical standards of the responsible committee on human experimentation (institutional and national) and with the Helsin…	USA	Dentists' Awareness, Perception, and Attitude Regarding COVID-19 and Infection Control: Cross-Sectional Study Among Jordanian Dentists.	Implied by completion of survey	Implied by completion of survey	N/A	N	Y	Y	N
278	Jiao WY, Wang LN, Liu J	J Pediatr	Y	Standard signature	N/A	Europe	Behavioral and Emotional Disorders in Children during the COVID-19 Epidemic	N	N	N	N	N	N/A	N
330	Zhang Y, Ma ZF.	Int J Env Res Pub Health	N	N/A	MDPI journals are members of the Committee on Publication Ethics (COPE). We fully adhere to its Code of Conduct and to its Best Practice Guidelines.	Europe	Impact of the COVID-19 Pandemic on Mental Health and Quality of Life among Local Residents in Liaoning Province, China: A Cross-Sectional Study	Implied by completion of survey	Implied by completion of survey	N/A	N	Y	N	N
332	Nguyen HC, Nguyen MH, Do BN,	J Clin Med.	N	N/A	JCM is a member of the Committee on Publication Ethics (COPE). We fully adhere to its Code of Conduct and to its Best Practice Guidelines.	Europe	People with Suspected COVID-19 Symptoms Were More Likely Depressed and Had Lower Health-Related Quality of Life: The Potential Benefit of Health Literacy	Y	N	The consent form was obtained before administering the survey.	N	Y	Y	N
374	Kang L, Ma S, Chen M	Brain Behav Immun	Y	Standard signature	N/A	Europe	Impact on mental health and perceptions of psychological care among medical and nursing staff in Wuhan during the 2019 novel coronavirus disease outbreak: A cross-sectional study	Implied by completion of survey	Implied by completion of survey	All subjects provided informed consent electronically prior to registration. The informed consent page presented two options (yes/ no). Only subjects who chose yes were taken to the questionnaire page.	N	Y	Y	N
392	Geldsetzer P	J Med Internet Res	N	N/A	JMIR Publications is a member of COPE (Committee on Publication Ethics). When reporting experiments on human subjects, authors should indicate IRB (Institutional Reserch Board, also known as REB) approval/exemption and whether the procedures followed were in accordance with the ethical standards of the responsible committee on human experimentation (institutional and national) and with the Helsin…	USA	Use of Rapid Online Surveys to Assess People's Perceptions During Infectious Disease Outbreaks: A Cross-sectional Survey on COVID-19	Y	N	Following an informed consent form…	N	N	N/A	N
394	Lu J, Gu J, Li K, Xu C, Su W, Lai Z, Zhou D, Yu C, Xu B, Yang Z.	Emerg Infect Dis	Y	Emerging Infectious Diseases follows the International Committee of Medical Journal Editors recommendationsExternal Link for the conduct, reporting, editing, and publishing of scholarly work in medical journals.	In brief, when studies involve human participants, authors are responsible for including a statement that those studies have been approved by the appropriate institutional or national research ethics committee and have been performed in accordance with the ethical standards noted in the 1964 Declaration of Helsinki and its later amendments or comparable ethics standards.	USA	Outbreak Associated with Air Conditioning in Restaurant, Guangzhou, China, 2020	N	N	N	N	N	N/A	N
480	Chung JPY, Yeung WS	East Asian Arch Psychiatry	Y	Emerging Infectious Diseases follows the International Committee of Medical Journal Editors recommendationsExternal Link for the conduct, reporting, editing, and publishing of scholarly work in medical journals.	In brief, when studies involve human participants, authors are responsible for including a statement that those studies have been approved by the appropriate institutional or national research ethics committee and have been performed in accordance with the ethical standards noted in the 1964 Declaration of Helsinki and its later amendments or comparable ethics standards.	Asia	Staff Mental Health Self-Assessment During the COVID-19 Outbreak	Implied by completion of survey	Implied by completion of survey	N/A	N	N	N/A	N
484	Cao W, Fang Z, Hou G	Psych Res	Y	Emerging Infectious Diseases follows the International Committee of Medical Journal Editors recommendationsExternal Link for the conduct, reporting, editing, and publishing of scholarly work in medical journals.	In brief, when studies involve human participants, authors are responsible for including a statement that those studies have been approved by the appropriate institutional or national research ethics committee and have been performed in accordance with the ethical standards noted in the 1964 Declaration of Helsinki and its later amendments or comparable ethics standards.	USA	The psychological impact of the COVID-19 epidemic on college students in China	Consent but doesn't specify type (survey).	Consent but doesn't specify type (survey).	All participants voluntarily gave their informed consent to participate in the study after being informed about the purpose of the study. The procedures of this study complied with the provisions of the Declaration of Helsinki regarding research on Human participants.	N	Y	N	Y
496	Xiong Y, Liu Y, Cao L	Emerg Microbes Infect	Y	Emerging Infectious Diseases follows the International Committee of Medical Journal Editors recommendationsExternal Link for the conduct, reporting, editing, and publishing of scholarly work in medical journals.	In brief, when studies involve human participants, authors are responsible for including a statement that those studies have been approved by the appropriate institutional or national research ethics committee and have been performed in accordance with the ethical standards noted in the 1964 Declaration of Helsinki and its later amendments or comparable ethics standards.	Asia	Transcriptomic characteristics of bronchoalveolar lavage fluid and peripheral blood mononuclear cells in COVID-19 patients	N	N	This study was approved by the Ethics Committee of the Zhongnan Hospital of Wuhan University. The RNA-seq analyses of BALF samples and PBMC were performed on existing samples collected during standard diagnostic tests, posing no extra burden to patients.	N	Y	Y	N
504	Dong M, Zheng J	Health Expect	N	N/A	This journal is a member of the Committee on Publication Ethics (COPE).	USA	Letter to the editor: Headline stress disorder caused by Netnews during the outbreak of COVID-19	Implied by completion of survey	Implied by completion of survey	N/A	N	N	N	N
508	Chen C, Gao G, Xu Y	Ann Intern Med	Y	Annals follow the recommendations, policies, guidance and processese related to research and publication ethics developed by the ICMJE and the Council of Science Editors.	The authors must confirm review of the study by the appropriate institutional review board or affirm that the protocol is consistent with the principles of the Declaration of Helsinki (www.wma.net/en/30publications/10policies/b3/). If the authors did not obtain institutional review board approval before the start of the study, they should so state and explain the circumstances. If the study was e…	USA	SARS-CoV-2–Positive Sputum and Feces After Conversion of Pharyngeal Samples in Patients With COVID-19	N	N	N/A	N	N	N/A	N
515	Ahorsu DK, Lin CY, Imani V	Int J Ment Health Addic	N	N/A	Authors who want to publish on our Journal must follow the guidelines on Good Publication Practice: COPE https://publicationethics.org/resources/guidelines and PERK http://jp.elsevier.com/_old/editors/perk.	Europe	The Fear of COVID-19 Scale: Development and Initial Validation	N - online consent	N - online consent	Informed consent was obtained electronically before data were collected from the participants.	N	Y	Y	Y
517	Zhong BL, Luo W, Li HM	Int Biol Sci	N	N/A	Experimental research involving human or animals should have been approved by author's institutional review board or ethics committee. This information can be mentioned in the manuscript including the name of the board/committee that gave the approval. Investigations involving humans will have been performed in accordance with the principles of Declaration of Helsinki. If the manuscript contains …	Asia	Knowledge, attitudes, and practices towards COVID-19 among Chinese residents during the rapid rise period of the COVID-19 outbreak: a quick online cross-sectional survey	N - online consent	N - online consent	The Ethics Committee of Wuhan Mental Health Center approved our study protocol and procedures of informed consent before the formal survey. Participants had to answer a yes-no question to confirm their willingness to participate voluntarily. After confirmation of the question, the participant was directed to complete the self-report questionnaire.	N	Y	N	N
524	Lo IL, Lio CF, Cheong HH	Int Biol Sci	N	N/A	Experimental research involving human or animals should have been approved by author's institutional review board or ethics committee. This information can be mentioned in the manuscript including the name of the board/committee that gave the approval. Investigations involving humans will have been performed in accordance with the principles of Declaration of Helsinki. If the manuscript contains …	Asia	Evaluation of SARS-CoV-2 RNA shedding in clinical specimens and clinical characteristics of 10 patients with COVID-19 in Macau	N	N	N/A	N	Y	N	N
534	Khurshid Z, Asiri FYI, Al Wadaani H	Int J Env Res Pub Health	N	N/A	MDPI journals are members of the Committee on Publication Ethics (COPE). We fully adhere to its Code of Conduct and to its Best Practice Guidelines.	Europe	Human Saliva: Non-Invasive Fluid for Detecting Novel Coronavirus (2019-nCoV)	N	N	N	N	N	N	N
535	Cao J, Wei J, Zhu H,	Psychother Psychosom	N	N/A	No - Karger journals aim to adhere to the COPE Code of Conduct and Best Practice Guidelines.	Europe	A Study of Basic Needs and Psychological Wellbeing of Medical Workers in the Fever Clinic of a Tertiary General Hospital in Beijing during the COVID-19 Outbreak	N	Y (online survey)	All participants gave their oral consent. The trial protocol was approved by the Ethics Committee for Peking Union Medical College Hospital, Chinese Academy of Medical Sciences (S-K1045).	N	Y	Y	N
537	Liang Y, Chen M, Zheng X	J Psych Res	Y	Emerging Infectious Diseases follows the International Committee of Medical Journal Editors recommendationsExternal Link for the conduct, reporting, editing, and publishing of scholarly work in medical journals.	In brief, when studies involve human participants, authors are responsible for including a statement that those studies have been approved by the appropriate institutional or national research ethics committee and have been performed in accordance with the ethical standards noted in the 1964 Declaration of Helsinki and its later amendments or comparable ethics standards.	Europe	Screening for Chinese medical staff mental health by SDS and SAS during the outbreak of COVID-19	Y	N	All participants provided written informed consent. Our study was approved by the Research Ethics Committee of the Fifth Affiliated Hospital of Sun Yat-sen University	Y	Y	Y	N
611	Qiu J, Shen B, Zhao M	Gen Psychiatr	Y	Standard signature	N/A	Europe	A nationwide survey of psychological distress among Chinese people in the COVID-19 epidemic: implications and policy recommendations	Implied by completion of survey	Implied by completion of survey	N/A	N	N	N/A	N
638	Fang Z, Zhang Y, Hang C	J Infect	Y	The manuscript should be in line with the Recommendations for the Conduct, Reporting, Editing and Publication of Scholarly Work in Medical Journals	Authors should include a statement in the manuscript that informed consent was obtained for experimentation with human subjects. The privacy rights of human subjects must always be observed. If the work involves the use of human subjects, the author should ensure that the work described has been carried out in accordance with The Code of Ethics of the World Medical Association (Declaration of Hel…	Europe	Comparisons of nucleic acid conversion time of SARS-CoV-2 of different samples in ICU and non-ICU patients	N	N	We thank the patients for cooperating with our investigation	N	N	N/A	N
664	Zhang X, Cai H, Hu J	Int J Infect Dis	Y	Emerging Infectious Diseases follows the International Committee of Medical Journal Editors recommendationsExternal Link for the conduct, reporting, editing, and publishing of scholarly work in medical journals.	In brief, when studies involve human participants, authors are responsible for including a statement that those studies have been approved by the appropriate institutional or national research ethics committee and have been performed in accordance with the ethical standards noted in the 1964 Declaration of Helsinki and its later amendments or comparable ethics standards.	USA	Epidemiological, clinical characteristics of cases of SARS-CoV-2 infection with abnormal imaging findings	N	N	N/A	N	Y	Y	Y
681	Li S, Wang Y, Xue J	Int J Env Res Pub Health	N	N/A	MDPI journals are members of the Committee on Publication Ethics (COPE). We fully adhere to its Code of Conduct and to its Best Practice Guidelines.	Europe	The Impact of COVID-19 Epidemic Declaration on Psychological Consequences: A Study on Active Weibo Users	N	N	N/A	N	Y	N	N
691	Lai J, Ma S, Wang Y	JAMA Netw Open	Y	Standard signature	No	USA	Factors Associated With Mental Health Outcomes Among Health Care Workers Exposed to Coronavirus Disease 2019	N	Y	Verbal informed consent was provided by all survey participants prior to their enrollment	N	Y	N	N
755	Xiao H, Zhang Y, Kong D	Med Sci Monit	N	N/A	Medical Science Monitor editors endorse the principles embodied in the Declaration of Helsinki and expect that all investigations involving humans will have been performed in accordance with these principles. If your manuscript uses human subjects, animals, or any related specimen that require an ethical approval from your institution also known as your Institutional Review Board (IRB), independe…	USA	Social Capital and Sleep Quality in Individuals Who Self-Isolated for 14 Days During the Coronavirus Disease 2019 (COVID-19) Outbreak in January 2020 in China	Y	N	All participants provided signed informed consent to participate in the study	N	Y	Y	Y
787	Shi Y, Yu X, Zhao H	Crit Care	Y	Standard signature	N/A	Europe	Host susceptibility to severe COVID-19 and establishment of a host risk score: findings of 487 cases outside Wuhan	Y	N	Written consent was obtained from each patient or his/her authorized representatives following a full explanation of the study	Y	Y	N	N
797	Tolksdorf K, Buda S, Schuler E	Euro Surveill	Y	Eurosurveillance follows the International Committee of Medical Journal Editors (ICMJE) Uniform Requirements for Manuscripts Submitted to Biomedical Journals.	For articles reporting outcomes from studies involving humans and related data, Eurosurveillance requests authors to declare that the planning conduct and reporting of studies was in line with the Declaration of Helsinki, as revised in 2013. Approval to conduct the study should be obtained from an independent local, regional or national review body (e.g. ethics committee, institutional review boa…	Europe	Influenza-associated pneumonia as reference to assess seriousness of coronavirus disease (COVID-19)	N	N	N/A	N	N	N/A	N
824	Lagier JC, Colson P, Tissot Dupont H	Travel Med Infect Dis	Y	The manuscript should be in line with the Recommendations for the Conduct, Reporting, Editing and Publication of Scholarly Work in Medical Journals	If the work involves the use of human subjects, the author should ensure that the work described has been carried out in accordance with The Code of Ethics of the World Medical Association (Declaration of Helsinki) for experiments involving humans. Authors should include a statement in the manuscript that informed consent was obtained for experimentation with human subjects. The privacy rights of…	Europe	Testing the repatriated for SARS-Cov2: Should laboratory-based quarantine replace traditional quarantine?	Y	N	All...who were willing to be tested and provided their written consent after being orally informed were included in the study	Y	Y	Y	N
850	Liu F, Xu A, Zhang Y, Xuan W	Int J Infect Dis	Y	Emerging Infectious Diseases follows the International Committee of Medical Journal Editors recommendationsExternal Link for the conduct, reporting, editing, and publishing of scholarly work in medical journals.	In brief, when studies involve human participants, authors are responsible for including a statement that those studies have been approved by the appropriate institutional or national research ethics committee and have been performed in accordance with the ethical standards noted in the 1964 Declaration of Helsinki and its later amendments or comparable ethics standards.	Europe	Patients of COVID-19 may benefit from sustained lopinavir-combined regimen and the increase of eosinophil may predict the outcome of COVID-19 progression	N	N	Due to the retrospective nature of this study ..., written informed consent was not required.	N	Y	N	N
862	Liu K, Chen Y, Lin R	J Infect	Y	The manuscript should be in line with the Recommendations for the Conduct, Reporting, Editing and Publication of Scholarly Work in Medical Journals	Authors should include a statement in the manuscript that informed consent was obtained for experimentation with human subjects. The privacy rights of human subjects must always be observed. If the work involves the use of human subjects, the author should ensure that the work described has been carried out in accordance with The Code of Ethics of the World Medical Association (Declaration of Hel…	Europe	Clinical features of COVID-19 in elderly patients: A comparison with young and middle-aged patients	N	N	Patient consent Detail has been removed ... to ensure anonymity. The editors and reviewers have seen the detailed information available and are satisfied that the information backs up the case the authors are making	N	Y	N	N
879	Li Z, Ge J, Yang M	Brain Behav Immun	Y	Standard signature	N/A	Europe	Vicarious traumatization in the general public, members, and non-members of medical teams aiding in COVID-19 control	Implied by completion of survey	Implied by completion of survey	pushed to individuals via WeChat after obtaining informed consent.	N	Y	N	N
915	Zhao D, Yao F, Wang L	Clin Infect Dis	Y	Authors should observe high standards with respect to publication ethics as set out by…..and International Committee of Medical Journal Editors (ICMJE)	Authors should observe high standards with respect to publication ethics as set out by the Commission on Publication Ethics (COPE). When reporting on human subjects, the Methods section should indicate whether the procedures followed were in accordance with the ethical standards of the responsible committee on human experimentation (institutional or regional) and with the Helsinki Declaration (19…	Europe	A comparative study on the clinical features of COVID-19 pneumonia to other pneumonias	N	N	N/A	N	N	N/A	N
936	Wang C, Pan R, Wan X	Int J Env Res Pub Health	N	N/A	MDPI journals are members of the Committee on Publication Ethics (COPE). We fully adhere to its Code of Conduct and to its Best Practice Guidelines.	Europe	Immediate Psychological Responses and Associated Factors during the Initial Stage of the 2019 Coronavirus Disease (COVID-19) Epidemic among the General Population in China	Y	N	All respondents provided informed consent	N	Y	Not named	Y
1019	Xiao H, Zhang Y, Kong D	Med Sci Monit	N	N/A	Medical Science Monitor editors endorse the principles embodied in the Declaration of Helsinki and expect that all investigations involving humans will have been performed in accordance with these principles. If your manuscript uses human subjects, animals, or any related specimen that require an ethical approval from your institution also known as your Institutional Review Board (IRB), independe…	USA	The Effects of Social Support on Sleep Quality of Medical Staff Treating Patients with Coronavirus Disease 2019 (COVID-19) in January and February 2020 in China	Y	N	All participants signed the consent form	N	Y	N	Y
1022	Shen Z, Xiao Y, Kang L	Clin Infect Dis	Y	Authors should observe high standards with respect to publication ethics as set out by…..and International Committee of Medical Journal Editors (ICMJE)	Authors should observe high standards with respect to publication ethics as set out by the Commission on Publication Ethics (COPE). When reporting on human subjects, the Methods section should indicate whether the procedures followed were in accordance with the ethical standards of the responsible committee on human experimentation (institutional or regional) and with the Helsinki Declaration (19…	Europe	Genomic diversity of SARS-CoV-2 in Coronavirus Disease 2019 patients	Y - ? Not from COVID cases	N	Written informed consent was obtained from other pneumonia cases and healthy controls	N	Y	Not named	N
1042	Zhan S, Yang YY, Fu C	Emerg Microbes Infect	Y	Emerging Infectious Diseases follows the International Committee of Medical Journal Editors recommendationsExternal Link for the conduct, reporting, editing, and publishing of scholarly work in medical journals.	In brief, when studies involve human participants, authors are responsible for including a statement that those studies have been approved by the appropriate institutional or national research ethics committee and have been performed in accordance with the ethical standards noted in the 1964 Declaration of Helsinki and its later amendments or comparable ethics standards.	USA	Public's early response to the novel coronavirus-infected pneumonia	Implied by completion of survey	Implied by completion of survey	N/A	N	N	N/A	N
1112	Yoon SH, Lee KH, Kim JY	Korean J Radiol	N	N/A	Any investigations involving humans and animals should be approved by the Institutional Review Board and Animal Care Committee, respectively, of the institution where the study took place. Korean Journal of Radiology will not consider any studies involving humans or animals without the appropriate approval. Korean Journal of Radiology may request a copy of the approval when necessary. Informed co…	Asia	Chest Radiographic and CT Findings of the 2019 Novel Coronavirus Disease (COVID-19): Analysis of Nine Patients Treated in Korea	N	N	the requirement for informed consent was waived	N	Y	Not named	N	Note reported as if retrospective but describes prospective method
1176	Zhang W, Du RH, Li B	Emerg Microbes Infect	Y	Emerging Infectious Diseases follows the International Committee of Medical Journal Editors recommendationsExternal Link for the conduct, reporting, editing, and publishing of scholarly work in medical journals.	In brief, when studies involve human participants, authors are responsible for including a statement that those studies have been approved by the appropriate institutional or national research ethics committee and have been performed in accordance with the ethical standards noted in the 1964 Declaration of Helsinki and its later amendments or comparable ethics standards.	USA	Molecular and serological investigation of 2019-nCoV infected patients: implication of multiple shedding routes	Y	N	with the consent from all patients andapproved by the ethics committee of the designatedhospital for emerging infectious diseases	N	Y	N	N
1261	Li Q, Guan X, Wu P	N Engl Med	Y	Standard signature	N/A	USA	Early Transmission Dynamics in Wuhan, China, of Novel Coronavirus-Infected Pneumonia	N	N	were thus considered exempt from institutional review board approval	N	N	N/A	N
1268	Huang C, Wang Y, Li X	Lancet	Y	The Lancet journals are signatories of the Recommendations for the Conduct, Reporting, Editing, and Publication of Scholarly Work in Medical Journals, issued by the International Committee of Medical Journal Editors (ICMJE Recommendations), and to the Committee on Publication Ethics (COPE) code of conduct for editors. We follow COPE's guidelines.	N/A	Europe	Clinical features of patients infected with 2019 novel coronavirus in Wuhan, China	N	N	Written informed consent was waived by the Ethics Commission of the designated hospital	N	Y	Not named	N
1269	Chan JF, Yuan S, Kok KH	Lancet	Y	The Lancet journals are signatories of the Recommendations for the Conduct, Reporting, Editing, and Publication of Scholarly Work in Medical Journals, issued by the International Committee of Medical Journal Editors (ICMJE Recommendations), and to the Committee on Publication Ethics (COPE) code of conduct for editors. We follow COPE's guidelines.	N/A	Europe	A familial cluster of pneumonia associated with the 2019 novel coronavirus indicating person-to-person transmission: a study of a family cluster	Y	N	We obtained written consent from the patients	N	Y	N	N

## Sheet: Clinical trials
Article Number	Authors	Journal	Location of Journal	Title of paper	Journal signed up to ICMJE?	Journal's ICMJE comment.	Other ethical standards / statement	Written consent (Y/N)	If No, Oral consent (Y/N/NA RIP)?	Wording of consent	Review by REC (Y/N)	If REC is named, can REC be found online (Y/N)?	Was study registered (Y/N)?	GCP / DOH statement (Y/N)
214	Leng Z, Zhu R, Hou W	Aging Dis	USA	Transplantation of ACE2- Mesenchymal Stem Cells Improves the Outcome of Patients with COVID-19 Pneumonia	No	N/A	No	N	N	N/A	Y	N	Chinese Clinical Trials Registry (in Chinese) Not on ct.gov	N
248	Deftereos SG, Siasos G, Giannopoulos G et al	Hellenic Journal of Cardiology	Europe	The Greek study in the effects of colchicine in COvid-19 complications prevention (GRECCO-19 study): Rationale and study design	Yes	Standard signature	N/A	N	N	N/A	Y	Not named	Y (ct.gov)	N
670	Gautret P, Lagier JC,Parola P	Int J Antimicrob Agents	Europe	Hydroxychloroquine and azithromycin as a treatment of COVID-19: results of an open-label non-randomized clinical trial	Yes	Standard signature	N/A	Y	N	Written informed signed consent was obtained	Y	Y	Y	Y
791	Cao B, Wang Y, Wen D	N Engl J Med	USA	A Trial of Lopinavir-Ritonavir in Adults Hospitalized with Severe Covid-19	Yes	Standard signature	N/A	Y	N	Written informed consent was obtained from all patients or from the patient’s legal representative if the patient was too unwell to provide consent	Y	Not named	Y	Y

## Sheet: Excluded papers
Article Number	Authors	Title of paper	Journal	Reason excluded
1	Kapoor A, Pandurangi U, Arora V, Gupta A, Jaswal A, Nabar A, Naik Namboodiri N, Vora A, Yadav R, Saxena A.	Cardiovascular risks of hydroxychloroquine in treatment and prophylaxis of COVID-19 patients: A scientific statement from the Indian Heart Rhythm Society.	Indian Pacing Electrophysiol J	Commentary
2	Clay JM, Parker MO	Alcohol use and misuse during the COVID-19 pandemic: a potential public health crisis?	Lancet Public Health	Commentary
4	Casini A, Alberio L, Angelillo-Scherrer A, Fontana P, Gerber B, Graf L, Hegemann I, Korte W, Kremer Hovinga J, Lecompte T, Martinez M, Nagler M, Studt JD, Tsakiris D, Wuillemin W, Asmis L.	Thromboprophylaxis and laboratory monitoring for in-hospital patients with COVID-19 - a Swiss consensus statement by the Working Party Hemostasis.	Swiss Med Wkly	Commentary
5	Hatswell AJ.	Learnings for Health Economics from the Early Stages of the COVID-19 Pandemic	Pharmacoecon Open	Non-clinical study
6	Malavolta M, Giacconi R, Brunetti D, Provinciali M, Maggi F.	Exploring the Relevance of Senotherapeutics for the Current SARS-CoV-2 Emergency and Similar	Cells	Review
7	Yip CC, Ho CC, Chan JF, To KK, Chan HS, Wong SC, Leung KH, Fung AY, Ng AC, Zou Z, Tam AR, Chung TW, Chan KH, Hung IF, Cheng VC, Tsang OT, Tsui SKW, Yuen KY.	Development of a Novel, Genome Subtraction-Derived, SARS-CoV-2- Specific COVID-19-nsp2 Real-Time RT-PCR Assay and Its Evaluation Using Clinical Specimens.	Int J Mol Sci	Non-clinical study
8	Sawalha AH, Zhao M, Coit P, Lu Q.	Epigenetic dysregulation of ACE2 and interferon-regulated genes might suggest increased COVID-19 susceptibility and severity in lupus patients	Clin Immunol	Commentary
10	Gasmi A, Noor S, Tippairote T, Dadar M, Menzel A, Bjørklund G	Individual risk management strategy and potential therapeutic options for the COVID-19 pandemic	Clin Immunol	Review
11	Bowman BA, Esch AE, Back AL, Marshall N	Crisis Symptom Management and Patient Communication Protocols Are Important Tools for All Clinicians Responding to COVID-19	J Pain Symptom Manage	Commentary
12	Tanja FS, Nancy P, Keller N, Claudia G.	Conservative management of Covid-19 patients - emergency palliative care in action.	J Pain Symptom Manage	Commentary
13	Tran D, Lai S, Salah R, Wong A, Bryon J, McKenna M, Chan Y.	Rapid De-Escalation and Triaging Patients in Community-Based Palliative Care.	J Pain Symptom Manage	Commentary
14	Lakhani A.	Which Melbourne metropolitan areas are vulnerable to COVID-19 based on age, disability and access to health services? Using spatial analysis to identify service gaps and inform delivery	J Pain Symptom Manage	Non-clinical study
16	Koh Yh M	Palliative Care in the time of COVID-19: Reflections from the frontline	J Pain Symptom Manage	Commentary
17	Park GS, Ku K, Baek SH, Kim SJ, Kim SI, Kim BT, Maeng JS.	Development of Reverse Transcription Loop-mediated Isothermal Amplification (RTLAMP) Assays Targeting SARS-CoV-2.	J Mol Diagn	Non-clinical study
18	Kenyon C.	The serostatus approach to fighting COVID-19	Int J Infect Dis.	Commentary
19	Durvasula R, Wellington T, McNamara E, Watnick S.	COVID-19 and Kidney Failure in the Acute Care Setting: Our Experience From Seattle.	Am J Kidney Dis	Commentary
20	Ghaffari ME, Mortezapour A, Heidarimoghaddam R.	Letter to Editor: Vicarious traumatization in the general public, members, and non-members of medical teams aiding in COVID-19 control	Brain Behav Immun	Commentary
21	Klonoff DC, Umpierrez GE.	COVID-19 in patients with diabetes: risk factors that increase morbidity	Metabolism	Commentary
23	Sallard E, Lescure FX, Yazdanpanah Y, Mentre F, Peiffer-Smadja	Type 1 interferons as a potential treatment against COVID-19.	Antiviral Res	Review
24	Zhang W, Qian BY.	Making decisions to mitigate COVID-19 with limited knowledge	Lancet Infect Dis	Commentary
25	Xiong N, Wang T, Lin Z.	Invisible spread of SARS-CoV-2.	Lancet Infect Dis	Commentary
26	Van Lancker W, Parolin Z.	COVID-19, school closures, and child poverty: a poverty: a	Lancet Public Health	Commentary
27	Moatti JP.	The French response to COVID-19: intrinsic difficulties at the interface of science, public health, and policy	Lancet Public Health	Commentary
28	Cheung JC, Lam KN	POCUS in COVID-19: pearls and pitfalls.	Lancet Respir Med	Commentary
29	Iwasaki A, Grubaugh ND.	Why does Japan have so few cases of COVID19?	EMBO Mol	Commentary
30	Hotez PJ, Bottazzi ME, Singh SK, Brindley PJ, Kamhawi S.	Will COVID-19 become the next neglected tropical disease?	PLoS Negl Trop Dis	Commentary
33	Guo ZD, Wang ZY, Zhang SF, Li X, Li L, Li C, Cui Y, Fu RB, Dong YZ, Chi XY, Zhang MY, Liu K, Cao C, Liu B, Zhang K, Gao YW, Lu B, Chen W.	Aerosol and Surface Distribution of Severe Acute Respiratory Syndrome Coronavirus 2 in Hospital Wards, Wuhan, China, 2020.	Emerg Infect Dis.	Non-clinical study
34	Fathizadeh H, Maroufi P, Momen-Heravi M, Dao S, Köse Ş, Ganbarov K, Pagliano P, Esposito S, Kafil HS.	Protection and disinfection policies against SARS-CoV-2 (COVID-19)	Infez Med.	Review
35	Abdullahi IN, Emeribe AU, Mustapha JO, Fasogbon SA, Ofor IB, Opeyemi IS, Obi-George C, Sunday AO, Nwofe J.	Exploring the genetics, ecology of SARS-COV-2 and climatic factors as possible control strategies against COVID-19.	Infez Med.	Review
36	Ozma MA, Maroufi P, Khodadadi E, Köse Ş, Esposito I, Ganbarov K, Dao S, Esposito S, Dal T, Zeinalzadeh E, Kafil HS.	Clinical manifestation, diagnosis, prevention and control of SARS-CoV-2 (COVID-19) during the outbreak period.	Infez Med.	Review
37	Lombardy Section Italian Society Infectious And Tropical Diseases	Vademecum for the treatment of people with COVID-19.	Infez Med.	Review
38	Rodriguez-Morales AJ, Balbin-Ramon GJ, Rabaan AA, Sah R, Dhama K, Paniz-Mondolfi A, Pagliano P, Esposito S.	Genomic Epidemiology and its importance in the study of the COVID-19 pandemic	Infez Med.	Commentary
39	Gonzales-Zamora JA, Alave J, De Lima-Corvino DF, Fernandez A.	Videoconferences of Infectious Diseases: An educational tool that transcends borders.	Infez Med.	Non-clinical study
40	Rizzi M, Castelli F, Latronico N, Focá E.	SARS-CoV-2 invades the West. How to face a COVID-19 epidemic in Lombardy, Northern Italy?	Infez Med.	Commentary
41	Ramakrishna R, Zadeh G, Sheehan JP, Aghi MK.	Inpatient and outpatient case prioritization for patients with neuro-oncologic disease amid the COVID-19 pandemic: general guidance for neuro-oncology practitioners from the AANS/CNS	J Neurooncol	Commentary
42	Rizzo P, Vieceli Dalla Sega F, Fortini F, Marracino L, Rapezzi C, Ferrari R.	COVID-19 in the heart and the lungs: could we "Notch" the inflammatory storm?	Basic Res Cardiol	Review
43	Simcock R, Thomas TV, Estes C, Filippi AR, Katz MA, Pereira IJ, Saeed H.	COVID-19: Global radiation oncology's targeted response for pandemic preparedness.	Clin Transl Radiat Oncol	Non-clinical study
44	Feng G, Zheng KI, Yan QQ, Rios RS, Targher G, Byrne CD, Poucke SV, Liu WY, Zheng MH.	COVID-19 and Liver Dysfunction: Current Insights and Emergent Therapeutic Strategies.	J Clin Transl Hepatol	Review
45	Li J, Fan JG.	Characteristics and Mechanism of Liver Injury in 2019 Coronavirus Disease	J Clin Transl Hepatol	Review
46	Yang Z, Zeng Z, Wang K, Wong SS, Liang W, Zanin M, Liu P, Cao X, Gao Z, Mai Z, Liang J, Liu X, Li S, Li Y, Ye F, Guan W, Yang Y, Li F, Luo S, Xie Y, Liu B, Wang Z, Zhang S, Wang Y, Zhong N, He J.	Modified SEIR and AI prediction of the epidemics trend of COVID-19 in China under public health interventions.	J Thorac Dis	Non-clinical study
47	Chiu IM, Cheng CY, Zhang H, Lin CR.	Self-screening to reduce medical resource consumptions facing the COVID-19 pandemic.	Emerg Med J	Non-clinical study
48	Ng SC, Tilg H.	COVID-19 and the gastrointestinal tract: more than meets the eye.	Gut	Commentary
49	Song Z, Hu Y, Zheng S, Yang L, Zhao R.	Hospital pharmacists' pharmaceutical care for hospitalized patients with COVID-19: Recommendations and guidance from clinical experience	Res Social Adm Pharm	Review
50	Falandry C, Filteau C, Ravot C, Le Saux O.	Challenges with the management of older patients with cancer during the COVID-19 pandemic.	J Geriatr Oncol	Review
51	Jones L, Walsh K, Willcox M, Morgan P, Nichols J.	The COVID-19 pandemic: Important considerations for contact lens practitioners	Cont Lens Anterior Eye.	Review
52	Compérat E.	What Does COVID-19 Mean for the Pathology-Urology Interaction?	Eur Urol.	Commentary
53	Vessey JA, Betz CL.	Everything old is new again: COVID-19 and public health.	J Pediatr Nurs	Commentary
56	Iranpour P, Firoozi H, Haseli S.	Methanol Poisoning Emerging as the Result of COVID-19 Outbreak; Radiologic Perspective.	Acad Radiol	Review
57	Coccolini F, Sartelli M, Kluger Y, Pikoulis E, Karamagioli E, Moore EE, Biffl WL, Peitzman A, Hecker A, Chirica M, Damaskos D, Ordonez C, Vega F, Fraga GP, Chiarugi M, Di Saverio S, Kirkpatrick AW, Abu-Zidan F, Mefire AC, Leppaniemi A, Khokha V, Sakakushev B, Catena R, Coimbra R, Ansaloni L, Corbella D, Catena F.	COVID-19 the showdown for mass casualty preparedness and management: the Cassandra Syndrome.	World J Emerg Surg	Commentary
59	Adamson CS.	Antiviral Agents: Discovery to Resistance	Viruses.	Commentary
61	Cianfarani S.	Pediatric Endocrinology in the Time of the COVID-19 Pandemic.	Horm Res Paediatr.	Commentary
62	AminJafari A, Ghasemi S.	The possible of immunotherapy for COVID-19: A systematic review.	Int Immunopharmacol	Review
63	Shaw SCK	Hopelessness, helplessness and resilience: The importance of safeguarding our trainees' mental wellbeing during the COVID-19 pandemic.	Nurse Educ Pract	Commentary
65	De Giorgio A	COVID-19 is not just a flu. Learn from Italy and act now.	Travel Med Infect Dis	Commentary
66	Kabir M, Afzal MS, Khan A, Ahmed H.	COVID-19 pandemic and economic cost; impact on forcibly displaced people	Travel Med Infect Dis	Commentary
68	Dal Moro F, Livi U.	Any possible role of phosphodiesterase type 5 inhibitors in the treatment of severe COVID19 infections? A lesson from urology.	Clin Immunol	Commentary
69	Villabona CV.	Commentary: COVID-19 and diabetes.	Diabetes Res Clin Pract.	Commentary
70	Murphy A, Abdi Z, Harirchi I, McKee M, Ahmadnezhad E.	Economic sanctions and Iran's capacity to respond to COVID-19.	Lancet Public Health	Commentary
71	Mather TPS, Marin BG, Perez GM, Christophers B, Paiva ML, Oliva R, Hijaz BA, Prado AM, Jarquín MC, Moretti K, Marqués CG, Murillo A, Tobin-Tyler E.	Love in the time of COVID-19: negligence in the Nicaraguan response.	Lancet Glob Health.	Commentary
72	Peloso A, Moeckli B, Oldani G, Triponez F, Toso C.	Response of a European surgical department to the COVID-19 crisis.	Swiss Med Wkly	Commentary
73	Valitutto MT, Aung O, Tun KYN, Vodzak ME, Zimmerman D, Yu JH, Win YT, Maw MT, Thein WZ, Win HH, Dhanota J, Ontiveros V, Smith B, Tremeau-Brevard A, Goldstein T, Johnson CK, Murray S, Mazet J.	Detection of novel coronaviruses in bats in Myanmar.	PLoS One	Non-clinical study
74	Ansarin M.	Surgical management of head and neck tumours during the SARS-CoV (Covid-19) pandemic.	Acta Otorhinolaryngol Ital	Commentary
75	CDC COVID-19 Response Team.	Coronavirus Disease 2019 in Children - United States, February 12-April 2, 2020.	MMWR Morb Mortal Wkly Rep.	Non-clinical study
79	Bizzarri M, Laganà AS, Aragona D, Unfer V.	Inositol and pulmonary function. Could myo-inositol treatment downregulate inflammation and cytokine release syndrome in SARS-CoV-2?	Eur Rev Med Pharmacol Sci.	Review
80	Balachandar V, Mahalaxmi I, Kaavya J, Vivekanandhan G, Ajithkumar S, Arul N, ingaravelu G, Senthil Kumar N, Mohana Dev S.	COVID-19: emerging protective measures.	Eur Rev Med Pharmacol Sci.	Non-clinical study
81	Lou J, Tian SJ, Niu SM, Kang XQ, Lian HX, Zhang LX, Zhang JJ.	Coronavirus disease 2019: a bibliometric analysis and review.	Eur Rev Med Pharmacol Sci.	Review
83	Al-Najjar H, Al-Rousan N.	A classifier prediction model to predict the status of Coronavirus COVID-19 patients in South Korea.	Eur Rev Med Pharmacol Sci.	Non-clinical study
84	Wang MW, Zhou MY, Ji GH, Ye L, Cheng YR, Feng ZH, Chen J.	Mask crisis during the COVID-19 outbreak.	Eur Rev Med Pharmacol Sci.	Commentary
87	Wang YX, Ma JR, Wang SQ, Zeng YQ, Zhou CY, Ru YH, Zhang L, Lu ZG, Wu MH, Li H	Utilizing integrating network pharmacological approaches to investigate the potential mechanism of Ma Xing Shi Gan Decoction in treating COVID-19.	Eur Rev Med Pharmacol Sci.	Non-clinical study
88	Rockwell KL, Gilroy AS.	Incorporating telemedicine as part of COVID-19 outbreak response systems	Am J Manag Care	Commentary
89	Bartlett DL, Howe JR, Chang G, Crago A, Hogg M, Karakousis G, Levine E, Maker A, Mamounas E, McGuire K, Merchant N, Shibata D, Sohn V, Solorzano C, Turaga K, White R, Yang A, Yoon S;	Management of Cancer Surgery Cases During the COVID-19 Pandemic: Considerations	Ann Surg Oncol	Commentary
90	Eubank S, Eckstrand I, Lewis B, Venkatramanan S, Marathe M, Barrett CL.	Commentary on Ferguson, et al., "Impact of Non-pharmaceutical Interventions (NPIs) to Reduce COVID-19 Mortality and Healthcare Demand".	Bull Math Biol.	Commentary
91	Baracchini C, Pieroni A, Viaro F, Cianci V, Cattelan AM, Tiberio I, Munari M, Causin F.	Acute stroke management pathway during Coronavirus-19 pandemic.	Neurol Sci.	Commentary
92	Caso V, Federico A.	No lockdown for neurological diseases during COVID19 pandemic infection	Neurol Sci	Commentary
93	Popescu S.	Hospital biopreparedness in the Looming Presence of SARS-CoV-2/COVID-19.	Health Sci Rep	Commentary
95	Wáng YXJ.	A call for caution in extrapolating chest CT sensitivity for COVID-19 derived from hospital data to patients among general population.	Quant Imaging Med Surg	Commentary
96	Kakodkar P, Kaka N, Baig MN.	A Comprehensive Literature Review on the Clinical Presentation, and Management of the Pandemic Coronavirus Disease 2019 (COVID-19).	Cureus	Review
97	Hyun-Jung Lee C, Koohy H.	In silico identification of vaccine targets for 2019-nCoV.	F1000Res	Non-clinical study
98	Montero-Odasso M, Goens SD, Kamkar N, Lam R, Madden K, Molnar F, Speechley M, Stranges S.	Canadian Geriatrics Society COVID-19 Recommendations for Older Adults. What Do Older Adults Need To Know?	Can Geriatr J.	Commentary
99	Russell B, Moss C, Rigg A, Hopkins C, Papa S, Van Hemelrijck M.	Anosmia and ageusia are emerging as symptoms in patients with COVID-19: What does the current evidence say?	Ecancermedicalscience	Commentary
100	Salako O, Okunade K, Allsop M, Habeebu M, Toye M, Oluyede G, Fagbenro G, Salako B.	Upheaval in cancer care during the COVID-19 outbreak.	Ecancermedicalscience	Commentary
101	Martins-Filho PR, Santos VS.	No evidence supports the use of ether and chloroform inhalation for treating COVID-19.	Rev Panam Salud Publica	Commentary
103	Morray BH, Gordon BM, Crystal MA, Goldstein BH, Qureshi AM, Torres AJ Epstein SM, Crittendon I, Ing FF, Sathanandam SK.	Resource Allocation and Decision Making for Pediatric and Congenital Cardiac Catheterization During the Novel Coronavirus SARS-CoV-2 (COVID-19) Pandemic: A U.S. Multi- Institutional Perspective.	J Invasive Cardiol	Non-clinical study
104	Bajwah S, Wilcock A, Towers R, Costantini M, Bausewein C, Simon ST, Bendstrup E, Prentice W, Johnson MJ, Currow DC, Kreuter M, Wells AU, Birring SS, Edmonds P, Higginson IJ.	Managing the supportive care needs of those affected by COVID-19	Eur Respir J.	Commentary
109	Mason RJ.	Pathogenesis of COVID-19 from a cell biologic perspective.	Eur Respir J.	Review
110	Yao Y, Pan J, Liu Z, Meng X, Wang W, Kan H, Wang W.	No Association of COVID-19 transmission with temperature or UV radiation in Chinese cities.	Eur Respir J.	Non-clinical study
111	Peschken CA.	Possible Consequences of a Shortage of Hydroxychloroquine for Lupus Patients Amid the COVID-19 Pandemic	J Rheumatol	Commentary
112	Putman MS, Ruderman EM.	Learning from Adversity: Lessons from the COVID-19 Crisis.	J Rheumatol	Commentary
113	Shoukat A, Wells CR, Langley JM, Singer BH, Galvani AP.	Projecting demand for critical care beds during COVID-19 outbreaks in Canada	CMAJ.	Non-clinical study
114	Patrick K, Stanbrook MB, Laupacis A.	Social distancing to combat COVID-19: We are all on the front line	CMAJ.	Commentary
115	Tuite AR, Fisman DN, Greer AL.	Mathematical modelling of COVID-19 transmission and mitigation strategies in the population of Ontario, Canada.	CMAJ.	Non-clinical study
116	He Y, Wei J, Bian J, Guo K, Lu J, Mei W, Ma J, Xia Z, Xu M, Yan F, Yu C, Wang E, Wang W, Zeng N, Wang S, Xu J, Huang Y, Huang J.	Chinese Society of Anesthesiology Expert Consensus on Anesthetic Management of Cardiac Surgical Patients With Suspected or Confirmed Coronavirus Disease 2019.	Cardiothorac Vasc Anesth	Review
117	Conticini E, Frediani B, Caro D.	Can atmospheric pollution be considered a co-factor in extremely high level of SARS-CoV-2 lethality in Northern Italy?	Environ Pollut	Review
118	Li Y, Liu X, Guo L, Li J, Zhong D, Zhang Y, Clarke M, Jin R.	Traditional Chinese herbal medicine for treating novel coronavirus (COVID-19) pneumonia: protocol for a systematic review and meta-analysis.	Syst Rev	Review
119	Mian A, Khan S.	Medical education during pandemics: a UK perspective.	BMC Med	Commentary
120	Zareifopoulos N, Lagadinou M, Karela A, Karantzogiannis G, Velissaris D.	Intubation and mechanical ventilation of patients with COVID-19: what should we tell them?	Monaldi Arch Chest Dis	Commentary
121	Cava C, Bertoli G, Castiglioni I.	In Silico Discovery of Candidate Drugs against Covid-19.	Viruses	Non-clinical study
122	Bae JM.	Author Response: Coronavirus Disease 2019 (COVID-19), Infectivitity, and the Incubation Period	J Prev Med Public Health	Commentary
123	Joob B, Wiwanitkit V.	Letter to the Editor: Coronavirus Disease 2019 (COVID-19), Infectivity, and the Incubation Period.	J Prev Med Public Health	Commentary
124	Cho SI.	Academic Community's Efforts to Guide the Fight Against Coronavirus Disease 2019 (COVID-19) Epidemic in Korea.	J Prev Med Public Health	Commentary
125	Grange ES, Neil EJ, Stoffel M, Singh AP, Tseng E, Resco-Summers K, Fellner BJ, Lynch JB, Mathias PC, Mauritz-Miller K, Sutton PR, Leu MG.	Responding to COVID-19: The UW Medicine Information Technology Services Experience.	Appl Clin Inform	Non-clinical study
126	Lauc G, Sinclair D	Biomarkers of biological age as predictors of COVID-19 disease severity	Aging	Commentary
127	Shoenfeld Y.	Corona (COVID-19) time musings: Our involvement in COVID-19 pathogenesis, diagnosis, treatment and vaccine planning.	Autoimmun Rev	Review
128	Navarro JC, Arrivillaga-Henríquez J, Salazar-Loor J, Rodriguez-Morales AJ.	COVID-19 and dengue, co-epidemics in Ecuador and other countries in Latin America: Pushing strained health care systems over the edge.	Travel Med Infect Dis	Commentary
129	Wang KW, Gao J, Wang H, Wu XL, Yuan QF, Guo FY, Zhang ZJ, Cheng Y.	Epidemiology of 2019 novel coronavirus in Jiangsu Province, China after wartime control measures: A population-level retrospective study	Travel Med Infect Dis	Non-clinical study
130	Sharma A.	It is too soon to attribute ADE to COVID-19.	Microbes Infect	Commentary
132	Cavanagh G, Wambier C.	Rational hand hygiene during COVID-19 pandemic	J Am Acad Dermatol.	Commentary
133	Castro Filho EC, Castro R, Fernandes FF, Pereira G, Perazzo H.	Gastrointestinal endoscopy during COVID-19 pandemic: an updated review of guidelines and statements from international and national societies	Gastrointest Endosc.	Review
134	Han J, Wang Y, Zhu L, Cui Y, Li L, Zeng Z, Zhang S.	Preventing the spread of COVID-19 in digestive endoscopy during the resuming period: meticulous execution of screening procedures	Gastrointest Endosc	Commentary
135	Hope MD, Raptis CA, Henry TS	Chest Computed Tomography for Detection of Coronavirus Disease 2019 (COVID-19): Don't Rush the Science.	Ann Intern Med.	Commentary
136	Wang B, Li R, Lu Z, Huang Y.	Does comorbidity increase the risk of patients with COVID-19: evidence from meta-analysis	Aging	Review
137	Cai X, Ren M, Chen F, Li L, Lei H, Wang X.	Blood transfusion during the COVID-19 outbreak	Blood Transfus	Review
138	Mascaretti L, De Angelis V, Berti P.	The severe acute respiratory syndrome coronavirus 2 (SARS-CoV-2) pandemic and Transfusion Medicine: reflections from Italy.	Blood Transfus	Commentary
140	Huang H, Fan C, Li M, Nie HL, Wang FB, Wang H, Wang R, Xia J, Zheng X, Zuo X, Huang J.	COVID-19: A Call for Physical Scientists and Engineers	ACS Nano.	Commentary
142	Ornell F, Schuch JB, Sordi AO, Kessler FHP.	"Pandemic fear" and COVID-19: mental health burden and strategies.	Braz J Psychiatry.	Review
143	Monteiro WM, Brito-Sousa JD, Baía-da-Silva D, Melo GC, Siqueira AM, Val F, Daniel-Ribeiro CT, Guimarães Lacerda MV.	Driving forces for COVID-19 clinical trials using chloroquine: the need to choose the right research questions and outcomes.	Rev Soc Bras Med Trop	Commentary
144	Freitas ARR, Napimoga M, Donalisio MR.	Assessing the severity of COVID-19.	Epidemiol Serv Saude.	Commentary
145	Okba NMA, Müller MA, Li W, Wang C, GeurtsvanKessel CH, Corman VM, Lamers MM, Sikkema RS, de Bruin E, Chandler FD, Yazdanpanah Y, Le Hingrat Q, Houhou-Fidouh N, Reusken CBEM, Bosch BJ, Drosten C, Koopmans MPG, Haagmans BL. Descamps D,	Severe Acute Respiratory Syndrome Coronavirus 2-Specific Antibody Responses in Coronavirus Disease 2019 Patients	Emerg Infect Dis.	Non-clinical study
147	Wampler Muskardin TL.	IV anakinra for macrophage activation syndrome may hold lessons for treatment of cytokine storm in the setting of COVID19.	ACR Open	Commentary
148	Bitar N, Kattan J, Kourie HR, Mukherji D, Saghir NE.	The Lebanese Society of Medical Oncology (LSMO) statement on the care of patients with cancer during the COVID-19 pandemic.	Future Oncol	Commentary
149	Caprioglio A, Pizzetti GB, Zecca PA, Fastuca R, Maino G, Nanda R.	Management of orthodontic emergencies during 2019-NCOV.	Prog Orthod.	Review
151	Alexander M.	Let's conquer COVID-19 and sustain our abilities	Spinal Cord Ser Cases	Commentary
152	Li K, Li Z, Wohlford-Lenane C, Meyerholz DK, Channappanavar R, An D, Perlman S, McCray PB Jr, He B	Single-Dose, Intranasal Immunization with Recombinant Parainfluenza Virus 5 Expressing Middle East Respiratory Syndrome Coronavirus (MERS-CoV) Spike Protein Protects Mice from Fatal MERS-CoV Infection.	mBio	Non-clinical study
153	Dietz L, Horve PF, Coil DA, Fretz M, Eisen JA, Van Den Wymelenberg K.	Novel Coronavirus (COVID-19) Pandemic: Built Environment Considerations To Reduce Transmission	mSystems	Non-clinical study
154	Khoury M, Cuenca J, Cruz FF, Figueroa FE, Rocco PRM, Weiss DJ.	Current Status of Cell-Based Therapies for Respiratory Virus Infections: Applicability to COVID-19.	Eur Respir J	Review
155	Wynants L, Van Calster B, Bonten MMJ, Collins GS, Debray TPA, De Vos M, Haller MC, Heinze G, Moons KGM, Riley RD, Schuit E, Smits LJM, Snell KIE, Steyerberg EW, Wallisch C, van Smeden M.	Prediction models for diagnosis and prognosis of covid-19 infection: systematic review and critical appraisal.	BMJ	Review
157	Chang BB, Chiu TY	Ready for a long fight against the COVID-19 outbreak: an innovative model of tiered primary health care in Taiwan	BJGP Open.	Non-clinical study
158	Patwardhan P.	Risk of increase in smoking rates among England's 6 million smokers and relapse among England's 11 million ex-smokers.	BJGP Open.	Review
159	Gbinigie K, Frie K	Should chloroquine and hydroxychloroquine be used to treat COVID-19? A rapid review,	BJGP Open.	Review
160	Mousavizadeh L, Ghasemi S.	Genotype and phenotype of COVID-19: Their roles in pathenogeneis	J Microbiol Immunol Infect	Review
162	Amariles P, Granados J, Ceballos M, Montoya CJ	COVID-19 in Colombia endpoints. Are we different, like Europe?	Res Social Adm Pharm	Non-clinical study
163	Lal A, Mishra AK, Sahu KK.	CT chest findings in coronavirus disease-19 (COVID-19).	J Formos Med Assoc	Commentary
164	Chavez S, Long B, Koyfman A, Liang SY.	Coronavirus Disease (COVID-19): A primer for emergency physicians	Am J Emerg Med.	Review
165	Nair A, Rodrigues JCL, Hare S, Edey A, Devaraj A, Jacob J, Johnstone A, McStay R, Denton E, Robinson G.	A British Society of Thoracic Imaging statement: considerations in designing local imaging diagnostic algorithms for the COVID-19 pandemic.	Clin Radiol	Review
166	Lohiniva AL, Sane J, Sibenberg K, Puumalainen T, Salminen M.	Understanding coronavirus disease (COVID-19) risk perceptions among the public to enhance risk communication efforts: a practical approach for outbreaks, Finland, February	Euro Surveill	Non-clinical study
168	Sjödin H, Wilder-Smith A, Osman S, Farooq Z, Rocklöv J.	Only strict quarantine measures can curb the coronavirus disease (COVID-19) outbreak in Italy, 2020.	Euro Surveill	Non-clinical study
169	Verelst F, Kuylen E, Beutels P.	Indications for healthcare surge capacity in European countries facing an exponential increase in coronavirus disease (COVID-19) cases, March 2020.	Euro Surveill	Non-clinical study
170	Yuan ST, Zhang WH, Zou L, Sun JK, Liu Y, Shi QK	Practice of novel method of bedside postpyloric tube placement in patients with coronavirus disease 2019.	Crit Care	Commentary
171	Carr AC.	A new clinical trial to test high-dose vitamin C in patients with COVID-19.	Crit Care	Commentary
172	Qian X, Ren R, Wang Y, Guo Y, Fang J, Wu ZD, Liu PL, Han TR	Members of Steering Committee, Society of Global Health, Chinese Preventive Medicine Association.	Infect Dis	Review
173	Busse LW, Chow JH, McCurdy MT, Khanna AK.	COVID-19 and the RAAS-a potential role for angiotensin II?	Crit Care	Review
174	Combs SE, Belka C, Niyazi M, Corradini S, Pigorsch S, Wilkens J, Grosu AL, Guckenberger M, Ganswindt U, Bernhardt D.	First statement on preparation for the COVID-19 pandemic in large German Speaking University-based radiation oncology departments.	Radiat Oncol	Review
175	Coccolini F, Perrone G, Chiarugi M, Di Marzo F, Ansaloni L, Scandroglio I, Marini P, Zago M, De Paolis P, Forfori F, Agresta F, Puzziello A, D'Ugo D, Bignami E, Bellini V, Vitali P, Petrini F, Pifferi B, Corradi F, Tarasconi A, Pattonieri V, Bonati E, Tritapepe L, Agnoletti V, Corbella D, Sartelli M, Catena F.	Surgery in COVID-19 patients: operational directives.	World J Emerg Surg.	Review
176	Haşlak F, Yıldız M, Adrovic A, Barut K, Kasapçopur Ö.	Childhood Rheumatic Diseases and COVID-19 Pandemic: An Intriguing Linkage and a New Horizon.	Balkan Med J.	Review
177	Vashist SK.	In Vitro Diagnostic Assays for COVID-19: Recent Advances and Emerging Trends.	Diagnostics (Basel).	Commentary
179	Gorthy R, Krumdieck S, Bishop C.	Process-Induced Nanostructures on Anatase Single Crystals via Pulsed-Pressure MOCVD.	Materials (Basel).	Non-clinical study
180	McCullough PA, Eidt J, Rangaswami J, Lerma E, Tumlin J, Wheelan K, Katz N, Lepor NE, Vijay K, Soman S, Singh B, McCullough SP, McCullough HB, Palazzuoli A, Ruocco GM, Ronco C.	Urgent need for individual mobile phone and institutional reporting of at home, hospitalized, and intensive care unit cases of SARS-CoV-2 (COVID-19) infection.	Rev Cardiovasc Med	Commentary
181	Ciotti M, Angeletti S, Minieri M, Giovannetti M, Benvenuto D, Pascarella S, Sagnelli C, Bianchi M, Bernardini S, Ciccozzi M.	COVID-19 Outbreak: An Overview.	Chemotherapy.	Review
182	Bansal P, Bingemann TA, Greenhawt M, Mosnaim G, Nanda A, Sharma H, Stukus D, Shaker M. Oppenheimer J,	Clinician Wellness During the COVID-19 Pandemic: Extraordinary Times and Unusual Challenges for the Allergist/ Immunologist.	J Allergy Clin Immunol Pract	Review
183	Praveen D, Chowdary PR, Aanandhi MV.	BARICITINIB - A JANUASE KINASE INHIBITOR - NOT AN IDEAL OPTION FOR MANAGEMENT OF COVID 19.	Int J Antimicrob Agents.	Review
184	De Vitis R, Passiatore M, Perna A, Proietti L, Taccardo G.	COVID-19 contagion and contamination through hands of trauma patients: what risks and what precautions?	J Hosp Infect	Commentary
186	Stoj VJ, Grant-Kels JM.	Residents and the Care of COVID-19 Patients.	J Am Acad Dermatol	Commentary
187	Amanat F, Krammer F.	SARS-CoV-2 Vaccines: Status Report.	Immunity	Review
188	Kim YI, Kim SG, Kim SM, Kim EH, Park SJ, Yu KM, Chang JH, Kim EJ, Lee S, Casel MAB, Um J, Song MS, Jeong HW, Lai VD, Kim Y, Chin BS, Park JS, Chung KH, Foo SS, Poo H, Mo IP, Lee OJ, Webby RJ, Jung JU, Choi YK.	Infection and Rapid Transmission of SARS-CoV-2 in Ferrets.	Cell Host Microbe.	Non-clinical study
189	Sansonetti P.	COVID-19, chronicle of an expected pandemic.	EMBO Mol Med.	Commentary
191	Woolhandler S, Himmelstein DU.	Intersecting U.S. Epidemics: COVID-19 and Lack of Health Insurance.	Ann Intern Med	Commentary
192	Mallick R, Odejinmi F, Clark TJ	Covid 19 pandemic and gynaecological laparoscopic surgery: knowns and unknowns	Facts Views Vis Obgyn.	Review
194	Kolifarhood G, Aghaali M, Mozafar Saadati H, Taherpour N, Hashemi Nazari SS, Rahimi S, Izadi N,	Epidemiological and Clinical Aspects of COVID-19; a Narrative Review.	Arch Acad Emerg Med	Review
195	Gharebaghi R, Heidary F, Moradi M, Parvizi M.	Metronidazole; a Potential Novel Addition to the COVID-19 Treatment Regimen.	Arch Acad Emerg Med	Review
196	National Committee on COVID-19 Epidemiology, Ministry of Health and Medical Education, IR Iran.	Daily Situation Report on Coronavirus disease (COVID-19) in Iran March 25, 2020.	Arch Acad Emerg Med	Commentary
197	National Committee on COVID-19 Epidemiology, Ministry of Health Education, IR Iran. and Medical	Daily Situation Report on Coronavirus disease (COVID-19) in Iran March 23, 2020.	Arch Acad Emerg Med	Commentary
198	National Committee on COVID-19 Epidemiology, Ministry of Health Education, IR Iran. and Medical	Daily Situation Report on Coronavirus disease (COVID-19) in Iran March 22, 2020.	Arch Acad Emerg Med	Commentary
199	National Committee on COVID-19 Epidemiology, Ministry of Health Education, IR Iran. and Medical	Daily Situation Report on Coronavirus disease (COVID-19) in Iran March 17, 2020.	Arch Acad Emerg Med	Commentary
200	National Committee on COVID-19 Epidemiology, Ministry of Health Education, IR Iran. and Medical	Daily Situation Report on Coronavirus disease (COVID-19) in Iran March 16, 2020.	Arch Acad Emerg Med	Commentary
201	National Committee on COVID-19 Epidemiology, Ministry of Health Education, IR Iran. and Medical	Daily Situation Report on Coronavirus disease (COVID-19) in Iran March 15, 2020.	Arch Acad Emerg Med	Commentary
202	National Committee on COVID-19 Epidemiology, Ministry of Health Education, IR Iran. and Medical	Daily Situation Report on Coronavirus disease (COVID-19) in Iran March 14, 2020.	Arch Acad Emerg Med	Commentary
203	Ewertsen C.	Editorial.	Ultrasound Int Open	Commentary
204	Khan Z, Karataş Y.	COVID-19 in Turkey: An urgent need for the implementation of preparedness and response strategies	Health Sci Rep	Commentary
205	Amirian ES, Levy JK	Current knowledge about the antivirals remdesivir (GS-5734) and GS-441524 as therapeutic options for coronaviruses.	One Health.	Review
209	Khafaie MA, Rahim F.	Cross-Country Comparison of Case Fatality Rates of COVID-19/SARS-COV-2.	Osong Public Health Res Perspect.	Non-clinical study
210	Kim I, Lee J, Lee J, Shin E, Chu C, Lee SK.	KCDC Risk Assessments on the Initial Phase of the COVID-19 Outbreak in Korea.	Osong Public Health Res Perspect.	Non-clinical study
211	Gaeta C, Brennessel R.	COVID-19: Emergency Medicine Physician Empowered to Shape Perspectives on This Public Health Crisis.	Cureus	Commentary
212	Hasan A, Mehmood N, Fergie J.	Coronavirus Disease (COVID-19) and Pediatric Patients: A Review of Epidemiology, Symptomatology, Laboratory and Imaging	Cureus	Review
213	Shetty AK.	Mesenchymal Stem Cell Infusion Shows Promise for Combating Coronavirus (COVID-19)- Induced Pneumonia	Aging Dis	Commentary
215	Shereen MA, Khan S, Kazmi A, Bashir N, Siddique R.	COVID-19 infection: Origin, transmission, and characteristics of human coronaviruses	J Adv Res	Review
216	Harris C, Carson G, Baillie JK, Horby P, Nair H.	An evidence based framework for priority clinical research questions for COVID-19.	J Glob Health	Review
217	Rudan I.	A cascade of causes that led to the COVID-19 tragedy in Italy and in other European Union countries	J Glob Health	Commentary
218	Russell B, Moss C, Rigg A, Van Hemelrijck M.	COVID-19 and treatment with NSAIDs and corticosteroids: should we be limiting their use in the clinical setting?	Ecancermedicalscience	Commentary
219	Russell B, Moss C, George G, Santaolalla A, Cope A, Papa S, Van Hemelrijck M	Associations between immune-suppressive and stimulating drugs and novel COVID-19-a systematic review of current evidence.	Ecancermedicalscience	Review
220	Rosa SGV, Santos WC	Clinical trials on drug repositioning for COVID-19 treatment.	Rev Panam Salud Publica	Review
221	Sanche S, Lin YT, Xu C, Romero-Severson E, Hengartner N, Ke R.	Contagiousness and Rapid Spread of Severe Acute Respiratory Syndrome Coronavirus	Emerg Infect Dis	Non-clinical study
222	De la Rosa MA.	A warm welcome to our new editors.	FEBS Open Bio	Commentary
223	Gharebaghi R, Heidary F.	COVID-19 and Iran: swimming with hands tied!	Swiss Med Wkly.	Commentary
224	Bloch EM, Shoham S, Casadevall A, Sachais BS, Shaz B, Winters JL, van Buskirk C, Grossman BJ, Joyner M, Henderson JP, Pekosz A, Lau B, Wesolowski A, Katz L, Shan H, Auwaerter PG, Thomas D, Sullivan DJ, Paneth N, Gehrie E, Spitalnik S, Hod E, Pollack L, Nicholson WT, Pirofski LA, Bailey JA, Tobian AA.	Deployment of convalescent plasma for the prevention and treatment of COVID-19.	J Clin Invest.	Review
225	Baker EN.	Visualizing an unseen enemy; mobilizing structural biology to counter COVID-19.	Acta Crystallogr D Struct Biol	Commentary
226	Baker EN.	Visualizing an unseen enemy; mobilizing structural biology to counter COVID-19.	Acta Crystallogr D Struct Biol	Commentary
227	Ruan Q, Yang K, Wang W, Jiang L, Song J.	Correction to: Clinical predictors of mortality due to COVID-19 based on an analysis of data of 150 patients from Wuhan, China.	Intensive Care Med.	Corrigendum
229	Meyers B, Baxter I, Blatt M, Sweetlove L, Daniell H, Lunn J, Taylor C, Winchester N.	Journal Flexibility in the Troubling Times of COVID-19.	Plant Physiol	Commentary
230	Krishnakumar B, Rana S.	COVID 19 in INDIA: Strategies to combat from combination threat of life and livelihood.	J Microbiol Immunol Infect.	Commentary
231	Mareiniss DP.	The impending storm: COVID-19, pandemics and our emergency departments. overwhelmed	Am J Emerg Med.	Commentary
232	Aslam S, Mehra MR.	COVID-19: Yet another coronavirus challenge in transplantation.	J Heart Lung Transplant	Commentary
233	Ceribelli A, Motta F, De Santis M, Ansari AA, Ridgway WM, Gershwin ME, Selmi C.	Recommendations for coronavirus infection in rheumatic diseases treated with biologic therapy	J Autoimmun	Review
234	Balibrea JM, Badia JM, Rubio Pérez I, Martín Antona E, Álvarez Peña E, García Botella S, Álvarez Gallego M, Martín Pérez E, Martínez Cortijo S, Pascual Miguelañez I, Pérez Díaz L, Ramos Rodriguez JL, Espin Basany E, Sánchez Santos R, Soria Aledo V, López Barrachina R, Morales-Conde S.	Surgical Management of Patients With COVID-19 Infection.	Cir Esp	Commentary
236	Han J, Kim EY.	Sharing Our Experience of Operating an Endoscopy Unit in the Midst of a COVID-19 Outbreak.	Clin Endosc	Commentary
237	Grant WB, Lahore H, McDonnell SL, Baggerly CA, French CB, Aliano JL, Bhattoa HP	Evidence that Vitamin D Supplementation Could Reduce Risk of Influezena, COVID-19 Infections and Deaths	Nutrients	Review
238	Kim KH.	COVID-19	Int Neurourol J.	Commentary
239	Park SE	Epidemiology, virology, and clinical features of severe acute respiratory syndrome -coronavirus-2 (SARS-CoV-2; Coronavirus Disease-19).	Clin Exp Pediatr	Review
240	Choi SH, Kim HW, Kang JM, Kim DH, Cho EY	Epidemiology and Clinical Features of Coronavirus disease 2019 in Children	Clin Exp Pediatr	Review
241	Joos A.	Psychosomatic Medicine and Covid-19 Pandemic.	Psychother Psychosom.	Commentary
243	Gavillet M, Carr Klappert J, Spertini O, Blum S.	Acute leukemia in the time of COVID-19.	Leuk Res	Review
244	Cohen SL, Liu G, Abrao M, Smart N, Heniford T.	Perspectives on Surgery in the time of COVID-19: Safety First.	J Minim Invasive Gynecol.	Commentary
246	Caly L, Druce JD, Catton MG, Jans DA, Wagstaff KM.	The FDA approved Drug Ivermectin inhibits the replication of SARS-CoV-2 in vitro.	Antiviral Res	Non-clinical study
247	Choy KT, Yin-Lam Wong A, Kaewpreedee P, Sia SF, Chen D, Yan Hui KP, Wing Chu DK, Wai Chan MC, Pak-Hang Cheung P, Huang X, Peiris M, Yen HL.	Remdesivir, lopinavir, emetine, and homoharringtonine inhibit SARS-CoV-2 replication in vitro.	Antiviral Res	Non-clinical study
249	Marotto D, Sarzi-Puttini P.	What is the role of rheumatologists in the era of COVID-19?	Autoimmun Rev	Commentary
250	Sun S, Yu K, Xie Z, Pan X.	China empowers Internet hospital to fight against COVID-19.	J Infect	Commentary
251	Brown A, Horton R.	A planetary health perspective on COVID-19: a call for papers.	Lancet Planet Health	Commentary
252	Azman AS, Luquero FJ	From China: hope and lessons for COVID-19 control.	Lancet Infect Dis	Commentary
253	Bayham J, Fenichel EP.	Impact of school closures for COVID-19 on the US health-care workforce and net mortality: a modelling study.	Lancet Public Health.	Non-clinical study
254	Md Insiat Islam Rabby.	Current Drugs with Potential for Treatment of COVID-19: A Literature Review.	Pharm Pharm Sci.	Review
256	Wu AW, Connors C, Everly GS Jr.	COVID-19: Peer Support and Crisis Communication Strategies to Promote Institutional Resilience.	Ann Intern Med.	Commentary
257	Rabb H	Kidney diseases in the time of COVID-19: major challenges to patient care	J Clin Invest	Commentary
258	Hong YR, Lawrence J, Williams D Jr, Mainous Iii A.	Population-Level Interest and Telehealth Capacity of US Hospitals in Response to COVID-19: Cross-Sectional Analysis of Google Search and National Hospital Survey Data	JMIR Public Health Surveill	Non-clinical study
260	Bastani P, Bahrami MA.	COVID-19 Related Misinformation on Social Media: A Qualitative Study from Iran	J Med Internet Res	Non-clinical study
261	Cuan-Baltazar JY, Muñoz-Perez MJ, Robledo-Vega C, Pérez-Zepeda MF, Soto-Vega E.	Misinformation of COVID-19 on the Internet: Infodemiology Study. JMIR Public	Health Surveill	Non-clinical study
262	Khader Y, Al Nsour M, Al-Batayneh OB, Saadeh R, Bashier H, Alfaqih M, Al-Azzam S, AlShurman BA.	Dentists' Awareness, Perception, and Attitude Regarding Attitude Regarding COVID-19 and Infection Control: Cross-Sectional Study Among Jordanian Dentists.	JMIR Public Health Surveill	Non-clinical study
264	Mavragani A.	Tracking COVID-19 in Europe: An Infodemiology Study.	JMIR Public Health Surveill	Non-clinical study
265	Gibson L, Rush D.	Novel Coronavirus in Cape Town Informal Settlements: Feasibility of Using Informal Dwelling Outlines to Identify High Risk Areas for COVID-19 Transmission From A Social Distancing Perspective.	JMIR Public Health Surveill	Non-clinical study
266	Padala PR, Jendro AM, Padala KP.	Conducting Clinical Research During the COVID-19 Pandemic: Investigator and Participant Perspectives.	JMIR Public Health Surveill	Review
267	Rossi GP, Sanga V, Barton M.	Potential harmful effects of discontinuing ACE-inhibitors and ARBs in COVID-19 patients	Elife.	Commentary
268	Kaufman KR, Petkova E, Bhui KS, Schulze TG.	A global needs assessment in times of a global crisis: world psychiatry response to the COVID-19 pandemic.	BJPsych Open.	Commentary
270	Ohe M, Shida H, Jodo S, Kusunoki Y, Seki M, Furuya K, Goudarzi H.	Macrolide treatment for COVID-19: Will this be the way forward?	Biosci Trends	Commentary
271	Kim E, Erdos G, Huang S, Kenniston TW, Balmert SC, Carey CD, Raj VS, Epperly MW, Klimstra WB, Haagmans BL, Korkmaz E, Falo LD Jr, Gambotto A	Microneedle array delivered recombinant coronavirus vaccines: Immunogenicity and rapid translational development.	EBioMedicine	Non-clinical study
272	Martelli-Júnior H, Machado RA, Martelli DRB, Coletta RD.	Dental journals and coronavirus disease (COVID-19): A current view.	Oral Oncol	Commentary
273	Hormati A, Shahhamzeh A, Afifian M, Khodadust F, Ahmadpour S	Can COVID-19 present unusual GI symptoms?	J Microbiol Immunol Infect.	Commentary
274	Chang YC, Yang CH, Chien YC, Hsu YN.	Author reply to Letters to the Editor "CT chest findings in coronavirus disease (COVID-19)".	J Formos Med Assoc.	Commentary
275	Joob B, Wiwanitkit V.	COVID-19 pneumonia in Taiwan	J Formos Med Assoc.	Commentary
276	Zheng SQ, Yang L, Zhou PX, Li HB, Liu F, Zhao RS	Recommendations and guidance for providing pharmaceutical care services during COVID-19 pandemic: A China perspective.	Res Social Adm Pharm	Review
277	Jiang S, Hillyer C, Du L	Neutralizing Antibodies against SARSCoV- 2 and Other Human Coronaviruses	Trends Immunol.	Review
279	Tan W, Aboulhosn J.	The cardiovascular burden of coronavirus disease 2019 (COVID-19) with a focus on congenital heart disease.	Int J Cardiol.	Review
280	Ferioli M, Cisternino C, Leo V, Pisani L, Palange P, Nava S	Protecting healthcare workers from SARS-CoV-2 infection: practical indications.	Eur Respir Rev	Review
281	Yuan L, Yeung W, Celi LA.	Urban Intelligence for Pandemic Response: Viewpoint	JMIR Public Health Surveill	Commentary
282	Misra A.	Doctors and healthcare workers at frontline of COVID 19 epidemic: Admiration, a pat on the back, and need for extreme caution	Diabetes Metab Syndr	Commentary
283	Nguyen THD, Vu DC.	Summary of the COVID-19 outbreak in Vietnam - Lessons and suggestions	Travel Med Infect Dis	Non-clinical study
285	Morris SN, Fader AN, Milad MP, Dionisi HJ.	Understanding the "Scope" of the Problem: Why Laparoscopy is Considered Safe During the COVID-19 Pandemic.	J Minim Invasive Gynecol.	Commentary
287	Sisay M.	3CL(pro) inhibitors as a potential therapeutic option for COVID-19: Available evidence and ongoing clinical trials.	Pharmacol Res	Review
288	Shah R, Satyavada S, Ismail M, Kurin M, Smith ZL, Cooper GS, Chak A	COVID-19 pandemic through the lens of a gastroenterology fellow: looking for the silver lining	Gastrointest Endosc	Review
289	Carico RR Jr, Sheppard J, Thomas CB.	Community pharmacists and communication in the time of COVID-19: Applying the health belief model	Res Social Adm Pharm	Review
292	Cheng SC, Fan Chiang YL, Huang CH, Hsu YN.	Author reply to Letters to the Editor "COVID-19 pneumonia in Taiwan".	J Formos Med Assoc	Commentary
293	Brown A, Horton R	A planetary health perspective on COVID-19: a call for papers.	Lancet	Commentary
294	Ahmed F, Ahmed N, Pissarides C, Stiglitz J.	Why inequality could spread COVID-19.	Lancet Public Health.	Commentary
295	Ingravallo F.	Death in the era of the COVID-19 pandemic	Lancet Public Health.	Commentary
296	J, Karimzadeh S, Al-Ahdal TMA, Mousavi SH, Zahid SU, Huy NT.	COVID-19: the current situation in Afghanistan.	Lancet Glob Health.	Commentary
297	Gupta R, Misra A	Contentious issues and evolving concepts in the clinical presentation and management of patients with COVID-19 infectionwith reference to use of therapeutic and other drugs used in Co-morbid diseases (Hypertension, diabetes etc).	Diabetes Metab Syndr	Review
298	Bansal M.	Cardiovascular disease and COVID-19.	Diabetes Metab Syndr.	Review
299	Singh AK, Singh A, Shaikh A, Singh R, Misra A	Chloroquine and hydroxychloroquine in the treatment of COVID-19 with or without diabetes: A systematic search and a narrative review with a special reference to India and other developing countries	Diabetes Metab Syndr	Review
300	De Felice F, Polimeni A, Valentini V.	The impact of Coronavirus (COVID-19) on head and neck cancer patients' care.	Radiother Oncol	Review
301	International MG/COVID-19 Working Group, Jacob S, Muppidi S, Guidon A, Guptill J, Hehir M, Howard JF Jr, Illa I, Mantegazza R, Murai H, Utsugisawa K, Vissing J, Wiendl H, Nowak RJ.	Guidance for the management of myasthenia gravis (MG) and Lambert-Eaton myasthenic syndrome (LEMS) during the COVID-19 pandemic.	J Neurol Sci.	Commentary
302	Akladios C, Azais H, Ballester M, Bendifallah S, Bolze PA, Bourdel N, Bricou A, Canlorbe G, Carcopino X, Chauvet P, Collinet P, Coutant C, Dabi Y, Dion L,Gauthier T, Graesslin O, Huchon C, Koskas M, Kridelka F, Lavoue V, Lecointre LMezzadri M, Mimoun C, Ouldamer L, Raimond E, Touboul C.	Recommendations for the surgical management of gynecological cancers during the COVID-19 pandemic - FRANCOGYN group for the CNGOF.	J Gynecol Obstet Hum Reprod	Commentary
303	Xie M, Chen Q.	Insight into 2019 novel coronavirus - an updated intrim review and lessons from SARS-CoV and MERS-CoV.	Int J Infect Dis.	Review
306	Sultan S, Lim JK, Altayar O, Davitkov P, Feuerstein JD, Siddique SM, Falck-Ytter Y, El-Serag HB; AGA.	AGA Institute Rapid Recommendations Gastrointestinal Procedures During the COVID-19 Pandemic.	Gastroenterology	Review
307	Al-Tawfiq JA.	Middle East Respiratory Syndrome Coronavirus (MERS-CoV) and COVID-19 infection during pregnancy	Travel Med Infect Dis	Commentary
308	Lakkireddy DR, Chung MK, Gopinathannair R, Patton KK, Gluckman TJ, Turagam M, Cheung J, Patel P, Sotomonte J, Lampert R, Han JK, Rajagopalan B, Eckhardt L, Joglar J, Sandau K, Olshansky B, Wan E, Noseworthy PA, Leal M, Kaufman E, Gutierrez A, Marine JM, Wang PJ, Russo AM	Guidance for Cardiac Electrophysiology During the Coronavirus (COVID-19) Pandemic from the Heart Rhythm Society COVID-19 Task Force;	Heart Rhythm	Review
309	Yu N, Wu L, Su J, Huang K, Zhao S, Chen X.	One more paper towel, longer protection	J Am Acad Dermatol	Commentary
310	Kansal NK.	COVID-19, syphilis and biologic therapies for psoriasis and psoriatic arthritis: A word of caution	J Am Acad Dermatol	Commentary
311	Martinez-Alvarez M, Jarde A, Usuf E, Brotherton H, Bittaye M, Samateh AL, Antonio M, Vives-Tomas J, D'Alessandro U, Roca A.	COVID-19 pandemic in west Africa.	Lancet Glob Health.	Commentary
312	Devakumar D, Shannon G, Bhopal SS, Abubakar I.	Racism and discrimination in COVID-19 responses	Lancet	Commentary
313	Carret CK.	10 Questions and 4 experts on Corona	EMBO Mol Med	Commentary
314	Bartoszko JJ, Farooqi MAM, Alhazzani W, Loeb M.	Medical Masks vs N95 Respirators for Preventing COVID-19 in Health Care Workers A Systematic Review and Meta-Analysis of Randomized Trials.	Influenza Other Respir Viruses.	Commentary
315	Yu X, Yang R.	COVID-19 transmission through asymptomatic carriers is a challenge to containment	Influenza Other Respir Viruses	Commentary
316	Matava CT, Yu J, Denning S.	Clear plastic drapes may be effective at limiting aerosolization and droplet spray during extubation: implications for COVID-19	Can J Anaesth	Non-clinical study
317	Liu J, Yu H, Zhang S.	The indispensable role of chest CT in the detection of coronavirus disease 2019 (COVID-19).	Eur J Nucl Med Mol Imaging	Review
318	Banna G, Curioni-Fontecedro A, Friedlaender A, Addeo A	How we treat patients with lung cancer during the SARS-CoV-2 pandemic: primum non nocere	ESMO Open	Review
319	Correa-Martínez CL, Kampmeier S, Kümpers P, Schwierzeck V, Hennies M, Hafezi W, Kühn J, Pavenstädt H, Ludwig S, Mellmann A.	A pandemic in times of global tourism: superspreading and exportation of COVID-19 cases from a ski area in Austria.	J Clin Microbiol	Commentary
320	Zhang K	Is traditional Chinese medicine useful in the treatment of COVID-19?	Am J Emerg Med	Commentary
321	Wang YY, Jin YH, Ren XQ, Li YR, Zhang XC, Zeng XT, Wang XH; Zhongnan	Updating the diagnostic criteria of COVID-19 "suspected case" and "confirmed case" is necessary	Mil Med Res	Commentary
322	Zhou TT, Wei FX.	Primary stratification and identification of suspected Corona virus disease 2019 (COVID-19) from clinical perspective by a simple scoring proposal.	Mil Med Res	Commentary
323	Bleasel MD, Peterson GM.	Emetine, Ipecac, Ipecac Alkaloids and Analogues as Potential Antiviral Agents for Coronaviruses.	Pharmaceuticals (Basel).	Review
324	Zhang L, Li H, Chen K.	Effective Risk Communication for Public Health Emergency: Reflection on the COVID-19 (2019-nCoV) Outbreak in Wuhan, China.	Healthcare (Basel).	Non-clinical study
325	Rabi FA, Al Zoubi MS, Kasasbeh GA, Salameh DM, Al-Nasser AD.	SARS-CoV-2 and Coronavirus Disease 2019: What We Know So Far.	Pathogens	Review
326	Brake SJ, Barnsley K, Lu W, McAlinden KD, Eapen MS, Sohal SS.	Smoking Upregulates Angiotensin-Converting Enzyme-2 Receptor: A Potential Adhesion Site for Novel Coronavirus SARS-CoV-2 (Covid-19).	J Clin Med	Commentary
327	Mashamba-Thompson TP, Crayton ED.	Blockchain and Artificial Intelligence Technology for Novel Coronavirus Disease-19 Self-Testing	Diagnostics (Basel).	Commentary
328	Guzzi PH, Mercatelli D, Ceraolo C, Giorgi FM.	Master Regulator Analysis of the SARS-CoV-2/Human Interactome.	J Clin Med	Non-clinical study
329	Narzisi A.	Handle the Autism Spectrum Condition During Coronavirus (COVID-19) Stay At Home period: Ten Tips for Helping Parents and Caregivers of Young Children	Brain Sci	Commentary
331	Qin L, Sun Q, Wang Y, Wu KF, Chen M, Shia BC, Wu SY	Prediction of Number of Cases of 2019 Novel Coronavirus (COVID-19) Using Social Media Search Index.	Int J Environ Res Public Health	Non-clinical study
333	Park M, Cook AR, Lim JT, Sun Y, Dickens BL.	A Systematic Review of COVID-19 Epidemiology Based on Current Evidence	J Clin Med	Review
334	Goh GK, Dunker AK, Foster JA, Uversky VN	Shell disorder analysis predicts greater resilience of the SARS-CoV-2 (COVID-19) outside the body and in body fluids	Microb Pathog	Non-clinical study
335	Shu L, Ji N, Chen X, Feng G.	Ark of Life and Hope：Role of Cabin Hospital in Facing COVID-19	J Hosp Infect	Commentary
336	Pera M	Message from the Editor: Stem Cell Science in the Time of COVID-19.	Stem Cell Reports	Commentary
337	Rosenthal DM, Ucci M, Heys M, Hayward A, Lakhanpaul M.	Impacts of COVID-19 on vulnerable children in temporary accommodation in the UK.	Lancet Public Health.	Commentary
338	Keller AS, Wagner BD	COVID-19 and immigration detention in the USA: time to act.	Lancet Public Health.	Commentary
339	Al-Shamsi HO, Alhazzani W, Alhuraiji A, Coomes EA, Chemaly RF, Almuhanna M, Wolff R, Nuhad IK, Chua MLK, Hotte SJ, Meyers BM, Elfiki T, Curigliano G, Eng C, Grothey A, Xie C.	A Practical Approach to the Management of Cancer Patients During the Novel Coronavirus Disease 2019 (COVID-19) Pandemic: An International Collaborative Group.	Oncologist	Review
340	Omary MB, Eswaraka JR, Kimball SD, Moghe PV, Panettieri RA Jr, Scotto KW.	The COVID-19 pandemic and research shutdown: staying safe and productive.	J Clin	Commentary
341	Chang L, Zhao L, Gong H, Wang L, Wang L	Severe Acute Respiratory Syndrome Coronavirus 2 RNA Detected in Blood Donations	Emerg Infect Dis.	Non-clinical study
342	Ball CG.	COVID-19: a time of crisis, but also of surgical opportunity and optimism	Can J Surg	Commentary
343	Mourya DT, Sapkal G, Yadav PD, Belani SKM, Shete A, Gupta N.	Biorisk assessment for infrastructure & biosafety requirements for the laboratories providing coronavirus SARS-CoV-2/(COVID-19) diagnosis.	Indian J Med Res.	Review
344	Bhatia R.	Public engagement is key for containing COVID-19 pandemic.	Indian J Med Res	Commentary
345	Gupta N, Potdar V, Praharaj I, Giri S, Sapkal G, Yadav P, Choudhary ML, Dar L, Sugunan AP, Kaur H, Munivenkatappa A, Shastri J, Kaveri K, Dutta S, Malhotra B, Jain A, Nagamani K, Shantala GB, Raut S, Vegad MM, Sharma A, Choudhary A,Brijwal M, Balakrishnan A, Manjunatha J, Pathak M, Srinivasan S, Banu H, Sharma H, Jain P, Sunita P, Ambica R, Fageria B, Patel D, Rajbongshi G, Vijay N, Narayan J, Ag…	Laboratory preparedness for SARS-CoV-2 testing in India: Harnessing a network of Virus Research & Diagnostic Laboratories	Indian J Med Res	Non-clinical study
346	Chatterjee P, Nagi N, Agarwal A, Das B, Banerjee S, Sarkar S, Gupta N, Gangakhedkar RR.	The 2019 novel coronavirus disease (COVID-19) pandemic: A review of the current evidence	Indian J Med Res	Review
347	Siskind D, Honer WG, Clark S, Correll CU, Hasan A, Howes O, Kane JM, Kelly DL, Laitman R, Lee J, MacCabe JH, Myles N, Nielsen J, Schulte PF, Taylor D, Verdoux H, Wheeler A, Freudenreich O.	Consensus statement on the use of clozapine during the COVID-19 pandemic	J Psychiatry Neurosci	Commentary
348	Lee H, Heo JW, Kim SW, Lee J, Choi JH	Lesson from Temporary Closing of a Single University-affiliated Hospital owing to In-Hospital Transmission of Coronavirus Disease 2019	J Korean Med Sci	Commentary
349	Kim S, Kim YJ, Peck KR, Jung E	School Opening Delay Effect on Transmission Dynamics of Coronavirus Disease 2019 in Korea: Based on Mathematical Modeling and Simulation Study	J Korean Med Sci	Non-clinical study
351	Park PG, Kim CH, Heo Y, Kim TS, Park CW, Kim CH.	Out-of-Hospital Cohort Treatment of Coronavirus Disease 2019 Patients with Mild Symptoms in Korea: an Experience from a Single Community Treatment Center	J Korean Med Sci	Non-clinical study
352	Kimmig R, Verheijen RHM, Rudnicki M; SERGS Council	Robot assisted surgery during the COVID-19 pandemic, especially for gynecological cancer: a statement of the Society of European Robotic Gynaecological Surgery (SERGS).	J Gynecol Oncol	Review
353	Chen R, Meng QT.	In reply: Uncertainty in using chest computed tomography in early coronavirus disease (COVID-19).	Can J Anaesth	Commentary
354	Chiu PWY, Ng SC, Inoue H, Reddy DN, Ling Hu E, Cho JY, Ho LK, Hewett DG, Chiu HM, Rerknimitr R, Wang HP, Ho SH, Seo DW, Goh KL, Tajiri H, Kitano S, Chan FKL	Practice of endoscopy during COVID-19 pandemic: position statements of the Asian Pacific Society for Digestive Endoscopy (APSDE-COVID statements)	Gut	Review
355	Alagna R, Besozzi G, Codecasa LR, Gori A, Migliori GB, Raviglione M, Cirillo DM.	Celebrating TB day at the time of COVID-19.	Eur Respir J.	Commentary
356	Mitchell R, Banks C; authoring working party.	Emergency departments and the COVID-19 pandemic: making the most of limited resources	Emerg Med J.	Commentary
357	Scuccimarri R, Sutton E, Fitzcharles MA	Hydroxychloroquine: a potential ethical dilemma for rheumatologists during the COVID-19 pandemic	J Rheumatol	Commentary
359	Dong Y, Wang L, Burgner DP, Miller JE, Song Y, Ren X, Li Z, Xing Y, Ma J Sawyer SM, Patton GC.	Infectious diseases in children and adolescents in China:analysis of national surveillance data from 2008 to 2017	BMJ	Not COVID study
360	Schwartz SA.	Climate Change, Covid-19, Preparedness, and Consciousness.	Explore (NY).	Commentary
361	Keith P, Day M, Perkins L, Moyer L, Hewitt K, Wells A.	A novel treatment approach to the novel coronavirus: an argument for the use of therapeutic plasma exchange for fulminant COVID-19	Crit Care.	Commentary
362	Li B, Li X, Wang Y, Han Y, Wang Y, Wang C, Zhang G, Jin J, Jia H, Fan F, Ma W, Liu H, Zhou Y.	Diagnostic Value and Key Features of Computed Tomography in Coronavirus Disease 2019.	Emerg Microbes Infect	Review
364	Chew QH, Wei KC, Vasoo S, Chua HC, Sim K.	Narrative synthesis of psychological and coping responses towards emerging infectious disease outbreaks in the general population: practical considerations for the COVID-19 pandemic.	Singapore Med J	Review
366	Ang TL, Li JW, Vu CK, Ho GH, Chang JPE, Chong CH, Chua TS, Ong D, Yip BCH Gwee KA.	Chapter of Gastroenterologists professional guidance on risk mitigation for gastrointestinal endoscopy during COVID-19 pandemic in Singapore	Singapore Med J	Review
367	Chew MH, Koh FH, Ng KH.	A call to arms: a perspective of safe general surgery in Singapore during the COVID-19 pandemic	Singapore Med J	Commentary
368	Yasaka TM, Lehrich BM, Sahyouni R.	Peer-to-Peer Contact Tracing: Development of a Privacy-Preserving Smartphone App.	JMIR Mhealth Uhealth	Non-clinical study
369	Guest JL, Del Rio C, Sanchez T.	Three Steps Needed to End the COVID-19 Pandemic: Bold Public Health Leadership, Rapid Innovations, and Courageous	JMIR Public Health Surveill	Commentary
371	Liu N, Zhang F, Wei C, Jia Y, Shang Z, Sun L, Wu L, Sun Z, Zhou Y, Wang Y, Liu W.	Prevalence and predictors of PTSS during COVID-19 outbreak in China hardest-hit areas: Gender differences matter	Psychiatry Res.	Non-clinical study
372	Ross SW, Lauer CW, Miles WS, Green JM, Christmas AB, May AK, Matthews BD.	Maximizing the Calm Before the Storm: Tiered Surgical Response Plan for Novel Coronavirus (COVID-19).	J Am Coll Surg	Commentary
373	Montemurro N.	The emotional impact of COVID-19: From medical staff to common people.	Brain Behav Immun	Commentary
375	Wu Y, Xu X, Chen Z, Duan J, Hashimoto K, Yang L, Liu C, Yang C	Nervous system involvement after infection with COVID-19 and other coronaviruses.	Brain Behav Immun	Review
378	Verity R, Okell LC, Dorigatti I, Winskill P, Whittaker C, Imai N, Cuomo-Dannenburg G, Thompson H, Walker PGT, Fu H, Dighe A, Griffin JT, Baguelin M, Bhatia S, Boonyasiri A, Cori A, Cucunubá Z, FitzJohn R, Gaythorpe K, Green W, Hamlet A, Hinsley W, Laydon D, Nedjati-Gilani G, Riley S, van Elsland S, Volz E, Wang H, Wang Y, Xi X, Donnelly CA, Ghani AC, Ferguson NM.	Estimates severity of coronavirus disease 2019: a model-based analysis	Lancet Infect Dis	Non-clinical study
379	Giulio M, Maggioni D, Montroni I, Ugolini G, Capelli P, Ceppi L, Bonfanti P, Mariani A, Achilli F.	Being a Doctor Will Never Be the Same After the COVID-19 Pandemic.	Am J Med	Commentary
380	Wang H, Li T, Barbarino P, Gauthier S, Brodaty H, Molinuevo JL, Xie H, Sun Y, Yu E, Tang Y, Weidner W, Yu X.	Dementia care during COVID-19.	Lancet	Commentary
381	The Lancet Oncology	COVID-19: global consequences for oncology	Lancet Oncol	Commentary
382	Mungmunpuntipantip R, Wiwanitkit V.	Uncertainty in using chest computed tomography in early coronavirus disease (COVID-19).	Can J Anaesth	Commentary
383	Meng L, Qiu F, Sun S.	Providing pharmacy services at cabin hospitals at the coronavirus epicenter in China	Int J Clin Pharm.	Commentary
384	Volkow ND.	Collision of the COVID-19 and Addiction Epidemics.	Ann Intern Med	Commentary
385	Becker WC, Fiellin DA.	When Epidemics Collide: Coronavirus Disease 2019 (COVID-19) and the Opioid Crisis	Ann Intern Med.	Commentary
386	Alexander GC, Stoller KB, Haffajee RL, Saloner B.	An Epidemic in the Midst of a Pandemic: Opioid Use Disorder and COVID-19.	Ann Intern Med.	Commentary
387	Back A, Tulsky JA, Arnold RM	Communication Skills in the Age of COVID-19.	Ann Intern Med.	Commentary
389	CDC COVID-19 Response Team.	Preliminary Estimates of the Prevalence of Selected Underlying Health Conditions Among Patients with Coronavirus Disease 2019 - United States, February 12-March 28, 2020.	MMWR Morb Mortal Wkly Rep.	Non-clinical study
390	Basch CH, Hillyer GC, Meleo-Erwin ZC, Jaime C, Mohlman J, Basch CE.	Preventive Behaviors Conveyed on YouTube to Mitigate Transmission of COVID-19: Cross-Sectional Study	JMIR Public Health Surveill	Non-clinical study
391	de Lusignan S, Lopez Bernal J, Zambon M, Akinyemi O, Amirthalingam G, Andrews N, Borrow R, Byford R, Charlett A, Dabrera G, Ellis J, Elliot AJ, Feher M, Ferreira F, Krajenbrink E, Leach J, Linley E, Liyanage H, Okusi C, Ramsay M, Smith G, Sherlock J, Thomas N, Tripathy M, Williams J, Howsam G, Joy M, Hobbs R.	Emergence of a Novel Coronavirus (COVID-19): Protocol for Extending Surveillance Used by the Royal College of General Practitioners Research and Surveillance Centre and Public Health England	JMIR Public Health Surveill	Non-clinical study
394	Lu J, Gu J, Li K, Xu C, Su W, Lai Z, Zhou D, Yu C, Xu B, Yang Z.	COVID-19 Outbreak Associated with Air Conditioning in Restaurant, Guangzhou China, 2020.	Emerg Infect Dis	Non-clinical study
395	Varrassi G.	Warning Against the Use of Anti-Inflammatory Medicines to Cure COVID-19: Building Castles in the Air	Adv Ther	Commentary
396	Bergquist R, Rinaldi L.	Covid-19: Pandemonium in our time	Geospat Health.	Review
397	Tveito K.	Cytokine storms in COVID-19 cases?	Tidsskr Nor Laegeforen.	Commentary
398	Jørgensen HJ, Neves CD.	COVID-19: One world, one health.	Tidsskr Nor Laegeforen.	Commentary
399	Ahn DG, Shin HJ, Kim MH, Lee S, Kim HS, Myoung J, Kim BT, Kim SJ.	Current Status of Epidemiology, Diagnosis, Therapeutics, and Vaccines for Novel Coronavirus Disease 2019 (COVID-19).	J Microbiol Biotechnol	Review
400	Chen Z, He S, Li F, Yin J, Chen X.	Mobile field hospitals, an effective way of dealing with COVID-19 in China: sharing our experience.	Biosci Trends.	Commentary
401	Kabbani N, Olds JL	Does COVID19 infect the brain? If so, smokers might be at a higher risk.	Mol Pharmacol	Commentary
402	Ohannessian R, Duong TA, Odone A	Global Telemedicine Implementation and Integration Within Health Systems to Fight the COVID-19 Pandemic: A Call to Action.	JMIR Public Health Surveill	Commentary
403	Kirigia JM, Muthuri RNDK.	The fiscal value of human lives lost from coronavirus disease (COVID-19) in China.	BMC Res Notes	Non-clinical study
404	Chattu VK, Yaya S	Emerging infectious diseases and outbreaks: implications for women's reproductive health and rights in resource-poor settings.	Reprod Health	Review
405	Corruble E.	A Viewpoint From Paris on the COVID-19 Pandemic: A Necessary Turn to Telepsychiatry	J Clin Psychiatry	Commentary
406	Fagiolini A, Cuomo A, Frank E	COVID-19 Diary From a Psychiatry Department in Italy.	J Clin Psychiatry	Commentary
407	Freeman MP.	COVID-19 From a Psychiatry Perspective: Meeting the Challenges.	J Clin Psychiatry	Commentary
408	Hong KH, Lee SW, Kim TS, Huh HJ, Lee J, Kim SY, Park JS, Kim GJ, Sung H, Roh KH, Kim JS, Kim HS, Lee ST, Seong MW, Ryoo N, Lee H, Kwon KC, Yoo CK	Korean Society for Laboratory Medicine, COVID-19 Task Force and the Center for Laboratory Control of Infectious Diseases, the Korea Centers for Disease Control and Prevention. Guidelines for Laboratory Diagnosis of Coronavirus Disease 2019 (COVID-19) in Korea	Ann Lab Med	Review
409	Kim YJ, Sung H, Ki CS, Hur M.	COVID-19 Testing in South Korea: Current Status and the Need for Faster Diagnostics	Ann Lab Med	Review
410	Pan XW, Xu D, Zhang H, Zhou W, Wang LH, Cui XG	Identification of a potential mechanism of acute kidney injury during the COVID-19 outbreak: a study based on single-cell transcriptome analysis	Intensive Care Med.	Non-clinical study
412	Strabelli TMV, Uip DE	COVID-19 and the Heart	Arq Bras Cardiol.	Commentary
413	Araujo-Filho JAB, Sawamura MVY, Costa AN, Cerri GG, Nomura CH.	COVID-19 pneumonia: what is the role of imaging in diagnosis?	J Bras Pneumol	Commentary
414	Correia MITD, Ramos RF, Bahten LCV	The surgeons and the COVID-19 pandemic	Rev Col Bras Cir	Review
415	Lazzeri M, Lanza A, Bellini R, Bellofiore A, Cecchetto S, Colombo A, D'Abrosca F, Del Monaco C, Gaudiello G, Paneroni M, Privitera E, Retucci M, Rossi V, Santambrogio M, Sommariva M, Frigerio P.	Respiratory physiotherapy in patients with COVID-19 infection in acute setting: a Position Paper of the Italian Association of Respiratory Physiotherapists (ARIR).	Monaldi Arch Chest Dis.	Commentary
416	Spagnuolo G, De Vito D, Rengo S, Tatullo M	COVID-19 Outbreak: An Overview on Dentistry	Int J Environ Res Public Health	Commentary
417	Yan Y, Shin WI, Pang YX, Meng Y, Lai J, You C, Zhao H, Lester E, Wu T, Pang CH	The First 75 Days of Novel Coronavirus (SARS-CoV-2) Outbreak: Recent Advances, Prevention, and Treatment.	Int J Environ Res Public Health.	Commentary
418	Borges do Nascimento IJ, Cacic N, Abdulazeem HM, von Groote TC, Jayarajah U Weerasekara I, Esfahani MA, Civile VT, Marusic A, Jeroncic A, Carvas Junior N, Pericic TP, Zakarija-Grkovic I, Meirelles Guimarães SM, Luigi Bragazzi N,Bjorklund M, Sofi-Mahmudi A, Altujjar M, Tian M, Arcani DMC, O'Mathúna DPMarcolino MS.,	Novel Coronavirus Infection (COVID-19) in Humans: A Scoping Review and Meta-Analysis	J Clin Med.	Review
419	Hua J, Shaw R.	Corona Virus (COVID-19) "Infodemic" and Emerging Issues through a Data Lens: The Case of China.	Int J Environ Res Public Health.	Non-clinical study
420	Liu W, Yue XG, Tchounwou PB	Response to the COVID-19 Epidemic: The Chinese Experience and Implications for Other Countries.	Int J Environ Res Public Health.	Commentary
421	Meijers B, Messa P, Ronco C.	Safeguarding the Maintenance Hemodialysis Patient Population during the Coronavirus Disease 19 Pandemic.	Blood Purif	Commentary
422	Rubino S, Kelvin N, Bermejo-Martin JF, Kelvin D.	As COVID-19 cases, deaths and fatality rates surge in Italy, underlying causes require investigation.	J Infect Dev Ctries	Commentary
423	Contini C, Di Nuzzo M, Barp N, Bonazza A, De Giorgio R, Tognon M, Rubino S.	The novel zoonotic COVID-19 pandemic: An expected global health concern.	J Infect Dev Ctries	Review
424	Huang R, Liu M, Ding Y.	Spatial-temporal distribution of COVID-19 in China and its prediction: A data-driven modeling analysis	J Infect Dev Ctries	Non-clinical study
425	Musa TH, Ahmad T, Khan M, Haroon H, Wei P.	Global outbreak of COVID-19: a new challenge?	J Infect Dev Ctries	Commentary
427	Ayyoubzadeh SM, Ayyoubzadeh SM, Zahedi H, Ahmadi M, R Niakan Kalhori S.	Predicting COVID-19 incidence using Google Trends and data mining techniques: A pilot study in Iran	JMIR Public Health Surveill	Non-clinical study
428	Pal R, Bhansali A.	COVID-19, diabetes mellitus and ACE2: The conundrum	Diabetes Res Clin Pract	Commentary
429	Zhai P, Ding Y, Wu X, Long J, Zhong Y, Li Y	The epidemiology, diagnosis and treatment of COVID-19.	Int J Antimicrob Agents	Review
430	Zhang C, Wu Z, Li JW, Zhao H, Wang GQ.	The cytokine release syndrome (CRS) of severe COVID-19 and Interleukin-6 receptor (IL-6R) antagonist Tocilizumab may be the key to reduce the mortality	Int J Antimicrob Agents	Review
431	Li H, Liu SM, Yu XH, Tang SL, Tang CK.	Coronavirus disease 2019 (COVID-19): current status and future perspectives	Int J Antimicrob Agents	Review
432	Bal A, Destras G, Gaymard A, Bouscambert-Duchamp M, Valette M, Escuret V, Frobert E, Billaud G, Trouillet-Assant S, Cheynet V, Brengel-Pesce K, Morfin F, Lina B, Josset L.	Molecular characterization of SARS-CoV-2 in the first COVID-19 cluster in France reveals an amino acid deletion in nsp2 (Asp268del).	Clin Microbiol Infect.	Non-clinical study
433	Yuan J, Li M, Lv G, Lu ZK	Monitoring Transmissibility and Mortality of COVID-19 in Europe.	Int J Infect Dis	Non-clinical study
434	Thompson CC, Shen L, Lee LS	COVID-19 in endoscopy: Time to do more?	Gastrointest Endosc	Commentary
435	Russell TW, Hellewell J, Jarvis CI, van Zandvoort K, Abbott S, Ratnayake R, Cmmid Covid-Working Group, Flasche S, Eggo RM, Edmunds WJ, Kucharski AJ.	Estimating the infection and case fatality ratio for coronavirus disease (COVID-19) using age-adjusted data from the outbreak on the Diamond Princess cruise ship, February 2020	Euro Surveill	Non-clinical study
436	Eurosurveillance Editorial Team	Updated rapid risk assessment from ECDC on coronavirus disease 2019 (COVID-19) pandemic: increased transmission in the EU/EEA and the UK	Euro Surveill	Commentary
437	Guzzetta G, Poletti P, Ajelli M, Trentini F, Marziano V, Cereda D, Tirani M,Diurno G, Bodina A, Barone A, Crottogini L, Gramegna M, Melegaro A, Merler S.	Potential short-term outcome of an uncontrolled COVID-19 epidemic in Lombardy, Italy, February to March 2020.	Euro Surveill	Non-clinical study
438	Mark K, Steel K, Stevenson J, Evans C, McCormick D, Willocks L, McCallum A, Jones L, Johannessen I, Templeton K, Koch O, Mackintosh C.	Coronavirus disease (COVID-19) Community Testing Team in Scotland: A 14-day review, 6 to 20 February 2020.	Euro Surveill	Non-clinical study
439	Reusken CB, Buiting A, Bleeker-Rovers C, Diederen B, Hooiveld M, Friesema I, Koopmans M, Kortbeek T, Lutgens SP, Meijer A, Murk JL, Overdevest I, Trienekens T, Timen A, Van den Bijllaardt W, Van Dissel J, Van Gageldonk- Lafeber A, Van der Vegt D, Wever PC, Van der Hoek W, Kluytmans J.	Rapid assessment of regional SARS-CoV-2 community transmission through a convenience sample of healthcare workers, the Netherlands, March 2020	Euro Surveill	Non-clinical study
440	Li L, Gong S, Yan J.	Covid-19 in China: ten critical issues for intensive care medicine	Crit Care	Commentary
441	Guo J, Huang Z, Lin L, Lv J.	Coronavirus Disease 2019 (COVID-19) and Cardiovascular Disease: A Viewpoint on the Potential Influence of Angiotensin-Converting Enzyme Inhibitors/Angiotensin Receptor Blockers on Onset and Severity of Severe Acute Respiratory Syndrome Coronavirus 2 Infection.	J Am Heart Assoc	Commentary
442	Sommerstein R, Kochen MM, Messerli FH, Gräni C.	Coronavirus Disease 2019 (COVID-19): Do Angiotensin-Converting Enzyme Inhibitors/Angiotensin Receptor Blockers Have a Biphasic Effect?	J Am Heart Assoc	Commentary
444	Yu S, Wang J, Shen H	Network pharmacology-based analysis of the role of traditional Chinese herbal medicines in the treatment of COVID-19.	Ann Palliat Med.	Non-clinical study
445	Rong XM, Yang L, Chu HD, Fan M.	Effect of delay in diagnosis on transmission of COVID-19	Math Biosci Eng	Non-clinical study
446	Yang CY, Wang J.	A mathematical model for the novel coronavirus epidemic in Wuhan, China.	Math Biosci Eng	Non-clinical study
447	Zhou WK, Wang AL, Xia F, Xiao YN, Tang SY.	Effects of media reporting on mitigating spread of COVID-19 in the early phase of the outbreak	Math Biosci Eng	Non-clinical study
448	Yin FL, Lv JH, Zhang XJ, Xia XY, Wu JH	COVID-19 information propagation dynamics in the Chinese Sina-microblog.	Math Biosci Eng	Non-clinical study
449	Jung SJ, Jun JY.	Mental Health and Psychological Intervention Amid COVID-19 Outbreak: Perspectives from South Korea.	Yonsei Med J	Commentary
450	Korean Society of Infectious Diseases and Korea Centers for Disease Control and Prevention	Analysis on 54 Mortality Cases of Coronavirus Disease 2019 in the Republic of Korea from January 19 to March 10, 2020.	J Korean Med Sci.	Non-clinical study
451	Lam WW, Loke KS, Wong WY, Ng DC	Facing a disruptive threat: how can a nuclear medicine service be prepared for the coronavirus outbreak 2020?	Eur J Nucl Med Mol Imaging	Non-clinical study
452	Kaiser UB, Mirmira RG, Stewart PM.	Our Response to COVID-19 as Endocrinologists and Diabetologists.	J Clin Endocrinol Metab	Commentary
454	Nathan CF, Nussenzweig MC, Pulvirenti T.	We are here for you and ready to hear from you.	J Exp Med	Commentary
455	Yazdany J, Kim AHJ	Use of Hydroxychloroquine and Chloroquine During the COVID-19 Pandemic: What Every Clinician Should Know.	Ann Intern Med	Commentary
456	Weiss SR	Forty years with coronaviruses.	J Exp Med	Commentary
457	Yang Y, Soh HY, Cai ZG, Peng X, Zhang Y, Guo CB.	Experience of Diagnosing and Managing Patients in Oral Maxillofacial Surgery during the Prevention and Control Period of the New Coronavirus Pneumonia	Chin J Dent Res	Commentary
458	Baig MA	The COVID-19 Intubation and Ventilation Pathway (CiVP); a Commentary	Arch Acad Emerg Med	Commentary
459	Emami A, Javanmardi F, Pirbonyeh N, Akbari A	Prevalence of Underlying Diseases in Hospitalized Patients with COVID-19: a Systematic Review and Meta-Analysis	Arch Acad Emerg Med	Review
460	Panahi L, Amiri M, Pouy S.	Risks of Novel Coronavirus Disease (COVID-19) in Pregnancy; a Narrative Review.	Arch Acad Emerg Med	Review
461	Khazaei M, Asgari R, Zarei E, Moharramzad Y, Haghighatkhah H, Sanei Taheri M	Incidentally Diagnosed COVID-19 Infection in Trauma Patients; a Clinical Experience.	Arch Acad Emerg Med	Commentary
462	Ashrafi-Rizi H, Kazempour Z	Information Diet in Covid-19 Crisis; a Commentary.	Arch Acad Emerg Med	Commentary
463	Rismanbaf A.	Potential Treatments for COVID-19; a Narrative Literature Review	Arch Acad Emerg Med	Review
464	National Committee on COVID-19 Epidemiology, Ministry of Health and Medical Education, IR Iran.	Daily Situation Report on Coronavirus disease (COVID-19) in Iran; March 13, 2020	Arch Acad Emerg Med	Commentary
465	Petropoulos F, Makridakis S.	Forecasting the novel coronavirus COVID-19.	PLoS One	Commentary
466	Anastassopoulou C, Russo L, Tsakris A, Siettos C	Data-based analysis, modelling and forecasting of the COVID-19 outbreak	PLoS One	Non-clinical study
467	Gupta N, Agrawal S, Ish P.	Chloroquine in COVID-19: the evidence.	Monaldi Arch Chest Dis.	Commentary
468	Agrawal S, Goel AD, Gupta N.	Emerging prophylaxis strategies against COVID-19.	Monaldi Arch Chest Dis.	Commentary
469	Xia S, Liu M, Wang C, Xu W, Lan Q, Feng S, Qi F, Bao L, Du L, Liu S, Qin C Sun F, Shi Z, Zhu Y, Jiang S, Lu L.	Inhibition of SARS-CoV-2 (previously 2019-nCoV) infection by a highly potent pan-coronavirus fusion inhibitor targeting its spike protein that harbors a high capacity to mediate membrane fusion.	Cell Res	Non-clinical study
470	Li G, Hu R, Zhang X	Antihypertensive treatment with ACEI/ARB of patients with COVID-19 complicated by hypertension.	Hypertens Res.	Commentary
472	Lippi G, Wong J, Henry BM	Hypertension and its severity or mortality in Coronavirus Disease 2019 (COVID-19): a pooled analysis.	Pol Arch Intern Med.	Review
473	Zhang MX, Yan HF, Wu JY, Zheng YJ.	Quarantine Vehicle Scheduling for Transferring High-Risk Individuals in Epidemic Areas	Int J Environ Res Public Health	Non-clinical study
474	Jin Y, Yang H, Ji W, Wu W, Chen S, Zhang W, Duan G.	Virology, Epidemiology, Pathogenesis, and Control of COVID-19.	Viruses	Commentary
477	Sargiacomo C, Sotgia F, Lisanti MP	COVID-19 and chronological aging: senolytics and other anti-aging drugs for the treatment or prevention of corona virus infection?	Aging (Albany NY)	Commentary
478	Zhavoronkov A.	Geroprotective and senoremediative strategies to reduce the comorbidity, infection rates, severity, and lethality in gerophilic and gerolavic infections	Aging (Albany NY)	Commentary
479	Wang X, Bhatt DL.	COVID-19: An Unintended Force for Medical Revolution?	J Invasive Cardiol	Commentary
481	Lambertini M, Toss A, Passaro A, Criscitiello C, Cremolini C, Cardone C, Loupakis F, Viscardi G, Meattini I, Dieci MV, Ferrara R, Giusti R, Maio MD.	Cancer care during the spread of coronavirus disease 2019 (COVID-19) in Italy: young oncologists' perspective.	ESMO Open.	Commentary
482	Sverzellati N, Milone F, Balbi M.	How imaging should properly be used in COVID-19 outbreak: an Italian experience	Diagn Interv Radiol	Commentary
483	Chandy PE, Nasir MU, Srinivasan S, Klass D, Nicolaou S, Babu SB.	Interventional radiology and COVID-19: evidence-based measures to limit transmission	Diagn Interv Radiol	Review
486	Sterpetti AV.	Lessons Learned During the COVID-19 Virus Pandemic.	J Am Coll	Commentary
487	Capobianchi MR, Rueca M, Messina F, Giombini E, Carletti F, Colavita F, Castilletti C, Lalle E, Bordi L, Vairo F, Nicastri E, Ippolito G, Gruber CEM, Bartolini B.	Molecular characterization of SARS-CoV-2 from the first case of COVID-19 in Italy.	Clin Microbiol Infect	Non-clinical study
490	Cortegoso Valdivia P, Le Grazie M, Gaiani F, Decembrino F, De' Angelis GL.	Separated pathways in the endoscopy unit for COVID-19 patients.	Gastrointest Endosc	Commentary
493	Bar-On YM, Flamholz A, Phillips R, Milo R.	SARS-CoV-2 (COVID-19) by the numbers	Elife.	Commentary
495	Lin C, Braund WE, Auerbach J, Chou JH, Teng JH, Tu P, Mullen J.	Policy Decisions and Use of Information Technology to Fight 2019 Novel Coronavirus Disease, Taiwan	Emerg Infect Dis	Non-clinical study
498	Chan WCW	Nano Research for COVID-19.	ACS Nano	Commentary
499	Hodcroft EB	Preliminary case report on the SARS-CoV-2 cluster in the UK, France, and Spain	Swiss Med Wkly	Non-clinical study
500	Cherian R, Poh KK.	At the ‘heart’ of the COVID-19 outbreak: early cardiac implications and mitigating strategies	Singapore Med J.	Commentary
501	Kok SSX, Mohamed Shah MTB, Cheong WK, Cheng AKC, Sng LH, Salkade PR, Wong SBS	Dealing with COVID-19: initial perspectives of a small radiology department	Singapore Med J.	Commentary
502	Vaduganathan M, Vardeny O, Michel T, McMurray JJV, Pfeffer MA, Solomon SD.	Renin-Angiotensin-Aldosterone System Inhibitors in Patients with Covid-19.	N Engl J Med	Commentary
505	Shuman AG, Pentz RD	Cancer Research Ethics and COVID-19.	Oncologist	Commentary
506	Kim AHJ, Sparks JA, Liew JW, Putman MS, Berenbaum F, Duarte- Global Rheumatology Alliance García A, Graef ER, Korsten P, Sattui SE, Sirotich E, Ugarte-Gil MF, Webb K, Grainger R; COVID-19	A Rush to Judgment? Rapid Reporting and Dissemination of Results and Its Consequences Regarding the Use of Hydroxychloroquine for COVID-19.	Ann Intern Med.	Commentary
510	Mackenzie JS, Smith DW.	COVID-19: a novel zoonotic disease caused by a coronavirus from China: what we know and what we don't	Microbiol Aust	Commentary
511	Zhu H, Wei L, Niu P	The novel coronavirus outbreak in Wuhan, China	Glob Health Res Policy	Commentary
512	Liu C, Zhou Q, Li Y, Garner LV, Watkins SP, Carter LJ, Smoot J, Gregg AC, Daniels AD, Jervey S, Albaiu D.	Research and Development on Therapeutic Agents and Vaccines for COVID-19 and Related Human Coronavirus Diseases	ACS Cent Sci	Review
513	Solaimanzadeh I.	Acetazolamide, Nifedipine and Phosphodiesterase Inhibitors: Rationale for Their Utilization as Adjunctive Countermeasures in the Treatment of Coronavirus Disease 2019 (COVID-19).	Cureus	Review
516	Yi Y, Lagniton PNP, Ye S, Li E, Xu RH.	COVID-19: what has been learned and to be learned about the novel coronavirus disease	Int J Biol Sci.	Review
518	Xiang YT, Zhao YJ, Liu ZH, Li XH, Zhao N, Cheung T, Ng CH.	The COVID-19 outbreak and psychiatric hospitals in China: managing challenges through mental health service reform	Int J Biol Sci	Commentary
519	Xiang YT, Jin Y, Wang Y, Zhang Q, Zhang L, Cheung T.	Tribute to health workers in China: A group of respectable population during the outbreak of the COVID-19.	Int J Biol Sci	Commentary
520	Li W, Yang Y, Liu ZH, Zhao YJ, Zhang Q, Zhang L, Cheung T, Xiang YT.	Progression of Mental Health Services during the COVID-19 Outbreak in China.	Int J Biol Sci	Review
521	Yang N, Shen HM.	Targeting the Endocytic Pathway and Autophagy Process as a Novel Therapeutic Strategy in COVID-19	Int J Biol Sci	Review
522	Zhou G, Zhao Q	Perspectives on therapeutic neutralizing antibodies against the Novel Coronavirus SARS-CoV-2.	Int J Biol Sci	Review
523	Yang Y, Islam MS, Wang J, Li Y, Chen X.	Traditional Chinese Medicine in the Treatment of Patients Infected with 2019-New Coronavirus (SARSCoV SARSCoV- 2): A Review and Perspective.	Int J Biol Sci	Review
525	Ye ZW, Yuan S, Yuen KS, Fung SY, Chan CP, Jin DY.	Zoonotic origins of human coronaviruses	Int J Biol Sci	Commentary
526	Zheng J.	SARS-CoV-2: an Emerging Coronavirus that Causes a Global Threat.	Int J Biol Sci	Review
527	Deng CX	The global battle against SARS-CoV-2 and COVID-19	Int J Biol Sci	Commentary
528	Sifuentes-Rodríguez E, Palacios-Reyes D.	COVID-19: The outbreak caused by a new coronavirus	Bol Med Hosp Infant Mex	Review
529	Santacroce L, Bottalico L, Charitos IA.	The Impact of COVID-19 on Italy: A Lesson for the Future.	Int J Occup Environ Med	Commentary
530	Soltaninejad K.	Methanol Mass Poisoning Outbreak: A Consequence of COVID-19 Pandemic and Misleading Messages on Social Media	Int J Occup Environ Med	Commentary
531	Negrini S, Ferriero G, Kiekens C, Boldrini P	Facing in real time the challenges of the Covid-19 epidemic for rehabilitation	Eur J Phys Rehabil Med	Commentary
532	Simonato A, Giannarini G, Abrate A, Bartoletti R, Crestani A, De Nunzio C, Gregori A, Liguori G, Novara G, Pavan N, Trombetta C, Tubaro A, Porpiglia F,Ficarra V; Members of the Research Urology Network (RUN).	Pathways for urology patients during the COVID-19 pandemic.	Minerva Urol Nefrol	Commentary
533	Wang J, Wang Z.	Strengths, Weaknesses, Opportunities and Threats (SWOT) Analysis of China's Prevention and Control Strategy for the COVID-19 Epidemic.	Int J Environ Res Public Health	Commentary
536	Paintsil E.	COVID-19 threatens health systems in sub-Saharan Africa: the eye of the crocodile	J Clin Invest	Commentary
538	Joynt GM, Wu WK	Understanding COVID-19: what does viral RNA load really mean?	Lancet Infect Dis	Commentary
539	Liu JJ, Bao Y, Huang X, Shi J, Lu L.	Mental health considerations for children quarantined because of COVID-19.	Lancet Child Adolesc Health	Commentary
540	Armitage R, Nellums LB	The COVID-19 response must be disability inclusive	Lancet Public Health	Commentary
541	Huang YC, Lee PI, Hsueh PR	Evolving reporting criteria of COVID-19 in Taiwan during the epidemic	J Microbiol Immunol Infect	Commentary
542	Udugama B, Kadhiresan P, Kozlowski HN, Malekjahani A, Osborne M, Li VYC, Chen H, Mubareka S, Gubbay JB, Chan WCW	Diagnosing COVID-19: The Disease and Tools for Detection	ACS Nano	Review
543	Liu X, Zhang S.	COVID-19: Face masks and human-to-human transmission.	Influenza Other Respir Viruses.	Commentary
545	Liu S, Luo P, Tang M, Hu Q, Polidoro JP, Sun S, Gong Z.	Providing pharmacy services during the coronavirus pandemic	Int J Clin Pharm	Commentary
546	Alhazzani W, Møller MH, Arabi YM, Loeb M, Gong MN, Fan E, Oczkowski S, Levy MM, Derde L, Dzierba A, Du B, Aboodi M, Wunsch H, Cecconi M, Koh Y, Chertow DS, Maitland K, Alshamsi F, Belley-Cote E, Greco M, Laundy M, Morgan JS, Kesecioglu J, McGeer A, Mermel L, Mammen MJ, Alexander PE, Arrington A, Centofanti JE, Citerio G, Baw B, Memish ZA, Hammond N, Hayden FG, Evans L, Rhodes A.	Surviving Sepsis Campaign: guidelines on the management of critically ill adults with Coronavirus Disease 2019 (COVID-19).	Intensive Care Med	Review
547	Zou J, Yu H, Song D, Niu J, Yang H.	Advice on Standardized Diagnosis and Treatment for Spinal Diseases during the Coronavirus Disease 2019 Pandemic.	Asian Spine J.	Commentary
550	Zhang W, Zhao Y, Zhang F, Wang Q, Li T, Liu Z, Wang J, Qin Y, Zhang X, Yan X, Zeng X, Zhang S.	The use of anti-inflammatory drugs in the treatment of people with severe coronavirus disease 2019 (COVID-19): The Perspectives of clinical immunologists from China	Clin Immunol	Review
551	Elfiky AA.	Ribavirin, Remdesivir, Sofosbuvir, Galidesivir, and Tenofovir against SARS-CoV-2 RNA dependent RNA polymerase (RdRp): A molecular docking study	Life Sci	Non-clinical study
553	Cheng HY, Li SY, Yang CH	Initial rapid and proactive response for the COVID-19 outbreak - Taiwan's experience	J Formos Med Assoc	Commentary
554	Hare SS, Rodrigues JCL, Jacob J, Edey A, Devaraj A, Johnstone A, McStay R, Nair A, Robinson G.	A UK-wide British Society of Thoracic Imaging COVID-19 imaging repository and database: design, rationale and implications for education and research	Clin Radiol	Non-clinical study
555	Armitage R, Nellums LB	Considering inequalities in the school closure response to COVID-19.	Lancet Glob Health	Commentary
556	Lockhart SL, Naidu JJ, Badh CS, Duggan LV.	Simulation as a tool for assessing and evolving your current personal protective equipment: lessons learned during the coronavirus disease (COVID-19) pandemic.	Can J Anaesth	Commentary
557	Ou X, Liu Y, Lei X, Li P, Mi D, Ren L, Guo L, Guo R, Chen T, Hu J, Xiang Z, Mu Z, Chen X, Chen J, Hu K, Jin Q, Wang J, Qian Z	Characterization of spike glycoprotein of SARS-CoV-2 on virus entry and its immune crossreactivity with SARS-CoV	Nat Commun	Non-clinical study
558	Shetty R, Ghosh A, Honavar SG, Khamar P, Sethu S	Therapeutic opportunities to manage COVID-19/SARS-CoV-2 infection: Present and future	Indian J Ophthalmol	Review
559	Chua F, Armstrong-James D, Desai SR, Barnett J, Kouranos V, Kon OM, José R, Vancheeswaran R, Loebinger MR, Wong J, Cutino-Moguel MT, Morgan C, Ledot S, Lams B, Yip WH, Li L, Lee YC, Draper A, Kho SS, Renzoni E, Ward K, Periselneris J, Grubnic S, Lipman M, Wells AU, Devaraj A.	The role of CT in case ascertainment and management of COVID-19 pneumonia in the UK: insights from highincidence regions.	Lancet Respir Med	Commentary
560	Cluver L, Lachman JM, Sherr L, Wessels I, Krug E, Rakotomalala S, Blight S, Hillis S, Bachman G, Green O, Butchart A, Tomlinson M, Ward CL, Doubt J, McDonald K.	Parenting in a time of COVID-19.	Lancet	Commentary
561	Prem K, Liu Y, Russell TW, Kucharski AJ, Eggo RM, Davies N; Centre for the Mathematical Modelling of Infectious Diseases COVID-19 Working Group, Jit M, Klepac P.	The effect of control strategies to reduce social mixing on outcomes of the COVID-19 epidemic in Wuhan, China: a modelling study.	Lancet Public Health	Non-clinical study
562	Colbourn T.	COVID-19: extending or relaxing distancing control measures.	Lancet Public Health	Commentary
563	Armocida B, Formenti B, Ussai S, Palestra F, Missoni E.	The Italian health system and the COVID-19 challenge	Lancet Public Health	Commentary
564	Zhou J, Tan J	Diabetes patients with COVID-19 need better blood glucose management in Wuhan, China.	Metabolism	Commentary
565	Hill MA, Mantzoros C, Sowers JR	Commentary: COVID-19 in Patients with Diabetes	Metabolism	Commentary
566	Jiménez-Pavón D, Carbonell-Baeza A, Lavie CJ.	Physical exercise as therapy quarantine: Special focus in older people	Prog Cardiovasc Dis	Commentary
567	Portnoy J, Waller M, Elliott T.	Telemedicine in the Era of COVID-19.	J Allergy Clin Immunol Pract.	Commentary
570	Delanghe JR, Speeckaert MM, De Buyzere ML.	The host's angiotensin-converting enzyme polymorphism may explain epidemiological findings in COVID-19 infections.	Clin Chim Acta.	Commentary
572	Majumder MS, Mandl KD	Early in the epidemic: impact of preprints on global discourse about COVID-19 transmissibility.	Lancet Glob Health	Commentary
573	Saglietto A, D'Ascenzo F, Zoccai GB, De Ferrari GM.	COVID-19 in Europe: the Italian lesson	Lancet.	Commentary
574	Ritchie AI, Singanayagam A.	Immunosuppression for hyperinflammation in COVID-19: a double-edged sword?	Lancet.	Commentary
575	Haines A, de Barros EF, Berlin A, Heymann DL, Harris MJ	National UK programme of community health workers for COVID-19 response	Lancet.	Commentary
576	Huang L, Lin G, Tang L, Yu L, Zhou Z.	Special attention to nurses' protection during the COVID-19 epidemic	Crit Care.	Commentary
579	Pan XB.	Application of personal-oriented digital technology in preventing transmission of COVID-19, China.	Ir J Med Sci	Non-clinical study
580	Kutikov A, Weinberg DS, Edelman MJ, Horwitz EM, Uzzo RG, Fisher RI.	A War on Two Fronts: Cancer Care in the Time of COVID-19.	Ann Intern Med.	Commentary
582	Chen WH, Strych U, Hotez PJ, Bottazzi ME	The SARS-CoV-2 Vaccine Pipeline: an Overview	Curr Trop Med Rep	Commentary
583	Zhao S, Chen H.	Modeling the epidemic dynamics and control of COVID-19 outbreak in China.	Quant Biol	Non-clinical study
584	Nicastri E, Petrosillo N, Bartoli TA, Lepore L, Mondi A, Palmieri F, D'Offizi G, Marchioni L, Murachelli S, Ippolito G, Antinori A. National Institute for the Infectious Diseases "L. Spallanzani", IRCCS	Recommendations for COVID-19 clinical management	Infect Dis Rep	Commentary
585	Gudi SK, Tiwari KK.	Preparedness and Lessons Learned from the Novel Coronavirus Disease	Int J Occup Environ Med	Commentary
586	Habibzadeh F, Lang T.	The Coronavirus Pandemic: "The Show Must NOT Go On".	Int J Occup Environ Med	Commentary
587	Jawhara S.	Could Intravenous Immunoglobulin Collected from Recovered Coronavirus Patients Protect against COVID-19 and Strengthen the Immune System of New Patients?	Int J Mol Sci	Commentary
588	Srinivasan S, Cui H, Gao Z, Liu M, Lu S, Mkandawire W, Narykov O, Sun M, Korkin D.	Structural Genomics of SARS-CoV-2 Indicates Evolutionary Conserved Functional Regions of Viral Proteins	Viruses.	Non-clinical study
590	Pedersen SF, Ho YC	SARS-CoV-2: a storm is raging.	Clin Invest.	Commentary
591	Celli B, Fabbri LM	Urgent need of a management plan for survivors of COVID-19.	Eur Respir J.	Commentary
594	Patel R, Babady E, Theel ES, Storch GA, Pinsky BA, St George K, Smith TC, Bertuzzi S.	Report from the American Society for Microbiology COVID-19 International Summit, 23 March 2020: Value of Diagnostic Testing for SARS-CoV-2/COVID-19.	mBio	Commentary
596	Hernández-García I, Giménez-Júlvez T.	Assessment of Health Information About COVID-19 Prevention on the Internet: Infodemiological Study.	JMIR Public Health Surveill	Non-clinical study
597	Al Nsour M, Bashier H, Al Serouri A, Malik E, Khader Y, Saeed K, Ikram A, Abdalla AM, Belalia A, Assarag B, Baig MA, Almudarra S, Arqoub K, Osman S, Abu-Khader I, Shalabi D, Majeed Y.	The Role of the Global Health Development/Eastern Mediterranean Public Health Network and the Eastern Mediterranean Field Epidemiology Training Programs in Preparedness for COVID-19.	JMIR Public Health Surveill	Commentary
598	Zhang R, Wang X, Ni L, Di X, Ma B, Niu S, Liu C, Reiter RJ.	COVID-19: Melatonin as a potential adjuvant treatment	Life Sci	Review
599	Ikizler TA.	COVID-19 and Dialysis Units: What Do We Know Now and What Should We Do?	Am J Kidney Dis.	Commentary
600	Rodrigues JCL, Hare SS, Edey A, Devaraj A, Jacob J, Johnstone A, McStay R, Nair A, Robinson G	An update on COVID-19 for the radiologist - A British society of Thoracic Imaging statement	Clin Radiol	Commentary
602	Weissgerber T, Bediako Y, de Winde CM, Ebrahimi H, Fernández-Chiappe F, Ilangovan V, Mehta D, Paz Quezada C, Riley JL, Saladi SM, Sarabipour S, Tay A.	Mitigating the impact of conference and travel cancellations on researchers'futures	Elife	Commentary
604	Ji HL, Zhao R, Matalon S, Matthay MA.	Elevated Plasmin(ogen) as a Common Risk Factor for COVID-19 Susceptibility	Physiol Rev	Review
605	Jazieh AR, Al Hadab A, Al Olayan A, AlHejazi A, Al Safi F, Al Qarni A, Farooqui F, Al Mutairi N, Alenazi TH.	Managing Oncology Services During a Major Coronavirus Outbreak: Lessons From the Saudi Arabia Experience	JCO Glob Oncol	Commentary
607	Ekins S, Lane TR, Madrid PB.	Tilorone: a Broad-Spectrum Antiviral Invented in the USA and Commercialized in Russia and beyond	Pharm Res	Commentary
608	Zhang X, Shao F, Lan X	Suggestions for safety and protection control in Department of Nuclear Medicine during the outbreak of COVID-19	Eur J Nucl Med Mol Imaging	Commentary
609	Croda JHR, Garcia LP.	Immediate Health Surveillance Response to COVID-19 Epidemic.	Epidemiol Serv Saude	Commentary
610	Villela DAM	The value of mitigating epidemic peaks of COVID-19 for more effective public health responses	Rev Soc Bras Med Trop.	Commentary
612	Atluri S, Manchikanti L, Hirsch JA.	Expanded Umbilical Cord Mesenchymal Stem Cells (UC-MSCs) as a Therapeutic Strategy in Managing Critically Ill COVID-19 Patients: The Case for Compassionate Use.	Pain Physician	Commentary
613	Moriarty LF, Plucinski MM, Marston BJ, Kurbatova EV, Knust B, Murray EL, Pesik N, Rose D, Fitter D, Kobayashi M, Toda M, Canty PT, Scheuer T, Halsey ES, Cohen NJ, Stockman L, Wadford DA, Medley AM, Green G, Regan JJ, Tardivel K, White S, Brown C, Morales C, Yen C, Wittry B, Freeland A, Naramore S, Novak RT, Daigle D, Weinberg M, Acosta A, Herzig C, Kapella BK, Jacobson KR, Lamba K, Ishizumi A Sar…	CDC Cruise Ship Response Team; California Department of Public Health COVID-19 Team; Public Health Responses to COVID-19 Outbreaks on Cruise Ships - Worldwide, February-March 2020	MMWR Morb Mortal Wkly Rep.	Commentary
615	CDC COVID-19 Response Team.	Severe Outcomes Among Patients with Coronavirus Disease 2019 (COVID-19) - United States, February 12-March 16, 2020.	MMWR Morb Mortal Wkly Rep.	Non-clinical study
616	Wright JH, Caudill R	Remote Treatment Delivery in Response to the COVID-19 Pandemic.	Psychother Psychosom	Commentary
617	Marin GH	Facts and reflections on COVID-19 and anti-hypertensives drugs.	Drug Discov Ther.	Commentary
619	Torous J, Jän Myrick K, Rauseo-Ricupero N, Firth J.	Digital Mental Health and COVID-19: Using Technology Today to Accelerate the Curve on Access and Quality Tomorrow.	JMIR Ment Health	Review
620	Lewnard JA, Lo NC	Scientific and ethical basis for social distancing interventions against COVID-19	Lancet Infect Dis	Commentary
623	Hendin A, La Rivière CG, Williscroft DM, O'Connor E, Hughes J, Fischer LM.	End-of-life care in the emergency department for the patient imminently dying of a highly transmissible acute respiratory infection (such as COVID-19).	CJEM	Commentary
624	Bersanelli M.	Controversies about COVID-19 and anticancer treatment with immune checkpoint inhibitors	Immunotherapy.	Commentary
625	Shankar A, Saini D, Roy S, Mosavi Jarrahi A, Chakraborty A, Bharti SJ, Bharti SJ, Taghizadeh-Hesary F.	Cancer Care Delivery Challenges Amidst Coronavirus Disease - 19 (COVID-19) Outbreak: Specific Precautions for Cancer Patients and Cancer Care Providers to Prevent Spread.	Asian Pac J Cancer Prev	Commentary
626	Duan YJ, Liu Q, Zhao SQ, Huang F, Ren L, Liu L, Zhou YW	TheTrial of Chloroquine in the Treatment of Corona Virus Disease 2019 (COVID-19 and Its Research Progress in Forensic Toxicology.	Fa Yi Xue Za Zhi	Review
627	Lie SA, Wong SW, Wong LT, Wong TGL, Chong SY	Practical considerations for performing regional anesthesia: lessons learned from the COVID-19 pandemic.	Can J Anaesth	Review
628	Wang J, Du G.	COVID-19 may transmit through aerosol	Ir J Med Sci	Commentary
629	Hsu LY, Chia PY, Vasoo S.	A midpoint perspective on the COVID-19 pandemic.	Singapore Med J.	Commentary
630	Escher AR Jr.	An Ounce of Prevention: Coronavirus (COVID-19) and Mass Gatherings	Cureus	Commentary
631	Ortega JT, Serrano ML, Pujol FH, Rangel HR.	Role of changes in SARS-CoV-2 spike protein in the interaction with the human ACE2 receptor: An in silico analysis.	EXCLI J	Non-clinical study
632	Negahdaripour M.	The Battle Against COVID-19: Where Do We Stand Now?	Iran J Med Sci.	Commentary
633	Malhotra N, Gupta N, Ish S, Ish P.	COVID-19 in intensive care. Some necessary steps for health care workers.	Monaldi Arch Chest Dis.	Commentary
634	Xu B, Gutierrez B, Mekaru S, Sewalk K, Goodwin L, Loskill A, Cohn EL, Hswen Y, Hill SC, Cobo MM, Zarebski AE, Li S, Wu CH, Hulland E, Morgan JD, Wang L, O'Brien K, Scarpino SV, Brownstein JS, Pybus OG, Pigott DM, Kraemer MUG.	Epidemiological data from the COVID-19 outbreak, real-time case information.	Sci Data	Non-clinical study
635	Cron RQ, Chatham WW.	The Rheumatologist's Role in Covid-19.	J Rheumatol.	Commentary
636	An P, Ye Y, Chen M, Chen Y, Fan W, Wang Y.	Management strategy of novel coronavirus (COVID-19) pneumonia in the radiology department: a Chinese experience.	Diagn Interv Radiol	Commentary
639	Hsieh VC	Putting resiliency of a health system to the test: COVID-19 in Taiwan.	J Formos Med Assoc	Commentary
640	Robson B.	Computers and viral diseases. Preliminary bioinformatics studies on the design of a synthetic vaccine and a preventative peptidomimetic antagonist against the SARS-CoV-2 (2019-nCoV, COVID-19) coronavirus	Comput Biol Med.	Non-clinical study
641	Eisen MB, Akhmanova A, Behrens TE, Weigel D	Publishing in the time of COVID-19.	Elife	Commentary
644	Qiang XL, Xu P, Fang G, Liu WB, Kou Z.	Using the spike protein feature to predict infection risk and monitor the evolutionary dynamic of coronavirus.	Infect Dis Poverty	Database analysis
646	Li T, Lu H, Zhang W.	Clinical observation and management of COVID-19 patients.	Emerg Microbes Infect	Commentary
647	Kunz R, Minder M.	COVID-19 pandemic: palliative care for elderly and frail patients at home and in residential and nursing homes.	Swiss Med Wkly	Commentary
648	Swiss Academy Of Medical Sciences	COVID-19 pandemic: triage for intensive-care treatment under resource scarcity	Swiss Med Wkly	Commentary
649	Borasio GD, Gamondi C, Obrist M, Jox R, For The Covid-Task Force Of Palliative Ch.	COVID-19: decision making and palliative care	Swiss Med Wkly	Commentary
650	Swiss Society Of Intensive Care Medicine.	Recommendations for the admission of patients with COVID-19 to intensive care and intermediate care units (ICUs and IMCUs).	Swiss Med Wkly.	Commentary
651	Huang Z, Zhao S, Li Z, Chen W, Zhao L, Deng L, Song B.	The Battle Against Coronavirus Disease 2019 (COVID-19): Emergency Management and Infection Control in a Radiology Department	J Am Coll Radiol	Non-clinical study
652	Fessell D, Cherniss C.	Coronavirus Disease 2019 (COVID-19) and Beyond: Micropractices for Burnout Prevention and Emotional Wellness	J Am Coll Radiol	Commentary
653	Davarpanah AH, Mahdavi A, Sabri A, Langroudi TF, Kahkouee S, Haseli S, Kazemi MA, Mehrian P, Mahdavi A, Falahati F, Tuchayi AM, Bakhshayeshkaram M, Taheri MS.	Novel Screening and Triage Strategy in Iran During Deadly Coronavirus Disease 2019 (COVID-19) Epidemic: Value of Humanitarian Teleconsultation Service.	J Am Coll Radiol	Non-clinical study
654	Ferro F, Elefante E, Baldini C, Bartoloni E, Puxeddu I, Talarico R, Mosca M, Bombardieri S.	COVID-19: the new challenge for rheumatologists	Clin Exp Rheumatol.	Commentary
655	De Salazar PM, Niehus R, Taylor A, Buckee CO, Lipsitch M.	Identifying Locations with Possible Undetected Imported Severe Acute Respiratory Syndrome Coronavirus 2 Cases by Using Importation Predictions	Emerg Infect Dis	Non-clinical study
656	Kashi AH.	COVID-19, Urologists and Hospitals	Urol J.	Commentary
657	Nowroozi A, Amini E.	Urology practice in the time of COVID-19.	Urol J	Commentary
658	Nie J, Li Q, Wu J, Zhao C, Hao H, Liu H, Zhang L, Nie L, Qin H, Wang M, Lu Q, Li X, Sun Q, Liu J, Fan C, Huang W, Xu M, Wang Y.	Establishment and validation of a pseudovirus neutralization assay for SARS-CoV-2.	Emerg Microbes Infect.	Non-clinical study
660	Lei P, Mao J, Huang Z, Liu G, Wang P, Song W.	Key Considerations for Radiologists When Diagnosing the Novel Coronavirus Disease (COVID-19)	Korean J Radiol.	Commentary
662	Vardavas CI, Nikitara K.	COVID-19 and smoking: A systematic review of the evidence.	Tob Induc Dis	Review
663	Bhosale S, Kulkarni AP.	Is A Problem Shared, A Problem Halved? Not Always! The Novel Coronavirus COVID-19 Outbreak	Indian J Crit Care Med.	Commentary
665	Elachola H, Ebrahim SH, Gozzer E.	COVID-19: Facemask use prevalence in international airports in Asia, Europe and the Americas, March 20	Travel Med Infect Dis	Non-clinical study
666	Rodriguez-Morales AJ, Sah R, Paniz-Mondolfi A	Should the Holy Week 2020 be cancelled in Latin America due to the COVID-19 pandemic?	Travel Med Infect Dis	Commentary
667	Amrane S, Tissot-Dupont H, Doudier B, Eldin C, Hocquart M, Mailhe M, Dudouet P, Ormières E, Ailhaud L, Parola P, Lagier JC, Brouqui P, Zandotti C, Ninove L, Luciani L, Boschi C, La Scola B, Raoult D, Million M, Colson P, Gautret P.	Rapid viral diagnosis and ambulatory management of suspected COVID-19 cases presenting at the infectious diseases referral hospital in Marseille, France, - January 31st to March 1st, 2020: A respiratory virus snapshot	Travel Med Infect Dis	Not COVID study
668	Chen TY, Lai HW, Hou IL, Lin CH, Chen MK, Chou CC, Lin YR.	Buffer areas in emergency department to handle potential COVID-19 community infection in Taiwan.	Travel Med Infect Dis	Non-clinical study
669	Runfeng L, Yunlong H, Jicheng H, Weiqi P, Qinhai M, Yongxia S, Chufang L, Jin Z, Zhenhua J, Haiming J, Kui Z, Shuxiang H, Jun D, Xiaobo L, Xiaotao H, Lin W, Nanshan Z, Zifeng Y.	Lianhuaqingwen exerts anti-viral and antiinflammatory activity against novel coronavirus (SARS-CoV-2).	Pharmacol Res.	Non-clinical study
671	Favalli EG, Ingegnoli F, De Lucia O, Cincinelli G, Cimaz R, Caporali R.	COVID-19 infection and rheumatoid arthritis: Faraway, so close!	Autoimmun Rev.	Review
672	Asperges E, Novati S, Muzzi A, Biscarini S, Sciarra M, Lupi M, Sambo M, Gallazzi I, Peverini M, Lago P, Mojoli F, Perlini S, Bruno R; COVID-19 IRCCS San Matteo Pavia Task Force.	Rapid response to COVID-19 outbreak in Northern Italy: how to convert a classic infectious disease ward into a COVID-19 response centre.	J Hosp Infect	Non-clinical study
674	Sominsky L, Walker DW, Spencer SJ	One size does not fit all - Patterns of vulnerability and resilience in the COVID-19 pandemic and why heterogeneity of disease matters.	Brain Behav Immun	Commentary
675	Wu D, Yang XO.	TH17 responses in cytokine storm of COVID-19: An emerging target of JAK2 inhibitor Fedratinib	J Microbiol Immunol Infect.	Non-clinical study
676	Lau H, Khosrawipour V, Kocbach P, Mikolajczyk A, Ichii H, Schubert J, Bania J, Khosrawipour T.	Internationally lost COVID-19 cases.	J Microbiol Immunol Infect.	Non-clinical study
677	Yen MY, Schwartz J, Chen SY, King CC, Yang GY, Hsueh PR.	Interrupting COVID-19 transmission by implementing enhanced traffic control bundling: Implications for global prevention and control efforts.	J Microbiol Immunol Infect.	Commentary
678	Sahu KK, Lal A, Mishra AK.	An update on CT chest findings in coronavirus disease-19 (COVID-19).	Heart Lung	Review
679	Palacios Cruz M, Santos E, Velázquez Cervantes MA, León Juárez M	COVID-19, a worldwide public health emergency.	Rev Clin Esp	Commentary
680	Marraro GA, Spada C.	Consideration of the respiratory support strategy of severe acute respiratory failure caused by SARS-CoV-2 infection in children.	Zhongguo Dang Dai Er Ke Za Zhi	Commentary
682	Perico L, Benigni A, Remuzzi G.	Should COVID-19 Concern Nephrologists? Why and to What Extent? The Emerging Impasse of Angiotensin Blockade.	Nephron.	Review
683	Ramanathan K, Antognini D, Combes A, Paden M, Zakhary B, Ogino M, MacLaren G, Brodie D, Shekar K.	Planning and provision of ECMO services for severe ARDS during the COVID-19 pandemic and other outbreaks of emerging infectious diseases.	Lancet Respir Med	Review
684	Feng S, Shen C, Xia N, Song W, Fan M, Cowling BJ.	Rational use of face masks in the COVID-19 pandemic.	Lancet Respir Med	Review
685	Matthay MA, Aldrich JM, Gotts JE.	Treatment for severe acute respiratory distress syndrome from COVID-19.	Lancet Respir Med	Commentary
686	Buonsenso D, Pata D, Chiaretti A.	COVID-19 outbreak: less stethoscope, more ultrasound	Lancet Respir Med	Commentary
687	McCloskey B, Zumla A, Ippolito G, Blumberg L, Arbon P, Cicero A, Endericks T, Lim PL, Borodina M; WHO Novel Coronavirus-19 Mass Gatherings Expert Group.	Mass gathering events and reducing further global spread of COVID-19: a political and public health dilemma	Lancet	Commentary
688	Hu TY, Frieman M, Wolfram J.	Insights from nanomedicine into chloroquine efficacy against COVID-19.	Nat Nanotechnol.	Review
689	Dong L, Bouey J.	Public Mental Health Crisis during COVID-19 Pandemic, China.	Emerg Infect Dis	Commentary
692	Perlis RH.	Exercising Heart and Head in Managing Coronavirus Disease 2019 in Wuhan	JAMA Netw Open	Commentary
693	Ahima RS, Jackson S, Casadevall A, Semenza GL, Tomaselli G, Collins KL, Lieberman AP, Martin DM, Reddy P.	Changing the editorial process at JCI and JCI Insight in response to the COVID-19 pandemic	J Clin Invest	Commentary
694	Craig AT, Heywood AE, Hall J.	Risk of COVID-19 importation to the Pacific islands through global air travel	Epidemiol Infect	Non-clinical study
695	Mao K, Zhang H, Yang Z.	Can a Paper-Based Device Trace COVID-19 Sources with Wastewater-Based Epidemiology?	Environ Sci Technol	Commentary
696	Qu G, Li X, Hu L, Jiang G.	An Im perative Need for Research on the Role of Environmental Factors in Transmission of Novel Coronavirus (COVID-19)	Environ Sci Technol	Commentary
697	Ficarra V, Novara G, Abrate A, Bartoletti R, Crestani A, De Nunzio C, Giannarini G, Gregori A, Liguori G, Mirone V, Pavan N, Scarpa RM, Simonato A, Trombetta C, Tubaro A, Porpiglia F;	Urology practice during COVID-19 pandemic.	Minerva Urol	Commentary
698	Mandal S, Bhatnagar T, Arinaminpathy N, Agarwal A, Chowdhury A, Murhekar M, Gangakhedkar RR, Sarkar S.	Prudent public health intervention strategies to control the coronavirus disease 2019 transmission in India: A mathematical model-based approach	Indian J Med Res	Non-clinical study
699	Tandon PN. COVID-19: Impact on health of people & wealth of nations	COVID-19: Impact on health of people & wealth of nations	Indian J Med Res	No access
700	Agarwal A, Nagi N, Chatterjee P, Sarkar S, Mourya D, Sahay RR Bhatia R.	Guidance for building a dedicated health facility to contain the spread of the 2019 novel coronavirus outbreak	Indian J Med Res	Commentary
701	Bhatnagar T, Murhekar MV, Soneja M, Gupta N, Giri S, Wig N Gangakhedkar R.	Lopinavir/ritonavir combination therapy amongst symptomatic coronavirus disease 2019 patients in India: Protocol for restricted public health emergency use.	Indian J Med Res	Commentary
702	Sarzi-Puttini P, Giorgi V, Sirotti S, Marotto D, Ardizzone S, Rizzardini G, Antinori S, Galli M.	COVID-19, cytokines and immunosuppression: what can we learn from severe acute respiratory syndrome?	Clin Exp Rheumatol	Review
703	Viceconte G, Petrosillo N.	COVID-19 R0: Magic number or conundrum?	Infect Dis Rep	Commentary
704	Prajapat M, Sarma P, Shekhar N, Avti P, Sinha S, Kaur H, Kumar S, Bhattacharyya A, Kumar H, Bansal S, Medhi B	Drug targets for corona virus: A systematic review.	Indian J Pharmacol	Review
705	Roussel Y, Giraud-Gatineau A, Jimeno MT, Rolain JM, Zandotti C, Colson P, Raoult D.	SARS-CoV-2: fear versus data.	Int J Antimicrob Agents.	Not COVID study
706	Luan J, Lu Y, Jin X, Zhang L.	Spike protein recognition of mammalian ACE2 predicts the host range and an optimized ACE2 for SARS-CoV-2 infection.	Biochem Biophys Res Commun	Non-clinical study
707	Zhang C, Zheng W, Huang X, Bell EW, Zhou X, Zhang Y.	Protein Structure and Sequence Reanalysis of 2019-nCoV Genome Refutes Snakes as Its Intermediate Host and the Unique Similarity between Its Spike Protein Insertions and HIV-1.	J Proteome Res	Non-clinical study
708	Kotfis K, Skonieczna-Żydecka K.	COVID-19: gastrointestinal symptoms and potential sources of 2019-nCoV transmission.	Anaesthesiol Intensive Ther	Commentary
709	Goh KJ, Choong MC, Cheong EH, Kalimuddin S, Duu Wen S, Phua GC, Chan KS, Haja Mohideen S.	Rapid Progression to Acute Respiratory Distress Syndrome: Review of Current Understanding of Critical Illness from COVID-19 Infection.	Ann Acad Med Singapore	Review
710	Ho CS, Chee CY, Ho RC.	Mental Health Strategies to Combat the Psychological Impact of COVID-19 Beyond Paranoia and Panic.	Ann Acad Med Singapore	Commentary
711	Hsu LY, Chia PY, Lim JF.	The Novel Coronavirus (SARS-CoV-2) Epidemic.	Ann Acad Med Singapore	Commentary
713	Filippi AR, Russi E, Magrini SM, Corvò R.	Letter from Italy: First practical indications for radiation therapy departments during COVID-19 outbreak	Int J Radiat Oncol Biol Phys.	Commentary
714	Lai CC, Wang CY, Wang YH, Hsueh SC, Ko WC, Hsueh PR.	Global epidemiology of coronavirus disease 2019 (COVID-19): disease incidence, daily cumulative index, mortality, and their association with country healthcare resources and economic status.	Int J Antimicrob Agents	Non-clinical study
715	Hong H, Wang Y, Chung HT, Chen CJ.	Clinical characteristics of novel coronavirus disease 2019 (COVID-19) in newborns, infants and children	Pediatr Neonatol	Review
716	Arshad Ali S, Baloch M, Ahmed N, Arshad Ali A, Iqbal A.	The outbreak of Coronavirus Disease 2019 (COVID-19)-An emerging global health threat.	J Infect Public Health	Commentary
717	Zhai Y, Du X.	Mental health care for international Chinese students affected by the COVID-19 outbreak	Lancet Psychiatry	Commentary
718	The Lancet	COVID-19: protecting health-care workers.	The Lancet	Commentary
719	Armitage R, Nellums LB.	COVID-19 and the consequences of isolating the elderly	Lancet Public Health	Commentary
720	Fisher D, Wilder-Smith A.	The global community needs to swiftly ramp up the response to contain COVID-19	Lancet	Commentary
721	Mitjà O, Clotet B.	Use of antiviral drugs to reduce COVID-19 transmission	Lancet Glob Health.	Commentary
722	Poole DN, Escudero DJ, Gostin LO, Leblang D, Talbot EA.	Responding to the COVID-19 pandemic in complex humanitarian crises	Int J Equity Health	Commentary
723	Niu Y, Xu F.	Deciphering the power of isolation in controlling COVID-19 outbreaks	Lancet Glob Health.	Commentary
724	Legido-Quigley H, Mateos-García JT, Campos VR, Gea-Sánchez M, Muntaner C, McKee M.	The resilience of the Spanish health system against the COVID-19 pandemic	Lancet Public Health	Commentary
725	Takian A, Raoofi A, Kazempour-Ardebili S	COVID-19 battle during the toughest sanctions against Iran.	Lancet	Commentary
726	Lazzerini M, Putoto G.	COVID-19 in Italy: momentous decisions and many uncertainties	Lancet Glob Health	Commentary
727	Pang HB, Xu LM, Niu Y.Protection of forensic scene	Protection of forensic scene investigation and postmortem examination during the epidemic period of COVID-19.	Fa Yi Xue Za Zhi.	Commentary
728	Qiu H, Wang HJ, Chen QL, Yue X	Safety protection of forensic examination during the epidemic of COVID-19	Fa Yi Xue Za Zhi.	Commentary
729	Liu Q, Wang RS, Qu GQ, Wang YY, Liu P, Zhu YZ, Fei G, Ren L, Zhou YW, Liu L.	Gross examination report of a COVID-19 death autopsy.	Fa Yi Xue Za Zhi.	Full text only in Chinese
730	Wang HJ, Du SH, Yue X, Chen CX.	Review and Prospect of Pathological Features of Corona Virus Disease	Fa Yi Xue Za Zhi.	Review
731	Mao DM, Zhou N, Zheng D, Yue JC, Zhao QH, Luo B, Guan DW, Zhou YW, Hu BJ, Cheng JD.	Guide to the Forensic Pathology Practice on Death Cases Related to Corona Virus Disease 2019（COVID-19）	Fa Yi Xue Za Zhi.	Commentary
732	Cong B.	Academician Cong Bin: Autopsy of SARS-CoV-2 infection is needed to be strengthened	Fa Yi Xue Za Zhi.	Full text only in Chinese
733	Wang HJ.	From SARS-CoV to SARS-CoV-2: The response and challenge of forensic infectious disease autopsy	Fa Yi Xue Za Zhi.	Commentary
734	Deng Y, Lei L, Chen Y, Zhang W.	The potential added value of FDG PET/CT for COVID-19 pneumonia.	Eur J Nucl Med Mol Imaging	Review
735	Guan L, Zhou L, Zhang J, Peng W, Chen R.	More awareness is needed for severe acute respiratory syndrome coronavirus 2019 transmission through exhaled air during non-invasive respiratory support: experience from China.	Eur Respir J.	Commentary
736	Fedson DS, Opal SM, Rordam OM	Hiding in Plain Sight: an Approach to Treating Patients with Severe COVID-19 Infection	mBio	Commentary
737	Shim E, Tariq A, Choi W, Lee Y, Chowell G.	Transmission potential and severity of COVID-19 in South Korea	Int J Infect Dis.	Non-clinical study
739	Yang T, Wang YC, Shen CF, Cheng CM.	Point-of-Care RNA-Based Diagnostic Device for COVID-19.	Diagnostics (Basel).	Commentary
740	Kinner SA, Young JT, Snow K, Southalan L, Lopez-Acuña D, Ferreira-Borges C, O'Moore É.	Prisons and custodial settings are part of a comprehensive response to COVID-19	Lancet Public Health	Commentary
741	Weiss P, Murdoch DR	Clinical course and mortality risk of severe COVID-19	Lancet	Commentary
742	Zhang T, Wu Q, Zhang Z.	Probable Pangolin Origin of SARS-CoV-2 Associated with the COVID-19 Outbreak	Curr Biol	Non-clinical study
745	Ceccarelli M, Berretta M, Venanzi Rullo E, Nunnari G, Cacopardo B.	Differences and similarities between Severe Acute Respiratory Syndrome (SARS)-CoronaVirus (CoV) and SARS-CoV-2. Would a rose by another name smell as sweet?	Eur Rev Med Pharmacol	Commentary
747	Dewey C, Hingle S, Goelz E, Linzer M.	Supporting Clinicians During the COVID-19 Pandemic	Ann Intern Med	Commentary
748	Loeffelholz MJ, Tang YW	Laboratory diagnosis of emerging human coronavirus infections - the state of the art.	Emerg Microbes Infect	Review
749	Lin L, Lu L, Cao W, Li T.	Hypothesis for potential pathogenesis of SARS-CoV-2 infection-a review of immune changes in patients with viral pneumonia	Emerg Microbes Infect	Review
750	Smith AC, Thomas E, Snoswell CL, Haydon H, Mehrotra A, Clemensen J, Caffery.LJ	Telehealth for global emergencies: Implications for coronavirus disease 2019 (COVID-19).	J Telemed Telecare	Review
751	Geldsetzer P.	Knowledge and Perceptions of COVID-19 Among the General Public in the United States and the United Kingdom: A Cross-sectional Online Survey	Ann Intern Med.	Non-clinical study
752	El Zowalaty ME, Järhult JD.	From SARS to COVID-19: A previously unknown SARS- related coronavirus (SARS-CoV-2) of pandemic potential infecting humans - Call for a One Health approach	One Health	Commentary
753	Shang W, Yang Y, Rao Y, Rao X	The outbreak of SARS-CoV-2 pneumonia calls for viral vaccines	NPJ Vaccines	Commentary
754	Chen YW, Yiu CB, Wong KY	Prediction of the SARS-CoV-2 (2019-nCoV) 3C-like protease (3CL (pro)) structure: virtual screening reveals velpatasvir, ledipasvir, and other drug repurposing candidates	F1000Res	Non-clinical study
756	Tilocca B, Soggiu A, Musella V, Britti D, Sanguinetti M, Urbani A, Roncada P.	Molecular basis of COVID-19 relationships in different species: a one health perspective	Microbes Infect	Non-clinical study
758	Choe YJ, Choi EH.	Are We Ready for Coronavirus Disease 2019 Arriving at at Schools?	J Korean Med Sci	Commentary
760	Kwon KT, Ko JH, Shin H, Sung M, Kim JY.	Drive-Through Screening Center for COVID-19: a Safe and Efficient Screening System against Massive Community Outbreak.	J Korean Med Sci	Commentary
763	Lippi G, Henry BM.	Active smoking is not associated with severity of coronavirus disease 2019 (COVID-19).	Eur J Intern Med	Review
765	Ianiro G, Mullish BH, Kelly CR, Sokol H, Kassam Z, Ng S, Fischer M, Allegretti JR, Masucci L, Zhang F, Keller J, Sanguinetti M, Costello SP, Tilg H, Gasbarrini A, Cammarota G.	Screening of faecal microbiota transplant donors during the COVID-19 outbreak: suggestions for urgent updates from an international expert panel.	Lancet Gastroenterol Hepatol	Non-clinical study
766	Li L, Xv Q, Yan J.	COVID-19: the need for continuous medical education and training	Lancet Respir Med	Commentary
767	The Lancet Respiratory Medicine	COVID-19: delay, mitigate, and communicate	Lancet Respir Med	Commentary
768	Abdi M	Coronavirus disease 2019 (COVID-19) outbreak in Iran: Actions and problems.	Infect Control Hosp Epidemiol	Commentary
769	Jee Y.	WHO International Health Regulations Emergency Committee for the COVID-19 outbreak	Epidemiol Health.	Commentary
770	Ørstavik RE.	Covid-19: The right amount of wolf.	Tidsskr Nor Laegeforen.	Commentary
772	Wujtewicz M, Dylczyk-Sommer A, Aszkiełowicz A, Zdanowski S Piwowarczyk S, Owczuk R.	COVID-19 - what should anaethesiologists and intensivists know about it?	Anaesthesiol Intensive Ther	Review
773	Salathé M, Althaus CL, Neher R, Stringhini S, Hodcroft E, Fellay J, Zwahlen M, Senti G, Battegay M, Wilder-Smith A, Eckerle I, Egger M, Low N.	COVID-19 epidemic in Switzerland: on the importance of testing, contact tracing and isolation	Swiss Med Wkly	Commentary
777	Koenig KL, Beÿ CK, McDonald EC.	2019-nCoV: The Identify-Isolate-Inform (3I) Tool Applied to a Novel Emerging Coronavirus.	West J Emerg Med	Non-clinical study
778	Du Z, Xu X, Wu Y, Wang L, Cowling BJ, Meyers LA.	Serial Interval of COVID-19 among Publicly Reported Confirmed Cases.	Emerg Infect Dis	Non-clinical study
779	Mizumoto K, Chowell G.	Transmission potential of the novel coronavirus (COVID-19) onboard the diamond Princess Cruises Ship, 2020	Infect Dis Model	Non-clinical study
780	Yuen KS, Ye ZW, Fung SY, Chan CP, Jin DY.	SARS-CoV-2 and COVID-19: The most important research questions	Cell Biosci.	Commentary
781	Sun Q, Qiu H, Huang M, Yang Y	Lower mortality of COVID-19 by early recognition and intervention: experience from Jiangsu Province	Ann Intensive Care	Commentary
782	Santosh KC.	AI-Driven Tools for Coronavirus Outbreak: Need of Active Learning and Cross-Population Train/Test Models on Multitudinal/Multimodal Data.	J Med Syst	Commentary
783	Arabi YM, Murthy S, Webb S	Correction to: COVID-19: a novel coronavirus and a novel challenge for critical care.	Intensive Care Med	Corrigendum
784	Karako K, Song P, Chen Y, Tang W	Analysis of COVID-19 infection spread in Japan based on stochastic transition model.	Biosci Trends	Non-clinical study
785	Meyers BC, Baxter IR, Blatt MR, Sweetlove LJ, Daniell H, Lunn JE, Taylor C, Winchester NA.	Journal Flexibility in the Troubling Times of COVID-19.	Plant Cell.	Commentary
786	Weston S, Frieman MB.	COVID-19: Knowns, Unknowns, and Questions	mSphere.	Review
788	Wang H, Wang S, Yu K.	COVID-19 infection epidemic: the medical management strategies in Heilongjiang Province, China.	Crit Care.	Commentary
789	Mian A, Khan S	Coronavirus: the spread of misinformation	BMC Med.	Commentary
790	De Ceukelaire W, Bodini C	We Need Strong Public Health Care to Contain the Global Corona Pandemic	Int J Health Serv	Commentary
792	Baden LR, Rubin EJ	Covid-19 - The Search for Effective Therapy.	N Engl J Med	Commentary
793	Lana RM, Coelho FC, Gomes MFDC, Cruz OG, Bastos LS, Villela DAM, Codeço CT	The novel coronavirus (SARS-CoV-2) emergency and the role of timely and effective national health surveillance.	Cad Saude Publica	Commentary
794	Silva AAMD.	On the possibility of interrupting the coronavirus (COVID-19) epidemic based on the best available scientific evidence	Rev Bras Epidemiol.	Commentary
795	Frieden TR, Lee CT	Identifying and Interrupting Superspreading Events-Implications for Control of Severe Acute Respiratory Syndrome Coronavirus 2	Emerg Infect Dis.	Review
796	Dhama K, Sharun K, Tiwari R, Dadar M, Malik YS, Singh KP, Chaicumpa W.	COVID-19, an emerging coronavirus infection: advances and prospects in designing and developing vaccines, immunotherapeutics, and therapeutics.	Hum Vaccin Immunother.	Review
798	Kinross P, Suetens C, Gomes Dias J, Alexakis L, Wijermans A, Colzani E, Monnet DL, European Centre For Disease Prevention And Control Ecdc Public Health Emergency Team.	Rapidly increasing cumulative incidence of coronavirus disease (COVID-19) in the European Union/European Economic Area and the United Kingdom, 1 January to 15 March 2020	Euro Surveill.	Non-clinical study
799	Rashidi Fakari F, Simbar M.	Coronavirus Pandemic and Worries during Pregnancy; a Letter to Editor	Arch Acad Emerg Med	Commentary
800	Ashrafi-Rizi H, Kazempour Z.	Information Typology in Coronavirus (COVID-19) Crisis; a Commentary.	Arch Acad Emerg Med	Commentary
801	Rismanbaf A, Zarei S.	Liver and Kidney Injuries in COVID-19 and Their Effects on Drug Therapy; a Letter to Editor.	Arch Acad Emerg Med	Commentary
802	Laupacis A.	Working together to contain and manage COVID-19	CMAJ	Commentary
803	Zheng R, Xu Y, Wang W, Ning G, Bi Y.	Spatial transmission of COVID-19 via public and private transportation in China	Travel Med Infect Dis	Non-clinical study
804	Arab-Mazar Z, Sah R, Rabaan AA, Dhama K, Rodriguez-Morales AJ.	Mapping the incidence of the COVID-19 hotspot in Iran - Implications for Travellers.	Travel Med Infect Dis	Non-clinical study
805	Ahmed QA, Memish ZA.	The cancellation of mass gatherings (MGs)? Decision making in the time of COVID-19.	Travel Med Infect Dis	Commentary
806	Grifoni A, Sidney J, Zhang Y, Scheuermann RH, Peters B, Sette A.	A Sequence Homology and Bioinformatic Approach Can Predict Candidate Targets for Immune Responses to SARS-CoV-2.	Cell Host Microbe	Non-clinical study
807	Eurosurveillance Editorial Team	Updated rapid risk assessment from ECDC on the novel coronavirus disease 2019 (COVID-19) pandemic: increased transmission in the EU/EEA and the UK	Euro Surveill	Commentary
808	Li C, Chen LJ, Chen X, Zhang M, Pang CP, Chen H.	Retrospective analysis of the possibility of predicting the COVID-19 outbreak from Internet searches and social media data, China, 2020.	Euro Surveill	Non-clinical study
810	Mizumoto K, Kagaya K, Zarebski A, Chowell G.	Estimating the asymptomatic proportion of coronavirus disease 2019 (COVID-19) cases on board the Diamond Princess cruise ship, Yokohama, Japan, 2020.	Euro Surveill	Non-clinical study
811	Adhikari SP, Meng S, Wu YJ, Mao YP, Ye RX, Wang QZ, Sun C, Sylvia S, Rozelle S, Raat H, Zhou H.	Epidemiology, causes, clinical manifestation and diagnosis prevention and control of coronavirus disease (COVID-19) during the early outbreak period: a scoping review.	Infect Dis Poverty	Review
812	Liew MF, Siow WT, Yau YW, See KC	Safe patient transport for COVID-19.	Crit Care.	Commentary
813	Nguyen T, Duong Bang D, Wolff A	2019 Novel Coronavirus Disease (COVID-19): Paving the Road for Rapid Detection and Point-of-Care Diagnostics.	Micromachines (Basel)	Commentary
814	Kuniya T.	Prediction of the Epidemic Peak of Coronavirus Disease in Japan, 2020.	J Clin Med	Non-clinical study
815	Yu H, Sun X, Solvang WD, Zhao X.	Reverse Logistics Network Design for Effective Management of Medical Waste in Epidemic Outbreaks: Insights from the Coronavirus Disease 2019 (COVID-19) Outbreak in Wuhan (China).	Int J Environ Res Public Health	Non-clinical study
816	Liu Z, Magal P, Seydi O, Webb G.	Understanding Unreported Cases in the COVID-19 Epidemic Outbreak in Wuhan, China, and the Importance of Major Public Health Interventions	Biology (Basel).	Non-clinical study
818	Aminnejad R, Salimi A, Saeidi M.	Lidocaine during intubation and extubation in patients with coronavirus disease (COVID-19).	Can J Anaesth	Commentary
819	Federico A.	Brain Awareness Week, CoVID-19 infection and Neurological Sciences	Neurol Sci.	Commentary
820	Baron SA, Devaux C, Colson P, Raoult D, Rolain JM	Teicoplanin: an alternative drug for the treatment of COVID-19?	Int J Antimicrob Agents.	Commentary
822	Nishiura H, Kobayashi T, Suzuki A, Jung SM, Hayashi K, Kinoshita R, Yang Y, Yuan B, Akhmetzhanov AR, Linton NM, Miyama T.	Estimation of the asymptomatic ratio of novel coronavirus infections (COVID-19).	Int J Infect Dis.	Non-clinical study
823	Wang A, Zhao W, Xu Z, Gu J.	Timely blood glucose management for the outbreak of 2019 novel coronavirus disease (COVID-19) is urgently needed.	Diabetes Res Clin Pract	Commentary
825	Rodriguez-Morales AJ, Cardona-Ospina JA, Gutiérrez-Ocampo E, Villamizar-Peña R, Holguin-Rivera Y, Escalera-Antezana JP, Alvarado-Arnez LE, Bonilla-Aldana DK, Franco-Paredes C, Henao-Martinez AF, Paniz-Mondolfi A, Lagos- Grisales GJ, Ramírez-Vallejo E, Suárez JA, Zambrano LI, Villamil-Gómez WE, Balbin-Ramon GJ, Rabaan AA, Harapan H, Dhama K, Nishiura H, Kataoka H, Ahmad T, Sah R; Latin American Ne…	Clinical, laboratory and imaging features of COVID-19: A systematic review and meta-analysis	Travel Med Infect Dis	Review
826	Repici A, Maselli R, Colombo M, Gabbiadini R, Spadaccini M, Anderloni A, Carrara S, Fugazza A, Di Leo M, Galtieri PA, Pellegatta G, Ferrara EC, Azzolini E, Lagioia M.	Coronavirus (COVID-19) outbreak: what the department of endoscopy should know.	Gastrointest Endosc	Commentary
827	Lippi G, Plebani M, Henry BM	Thrombocytopenia is associated with severe coronavirus disease 2019 (COVID-19) infections: A meta-analysis.	Clin Chim Acta	Review
829	Henry BM.	COVID-19, ECMO, and lymphopenia: a word of caution.	Lancet Respir Med	Commentary
830	Remuzzi A, Remuzzi G.	COVID-19 and Italy: what next?	Lancet	Review
831	The Lancet Infectious Diseases	COVID-19, a pandemic or not?	Lancet Infect Dis	Commentary
832	Vincent JL, Slutsky AS.	Coronavirus: just imagine….	Crit Care.	Commentary
833	Cunningham AC, Goh HP, Koh D.	Treatment of COVID-19: old tricks for new challenges	Crit Care.	Commentary
834	Vankadari N, Wilce JA.	Emerging WuHan (COVID-19) coronavirus: glycan shield and structure prediction of spike glycoprotein and its interaction with human CD26	Emerg Microbes Infect	Non-clinical study
835	Yang G, Zhang H, Yang Y.	Challenges and Countermeasures of Integrative Cancer Therapy in the Epidemic of COVID-19.	Integr Cancer Ther	Commentary
836	Neher RA, Dyrdak R, Druelle V, Hodcroft EB, Albert J.	Potential impact of seasonal forcing on a SARS-CoV-2 pandemic	Swiss Med Wkly	Non-clinical study
837	Tuite AR, Bogoch II, Sherbo R, Watts A, Fisman D, Khan K.	Estimation of Coronavirus Disease 2019 (COVID-19) Burden and Potential for International Dissemination of Infection From Iran	Ann Intern Med	Non-clinical study
839	Seah I, Agrawal R.	Can the Coronavirus Disease 2019 (COVID-19) Affect the Eyes? A Review of Coronaviruses and Ocular Implications in Humans and Animals.	Ocul Immunol Inflamm	Review
840	Boldrini P, Bernetti A, Fiore P SIMFER Executive Committee and Committee for international affairs.	Impact of COVID-19 outbreak on rehabilitation services and Physical and Rehabilitation Medicine (PRM) physicians' activities in Italy. An official document of the Italian PRM Society (SIMFER)	Eur J Phys Rehabil Med	Commentary
841	Wang YXJ, Liu WH, Yang M, Chen W.	The role of CT for Covid-19 patient's management remains poorly defined.	Ann Transl Med	Commentary
842	Yang S, Cao P, Du P, Wu Z, Zhuang Z, Yang L, Yu X, Zhou Q, Feng X, Wang X, Li W, Liu E, Chen J, Chen Y, He D.	Early estimation of the case fatality rate of COVID-19 in mainland China: a data-driven analysis	Ann Transl Med.	Non-clinical study
846	Joob B, Wiwanitkit V.	Computed Tomographic Findings in COVID-19	Korean J Radiol.	Commentary
847	Pua U, Wong D.	What Is Needed to Make Interventional Radiology Ready for COVID-19? Lessons from SARS-CoV Epidemic.	Korean J Radiol.	Commentary
851	Yang J, Zheng Y, Gou X, Pu K, Chen Z, Guo Q, Ji R, Wang H, Wang Y, Zhou Y.	Prevalence of comorbidities in the novel Wuhan coronavirus (COVID-19) infection: a systematic review and meta-analysis	Int J Infect Dis	Review
852	Husnayain A, Fuad A, Su EC	Applications of google search. trends for risk communication in infectious disease management: A case study of COVID-19 outbreak in Taiwan	Int J Infect Dis	Non-clinical study
853	Liu X, Wang XJ.	Potential inhibitors against 2019-nCoV coronavirus M protease from clinically approved medicines.	J Genet Genomics	Non-clinical study
854	Lai CC, Liu YH, Wang CY, Wang YH, Hsueh SC, Yen MY, Ko WC, Hsueh PR.	Asymptomatic carrier state, acute respiratory disease, and pneumonia due to severe acute respiratory syndrome coronavirus 2 (SARS-CoV-2): Facts and myths	J Microbiol Immunol Infect	Review
855	Fung SY, Yuen KS, Ye ZW, Chan CP, Jin DY.	A tug-of-war between severe acute respiratory syndrome coronavirus 2 and host antiviral defence: lessons from other pathogenic viruses.	Emerg Microbes Infect	Review
856	Li T.	Diagnosis and clinical management of severe acute respiratory syndrome Coronavirus 2 (SARS-CoV-2) infection: an operational recommendation of Peking Union Medical College Hospital (V2.0).	Emerg Microbes Infect	Review
857	Kim HJ, Ko JS, Kim TY	Recommendations for anesthesia in patients suspected of COVID-19 Coronavirus infection.	Korean J Anesthesiol	Commentary
858	Gupta R, Ghosh A, Singh AK, Misra A.	Clinical considerations for patients with diabetes in times of COVID-19 epidemic.	Diabetes Metab Syndr	Review
859	Wu D, Wu T, Liu Q, Yang Z.	The SARS-CoV-2 outbreak: what we know	Int J Infect Dis	Review
864	Devaux CA, Rolain JM, Colson P, Raoult D.	New insights on the antiviral effects of chloroquine against coronavirus: what to expect for COVID-19?	Int J Antimicrob Agents.	Review
865	Qiu T, Mao T, Wang Y, Zhou M, Qiu J, Wang J, Xu J, Cao Z.	Identification of potential cross-protective epitope between a new type of coronavirus (2019-nCoV) and severe acute respiratory syndrome virus	J Genet Genomics	Non-clinical study
866	Baud D, Qi X, Nielsen-Saines K, Musso D, Pomar L, Favre G.	Real estimages of mortality following COVID-19 infection.	Lancet Infect Dis	Non-clinical study
867	Cai H.	Sex difference and smoking predisposition in patients with COVID-19.	Lancet Respir Med.	Commentary
868	Ayebare RR, Flick R, Okware S, Bodo B, Lamorde M.	Adoption of COVID-19 triage strategies for low-income settings	Lancet Respir Med.	Commentary
869	Fang L, Karakiulakis G, Roth M	Are patients with hypertension and diabetes mellitus at increased risk for COVID-19 infection?	Lancet Respir Med.	Commentary
870	Kucharski AJ, Russell TW, Diamond C, Liu Y, Edmunds J, Funk S, Eggo RM;	Centre for Mathematical Modelling of Infectious Diseases COVID-19 working group. Early dynamics of transmission and control of COVID-19: a mathematical modelling study	Lancet Infect Dis	Non-clinical study
871	Mao R, Liang J, Shen J, Ghosh S, Zhu LR, Yang H, Wu KC, Chen MH; Chinese Society of IBD, Chinese Elite IBD Union; Chinese IBD Quality Care Evaluation Center Committee.	Implications of COVID-19 for patients with pre-existing digestive diseases.	Lancet Gastroenterol Hepatol	Commentary
872	Ebenso B, Otu A.	Can Nigeria contain the COVID-19 outbreak using lessons from recent epidemics?	Lancet Glob Health	Commentary
873	Tsai J, Wilson M.	COVID-19: a potential public health problem for homeless populations.	Lancet Public Health	Commentary
874	Sawano T, Ozaki A, Rodriguez-Morales AJ, Tanimoto T, Sah R.	Limiting spread of COVID-19 from cruise ships - lessons to be learnt from Japan	QJM	Commentary
875	Wells CR, Sah P, Moghadas SM, Pandey A, Shoukat A, Wang Y, Wang Z, Meyers LA, Singer BH, Galvani AP.	Impact of international travel and border controls measures on the global spread of the novel 2019 coronavirus outbreak	Proc Natl Acad Sci U S A.	Non-clinical study
876	Chen C, Zhao B.	Makeshift hospitals for COVID-19 patients: where health-care workers and patients need sufficient ventilation for more protection.	J Hosp Infect	Non-clinical study
877	Shah SGS, Farrow A.	A commentary on "World Health Organization declares global emergency: A review of the 2019 novel Coronavirus global emergency: A review of the 2019 novel Coronavirus	Int J Surg	Commentary
878	Purcell LN, Charles AG.	An Invited Commentary on "World Health (COVID-19)": Emergency or new reality?	Int J Surg	Commentary
880	Ibrahim IM, Abdelmalek DH, Elshahat ME, Elfiky AA.	COVID-19 spike-host cell receptor GRP78 binding site prediction	J Infect.	Non-clinical study
881	Lippi G, Lavie CJ, Sanchis-Gomar F.	Cardiac troponin I in patients with coronavirus disease 2019 (COVID-19): Evidence from a meta-analysis.	Prog Cardiovasc Dis.	Review
882	Guo YR, Cao QD, Hong ZS, Tan YY, Chen SD, Jin HJ, Tan KS, Wang DY, Yan Y.	The origin, transmission and clinical therapies on coronavirus disease 2019 (COVID-19) outbreak - an update on the status.	Mil Med Res	Review
883	Fan J, Liu X, Pan W, Douglas MW, Bao S.	Epidemiology of 2019 Novel Coronavirus Disease-19 in Gansu Province, China, 2020.	Emerg Infect Dis.	Non-clinical study
884	Mizumoto K, Chowell G.	Estimating Risk for Death from 2019 Novel Coronavirus Disease, China, January-February 2020.	Emerg Infect Dis.	Non-clinical study
885	Wilson N, Kvalsvig A, Barnard LT, Baker MG	Case-Fatality Risk Estimates for COVID-19 Calculated by Using a Lag Time for Fatality.	Emerg Infect Dis.	Non-clinical study
886	Glasper A	Potential global pandemics: the role of the WHO and other public health bodies	Br J Nurs	Commentary
887	Griffith R	Using public health law to contain the spread of COVID-19.	Br J Nurs	Commentary
888	Baig AM, Khaleeq A, Ali U, Syeda H.	Evidence of the COVID-19 Virus Targeting the CNS: Tissue Distribution, Host-Virus Interaction, and Proposed Neurotropic Mechanisms	ACS Chem Neurosci	Review
889	Casadevall A, Pirofski LA.	The convalescent sera option for containing containing	J Clin Invest.	Review
890	Stevens MP, Patel PK, Nori P.	Involving antimicrobial stewardship programs stewardship programs in COVID-19 response efforts: All hands on deck.	Infect Control Hosp Epidemiol.	Commentary
891	Lee VJ, Chiew CJ, Khong WX.	Interrupting transmission of from containment efforts in Singapore	J Travel Med	Commentary
892	Singhal T.	A Review of Coronavirus Disease-2019 (COVID-19).	Indian J Pediatr.	Review
893	Joob B, Wiwanitkit V.	18F-FDG PET/CT and COVID-19.	Eur J Nucl Med Mol	Commentary
894	Schwartz J, King CC, Yen MY	Protecting Health Care Workers during the COVID-19 Coronavirus Outbreak -Lessons from Taiwan's SARS response.	Clin Infect Dis.	Commentary
895	Bryson-Cahn C, Duchin J, Makarewicz VA, Kay M, Rietberg K, Napolitano N, Kamangu C, Dellit TH, Lynch JB.	A Novel Approach for a Novel Pathogen: using a home assessment team to evaluate patients for 2019 novel coronavirus (SARS-CoV-2).	Clin Infect Dis.	Non-clinical study
896	Li H, Chen X, Huang H.	The novel coronavirus outbreak: what can be learned from China in public reporting?	Glob Health Res Policy	Commentary
897	Bwire GM, Paulo LS.	Coronavirus disease-2019: is fever an adequate screening for the returning travelers?	Trop Med Health	Commentary
898	Sah R, Rodriguez-Morales AJ, Jha R, Chu DKW, Gu H, Peiris M, Bastola A, Lal BK, Ojha HC, Rabaan AA, Zambrano LI, Costello A, Morita K, Pandey BD, Poon LLM.	Complete Genome Sequence of a 2019 Novel Coronavirus (SARS-CoV-2) Strain Isolated in Nepal.	Microbiol Resour Announc	Non-clinical study
899	Ebrahim SH, Memish ZA.	COVID-19 - the role of mass gatherings.	Travel Med	Review
902	He Z.	What further should be done to control COVID-19 outbreaks in addition to cases isolation and contact tracing measures?	BMC Med	Commentary
903	Choi SC, Ki M	Estimating the reproductive number and the outbreak size of Novel Coronavirus disease (COVID-19) using mathematical model in Republic of Korea	Epidemiol Health	Non-clinical study
904	Zandifar A, Badrfam R.	Iranian mental health during the COVID-19 epidemic	Asian J Psychiatr	Commentary
907	Zhao S, Cao P, Gao D, Zhuang Z, Cai Y, Ran J, Chong MKC, Wang K, Lou Y, Wang W, Yang L, He D, Wang MH.	Serial interval in determining the estimation of reproduction number of the novel coronavirus disease (COVID-19) during the early outbreak	J Travel Med	Non-clinical study
909	Meng L, Hua F, Bian Z	Coronavirus Disease 2019 (COVID-19): Emerging and Future Challenges for Dental and Oral Medicine	J Dent Res	Review
910	Di Pierro F, Bertuccioli A, Cavecchia I.	Possible therapeutic role of a highly standardized mixture of active compounds derived from cultured Lentinula edodes mycelia (AHCC) in patients infected with 2019 novel coronavirus	Minerva Gastroenterol Dietol	Commentary
911	Wong J, Goh QY, Tan Z, Lie SA, Tay YC, Ng SY, Soh CR.	Preparing for a COVID-19 pandemic: a review of operating room outbreak response measures in a large tertiary hospital in Singapore.	Can J Anaesth	Review
913	Zeng J, Huang J, Pan L.	How to balance acute myocardial infarction and COVID-19: the protocols from Sichuan Provincial People's Hospital	Intensive Care Med	Commentary
914	Li B, Yang J, Zhao F, Zhi L, Wang X, Liu L, Bi Z, Zhao Y.	Prevalence and impact of cardiovascular metabolic diseases on COVID-19 in China.	Clin Res Cardiol	Review
919	Kamel Boulos MN, Geraghty EM	Geographical tracking and mapping of coronavirus disease COVID-19/severe acute respiratory syndrome coronavirus 2 (SARS-CoV-2) epidemic and associated events around the world: how 21st century GIS technologies are supporting the global fight against outbreaks and epidemics.	Int J Health Geogr	Commentary
920	Klompas M.	Coronavirus Disease 2019 (COVID-19): Protecting Hospitals From the Invisible.	Ann Intern Med.	Commentary
921	Chopra V, Toner E, Waldhorn R, Washer L	How Should U.S. Hospitals Prepare for Coronavirus Disease 2019 (COVID-19)?	Ann Intern Med.	Commentary
922	Harcourt J, Tamin A, Lu X, Kamili S, Sakthivel SK, Murray J, Queen K, Tao Y, Paden CR, Zhang J, Li Y, Uehara A, Wang H, Goldsmith C, Bullock HA, Wang L, Wang L, Whitaker B, Lynch B, Gautam R, Schindewolf C, Lokugamage KG, Scharton D, Plante JA, Mirchandani D, Widen SG, Narayanan K, Makino S, Ksiazek TG, Plante KS, Weaver SC, Lindstrom S, Tong S, Menachery VD, Thornburg NJ.	Severe AcuteRespiratory Syndrome Coronavirus 2 from Patient with 2019 Novel Coronavirus Disease, United States	Emerg Infect Dis.	Non-clinical study
924	Shrestha R, Shrestha S, Khanal P, Bhuvan KC.	Nepal's First Case of COVID-19 and public health response	Tree Physiol	Not COVID study
925	Chen X, Yu B.	First two months of the 2019 Coronavirus Disease (COVID-19) epidemic in China: real-time surveillance and evaluation with a second derivative model.	Glob Health Res Policy	Non-clinical study
926	Lupia T, Scabini S, Mornese Pinna S, Di Perri G, De Rosa FG, Corcione S.	2019 novel coronavirus (2019-nCoV) outbreak: A new challenge	J Glob Antimicrob	Review
928	Johnson HC, Gossner CM, Colzani E, Kinsman J, Alexakis L, Beauté J, Würz A, Tsolova S, Bundle N, Ekdahl K.	Potential scenarios for the progression of a COVID-19 epidemic in the European Union and the European Economic Area, March 2020	Euro Surveill	Commentary
929	Eurosurveillance Editorial Team.	Updated rapid risk assessment from ECDC on the outbreak of COVID-19: increased transmission globally	Euro Surveill	Commentary
930	Konrad R, Eberle U, Dangel A, Treis B, Berger A, Bengs K, Fingerle V, Liebl B, Ackermann N, Sing A.	Rapid establishment of laboratory diagnostics for the novel coronavirus SARS-CoV-2 in Bavaria, Germany, February 2020.	Euro Surveill	Non-clinical study
931	Pfefferle S, Reucher S, Nörz D, Lütgehetmann M.	Evaluation of a quantitative RT-PCR assay for the detection of the emerging coronavirus SARS SARSCoV-2 using a high throughput system.	Euro Surveill	Non-clinical study
933	COVID-19 National Incident Room Surveillance Team	COVID-19, Australia: Epidemiology Report 6 (Reporting week ending 19:00 AEDT 7 March 2020).	Commun Dis Intell (2018).	Non-clinical study
934	Li W, Zhou Q, Tang Y, Ren L, Yu X, Li Q, Liu E, Chen Y;	COVID-19 evidence and recommendations working group. Protocol for the development of a rapid advice guideline for prevention, management and care of children with 2019 novel coronavirus infection.	Ann Palliat Med.	Commentary
935	Won J, Lee S, Park M, Kim TY, Park MG, Choi BY, Kim D, Chang H, Kim VN, Lee CJ.	Development of a Laboratory-safe and Low-cost Detection Protocol for SARS-CoV-2 of the Coronavirus Disease 2019 (COVID-19).	Exp Neurobiol	Non-clinical study
937	Xu Yu	Unveiling the Origin and Transmission of 2019-nCoV.	Trends Microbiol	Commentary
938	Song YG, Shin HS.	COVID-19, A Clinical Syndrome Manifesting as Hypersensitivity Pneumonitis	Infect Chemother	Commentary
939	MacIntyre CR.	On a knife's edge of a COVID-19 pandemic: is containment still possible?	Public Health Res Pract.	Commentary
940	Gonçalves-Sá J.	In the fight against the new coronavirus outbreak, we must also struggle with human bias	Nat Med	Commentary
941	Glauser W.	Proposed protocol to keep COVID-19 out of hospitals	CMAJ	Commentary
942	Raoult D, Hsueh PR, Stefani S, Rolain JM.	COVID-19 Therapeutic and Prevention	Int J Antimicrob Agents	Commentary
943	Lombardi A, Bozzi G, Mangioni D, Muscatello A, Peri AM, Taramasso L, Ungaro R, Bandera A, Gori A.	Duration of quarantine in hospitalized patients with severe acute respiratory syndrome coronavirus 2 (SARS-CoV-2) infection: a question needing an answer.	J Hosp Infect	Commentary
944	Froes F.	And now for something completely different: from 2019-nCoV and COVID-19 to 2020-nMan.	Pulmonology	Commentary
945	Legido-Quigley H, Asgari N, Teo YY, Leung GM, Oshitani H, Fukuda K, Cook AR, Hsu LY, Shibuya K, Heymann D.	Are high-performing health systems resilient against the COVID-19 epidemic?	Lancet	Commentary
946	Wenham C, Smith J, Morgan R; Gender and COVID-19 Working Group.	COVID-19: the gendered impacts of the outbreak	Lancet	Commentary
947	Wu Y, Ho W, Huang Y, Jin DY, Li S, Liu SL, Liu X, Qiu J, Sang Y, Wang Q, Yuen KY, Zheng ZM.	SARS-CoV-2 is an appropriate name for the new coronavirus.	Lancet	Commentary
948	De Luca D.	Managing neonates with respiratory failure due to SARS-CoV-2.	Lancet Child Adolesc Health.	Commentary
949	Wang J, Shi Y.	Managing neonates with respiratory failure due to SARS-CoV-2 - Authors' reply	Lancet Child Adolesc Health.	Commentary
950	Liew MF, Siow WT, MacLaren G, See KC.	Preparing for COVID-19: early experience from an intensive care unit in Singapore.	Crit Care.	Commentary
951	Huh S.	How to train the health personnel for protecting themselves from novel coronavirus (COVID-19) infection during their patient or suspected case care	J Educ Eval Health Prof	Commentary
952	Cascella M, Rajnik M, Cuomo A, Dulebohn SC, Di Napoli R.	Features, Evaluation and Treatment Coronavirus (COVID-19).	StatPearls	Review
953	Centor RM, Fisman DN.	Annals On Call - Understanding the Spread of COVID-19.	Ann Intern Med	Commentary
954	Lauer SA, Grantz KH, Bi Q, Jones FK, Zheng Q, Meredith HR Azman AS, Reich NG, Lessler J.	The Incubation Period of Coronavirus Disease 2019 (COVID-19) From Publicly Reported Confirmed Cases: Estimation and Application	Ann Intern Med	Non-clinical study
956	Biondi-Zoccai G, Landoni G, Carnevale R, Cavarretta E, Sciarretta S, Frati G.	SARS-CoV-2 and COVID-19: facing the pandemic together as citizens and cardiovascular practitioners.	Minerva Cardioangiol	Commentary
957	COVID-19 National Emergency Response Center, Epidemiology & Case Management Team, Korea Centers for Disease Control & Prevention	Contact Transmission of COVID-19 in South Korea: Novel Investigation Techniques for Tracing Contacts.	Osong Public Health Res Perspect	Commentary
959	Kim JM, Chung YS, Jo HJ, Lee NJ, Kim MS, Woo SH, Park S, Kim JW, Kim HM, Han MG.	Identification of Coronavirus Isolated from a Patient in Korea with COVID-19.	Osong Public Health Res Perspect	Non-clinical study
960	Cho HW.	Effectiveness for the Response to COVID-19: The MERS Outbreak Containment Procedures.	Osong Public Health Res Perspect	Commentary
961	Hao P, Zhong W, Song S, Fan S, Li X	Is SARS-CoV-2 originated from laboratory? A rebuttal to the claim of formation via laboratory recombination.	Emerg Microbes Infect	Commentary
962	Lu S.	Timely development of vaccines against SARS-CoV-2.	Emerg Microbes Infect	Commentary
964	Maxwell DN, Perl TM, Cutrell JB.	"The Art of War" in the Era of Coronavirus Disease 2019 (COVID-19).	Clin Infect Dis	Commentary
965	Dong L, Hu S, Gao J.	Discovering drugs to treat coronavirus disease 2019 (COVID-19).	Drug Discov Ther	Review
967	Ko WC, Rolain JM, Lee NY, Chen PL, Huang CT, Lee PI, Hsueh PR.	Arguments in favour of remdesivir for treating SARS-CoV-2 infections.	Int J Antimicrob Agents.	Review
968	Touret F, de Lamballerie X.	Of chloroquine and COVID-19.	Antiviral Res.	Review
969	Lee PI, Hu YL, Chen PY, Huang YC, Hsueh PR.	Are children less susceptible to COVID-19?	J Microbiol Immunol Infect	Commentary
970	Wang J, Zhou M, Liu F.	Reasons for healthcare workers becoming infected with novel coronavirus disease 2019 (COVID-19) in China.	J Hosp Infect.	Commentary
971	Dodd RY, Stramer SL.	COVID-19 and Blood Safety: Help with a Dilemma.	Transfus Med Rev	Commentary
972	Zhao S, Cao P, Chong MKC, Gao D, Lou Y, Ran J, Wang K, Wang W, Yang L, He D, Wang MH.	COVID-19 and gender-specific difference: Analysis of public surveillance data in Hong Kong and Shenzhen, China, from January 10 to February 15, 2020.	Infect Control Hosp Epidemiol	Non-clinical study
973	Porcheddu R, Serra C, Kelvin D, Kelvin N, Rubino S.	Similarity in Case Fatality Rates (CFR) of COVID-19/SARS-COV-2 in Italy and China.	J Infect Dev Ctries	Non-clinical study
974	Ñamendys-Silva SA.	Respiratory support for patients with COVID-19 infection.	Lancet Respir Med	Commentary
975	The Lancet	COVID-19: too little, too late?	Lancet	Commentary
976	Wilder-Smith A, Chiew CJ, Lee VJ	Can we contain the COVID-19 outbreak with the same measures as for SARS?	Lancet Infect Dis.	Review
977	Xiao Y, Torok ME.	Taking the right measures to control COVID-19.	Lancet Infect Dis.	Commentary
978	Nishiura H, Linton NM, Akhmetzhanov AR	Serial interval of novel coronavirus (COVID-19) infections	Int J Infect Dis	Non-clinical study
979	Lin Q, Zhao S, Gao D, Lou Y, Yang S, Musa SS, Wang MH, Cai Y, Wang W, Yang L, He D.	A conceptual model for the coronavirus disease 2019 (COVID-19) outbreak in Wuhan, China with individual reaction and governmental action.	Int J Infect Dis	Non-clinical study
981	Al-Tawfiq JA, Al-Homoud AH, Memish ZA.	Remdesivir as a possible therapeutic option for the COVID-19.	Travel Med Infect Dis	Commentary
982	Colson P, Rolain JM, Lagier JC, Brouqui P, Raoult D.	Chloroquine and hydroxychloroquine as available weapons to fight COVID-19.	Int J Antimicrob Agents.	Review
983	Lippi G, Plebani M.	Procalcitonin in patients with severe coronavirus disease 2019 (COVID-19): A meta-analysis.	Clin Chim Acta	Review
984	Bermejo-Martin JF, Almansa R, Menéndez R, Mendez R, Kelvin DJ, Torres A.	Lymphopenic community acquired pneumonia as signature of severe COVID-19 infection.	J Infect	Commentary
985	Zhang C, Shi L, Wang FS.	Liver injury in COVID-19: management and challenges	Lancet Gastroenterol Hepatol	Commentary
987	Flahault A.	Has China faced only a herald wave of SARS-CoV-2?	Lancet	Commentary
988	Wang G, Zhang Y, Zhao J, Zhang J, Jiang F	Mitigate the effects of homeconfinement on children during the COVID-19 outbreak	Lancet	Commentary
989	Brüssow H.	The Novel Coronavirus - A Snapshot of Current Knowledge	Microb Biotechnol.	Review
990	Ti LK, Ang LS, Foong TW, Ng BSW.	What we do when a COVID-19 patient needs an operation: operating room preparation and guidance.	Can J Anaesth.	Commentary
992	Yang Y, Peng F, Wang R, Guan K, Jiang T, Xu G, Sun J, Chang C	The deadly coronaviruses: The 2003 SARS pandemic and the 2020 novel coronavirus epidemic in China	J Autoimmun	Review
993	Fan C, Liu L, Guo W, Yang A, Ye C, Jilili M, Ren M, Xu P, Long H, Wang Y.	Prediction of Epidemic Spread of the 2019 Novel Coronavirus Driven by Spring Festival Transportation in China: A Population-Based Study.	Int J Environ Res Public Health.	Non-clinical study
994	Ashour HM, Elkhatib WF, Rahman MM, Elshabrawy HA	Insights into the Recent 2019 Novel Coronavirus (SARS-CoV-2) in Light of Past Human Coronavirus Outbreaks	Pathogens	Review
995	Cordes AK, Heim A.	Rapid random access detection of the novel SARS-coronavirus-2 (SARS-CoV-2, previously 2019-nCoV) using an open access protocol for the Panther Fusion.	J Clin Virol	Non-clinical study
996	Petersen E, Hui D, Hamer DH, Blumberg L, Madoff LC, Pollack M, Lee SS, McLellan S, Memish Z, Praharaj I, Wasserman S, Ntoumi F, Azhar EI, Mchugh TD, Kock R, Ippolito G, Zumla A, Koopmans M.	Li Wenliang, a face to the frontline healthcare worker. The first doctor to notify the emergence of the SARS-CoV-2, (COVID-19), outbreak.	Int J Infect Dis.	Commentary
997	Rello J, Tejada S, Userovici C, Arvaniti K, Pugin J, Waterer G.	Coronavirus Disease 2019 (COVID-19): A critical care perspective beyond China.	Anaesth Crit Care Pain med	Commentary
999	Peng J, Ren N, Wang M, Zhang G.	Practical experiences and suggestions for the 'eagle-eyed observer': a novel promising role for controlling nosocomial infection in the COVID-19 outbreak.	J Hosp Infect	Commentary
1001	Gu J, Han B, Wang J.	COVID-19: Gastrointestinal Manifestations and Potential Fecal-Oral Transmission	Gastroenterology.	Commentary
1002	Hoffmann M, Kleine-Weber H, Schroeder S, Krüger N, Herrler T, Erichsen S, Schiergens TS, Herrler G, Wu NH, Nitsche A, Müller MA, Drosten C, Pöhlmann S.	SARS-CoV-2 Cell Entry Depends on ACE2 and TMPRSS2 and Is Blocked by a Clinically Proven Protease Inhibitor	Cell	Non-clinical study
1003	Leung CC, Lam TH, Cheng KK.	Mass masking in the COVID-19 epidemic: people need guidance	Lancet.	Commentary
1004	Xia Y, Jin R, Zhao J, Li W, Shen H.	Risk of COVID-19 for patients with cancer.	Lancet Oncol	Commentary
1005	Wang H, Zhang L.	Risk of COVID-19 for patients with cancer.	Lancet Oncol.	Commentary
1006	Meo SA, Alhowikan AM, Al-Khlaiwi T, Meo IM, Halepoto DM, Iqbal M, Usmani AM, Hajjar W, Ahmed N.	Novel coronavirus 2019-nCoV: prevalence biological and clinical characteristics comparison with SARS-CoV and MERS-CoV.	Eur Rev Med Pharmacol Sci	Non-clinical study
1007	Kannan S, Shaik Syed Ali P, Sheeza A, Hemalatha K.	COVID-19 (Novel Coronavirus 2019) - recent trends.	Eur Rev Med Pharmacol Sci	Review
1009	Lake MA.	What we know so far: COVID-19 current clinical knowledge and research.	Clin Med (Lond).	Review
1010	Sun Z, Thilakavathy K, Kumar SS, He G, Liu SV.	Potential Factors Influencing Repeated SARS Outbreaks in China.	Int J Environ Res Public Health.	Review
1011	Peckham R.	COVID-19 and the anti-lessons of history	Lancet	Commentary
1014	Shanmugaraj B, Siriwattananon K, Wangkanont K, Phoolcharoen W.	Perspectives for on monoclonal antibody therapy as potential therapeutic intervention Coronavirus disease-19 (COVID-19).	Asian Pac J Allergy Immunol.	Review
1015	Bischof E, Chen G, Ferretti MT.	Understanding COVID-19 new diagnostic guidelines - a message of reassurance from an internal medicine doctor in Shanghai.	Swiss Med Wkly	Commentary
1016	Wang H, Wang Z, Dong Y, Chang R, Xu C, Yu X, Zhang S, Tsamlag L, Shang M Huang J, Wang Y, Xu G, Shen T, Zhang X, Cai Y.	Phase-adjusted estimation of the number of Coronavirus Disease 2019 cases in Wuhan, China.	Cell Discov	Non-clinical study
1017	Public health round-up.	Public health round-up.	Bull World Health Organ	Commentary
1018	Moorthy V, Henao Restrepo AM, Preziosi MP, Swaminathan S	Data sharing for novel coronavirus (COVID-19).	Bull World Health Organ	Commentary
1020	Cheng VCC, Wong SC, Chen JHK, Yip CCY, Chuang VWM, Tsang OTY, Sridhar S, Chan JFW, Ho PL, Yuen KY.	Escalating infection control response to the rapidly evolving epidemiology of the coronavirus disease 2019 (COVID-19) due to SARS-CoV-2 in Hong Kong	Infect Control Hosp Epidemiol	Non-clinical study
1021	Al-Qaness MAA, Ewees AA, Fan H, Abd El Aziz M.	Optimization Method for Forecasting Confirmed Cases of COVID-19 in China	J Clin Med	Non-clinical study
1024	Peng X, Xu X, Li Y, Cheng L, Zhou X, Ren B.	Transmission routes of 2019-nCoV and controls in dental practice	Int J Oral Sci	Review
1025	Eurosurveillance Editorial Team	Latest assessment on COVID-19 from the European Centre for Disease Prevention and Control (ECDC).	Euro Surveill	Commentary
1027	Bordi L, Nicastri E, Scorzolini L, Di Caro A, Capobianchi MR, Castilletti C, Lalle E, On Behalf Of Inmi Covid-Study Group And Collaborating Centers.	Differential diagnosis of illness in patients under investigation for the novelcoronavirus (SARS-CoV-2), Italy, February 2020.	Euro Surveill	Non-clinical study
1028	Colson P, La Scola B, Esteves-Vieira V, Ninove L, Zandotti C, Jimeno MT, Gazin C, Bedotto M, Filosa V, Giraud-Gatineau A, Chaudet H, Brouqui P, Lagier JC, Raoult D.	Letter to the editor: Plenty of coronaviruses but no SARSCoV-2.	Euro Surveill	Non-clinical study
1029	Rodriguez-Morales AJ, Gallego V, Escalera-Antezana JP, Méndez CA, Zambrano LI, Franco-Paredes C, Suárez JA, Rodriguez-Enciso HD, Balbin-Ramon GJ, Savio-Larriera E, Risquez A, Cimerman S.	COVID-19 in Latin America: The implications of the first confirmed case in Brazil	Travel Med Infect Dis	Commentary
1030	COVID-19 National Incident Room Surveillance Team	COVID-19, Australia: Epidemiology Report 5 (Reporting week ending 19:00 AEDT 29 February. 2020)	Commun Dis Intell	Commentary
1031	Arabi YM, Murthy S, Webb S	COVID-19: a novel coronavirus and a novel challenge for critical care	Intensive Care Med.	Review
1034	Lin L.	Solidarity with China as it holds the global front line during COVID-19 outbreak	J Travel Med.	Commentary
1035	Depoux A, Martin S, Karafillakis E, Bsd RP, Wilder-Smith A, Larson H.	The pandemic of social media panic travels faster than the COVID-19 outbreak.	J Travel Med.	Commentary
1036	Liu J, Liao X, Qian S, Yuan J, Wang F, Liu Y, Wang Z, Wang FS, Liu L, Zhang Z	Community Transmission of Severe Acute Respiratory Syndrome Coronavirus 2, Shenzhen, China, 2020.	Emerg Infect Dis	Commentary
1037	Xu J, Shi PY, Li H, Zhou J.	Broad Spectrum Antiviral Agent Niclosamide and Its Therapeutic Potential	ACS Infect Dis	Review
1038	Xie J, Tong Z, Guan X, Du B, Qiu H, Slutsky AS.	Critical care crisis and some recommendations during the COVID-19 epidemic in China.	Intensive Care Med	Commentary
1039	Zhang S, Diao MY, Duan L, Lin Z, Chen D.	The novel coronavirus (SARS-CoV-2) infections in China: prevention, control and challenges	Intensive Care Med	Non-clinical study
1041	Chung RY, Li MM.	Anti-Chinese sentiment during the 2019-nCoV outbreak.	Lancet	Commentary
1043	Nishiura H	Backcalculating the Incidence of Infection with COVID-19 on the Diamond Princess	J Clin Med.	Non-clinical study
1044	Amodio E, Vitale F, Cimino L, Casuccio A, Tramuto F.	Outbreak of Novel Coronavirus (SARS-Cov-2): First Evidences From International Scientific Literature and Pending Questions.	Healthcare (Basel).	Commentary
1045	Allam Z, Jones DS.	On the Coronavirus (COVID-19) Outbreak and the Smart City Network: Universal Data Sharing Standards Coupled with Artificial Intelligence (AI) to Benefit Urban Health Monitoring and Management.	Healthcare (Basel).	Commentary
1047	Kapata N, Ihekweazu C, Ntoumi F, Raji T, Chanda-Kapata P, Mwaba P, Mukonka V, Bates M, Tembo J, Corman V, Mfinanga S, Asogun D, Elton L, Arruda LB, Thomason MJ, Mboera L, Yavlinsky A, Haider N, Simons D, Hollmann L, Lule SA, Veas F, Abdel amid MM, Dar O, Edwards S, Vairo F, McHugh TD, Drosten C, Kock R, Ippolito G Zumla A.	Is Africa prepared for tackling the COVID-19 (SARS-CoV-2) epidemic. Lessons from past outbreaks, ongoing pan-African public health efforts, and implications for the future.	Int J Infect Dis	Commentary
1048	Elfiky AA.	Anti-HCV, nucleotide inhibitors, repurposing against COVID-19	Life Sci.	Non-clinical study
1050	Hellewell J, Abbott S, Gimma A, Bosse NI, Jarvis CI, Russell TW, Munday JD, Kucharski AJ, Edmunds WJ; Centre for the Mathematical Modelling of Infectious Diseases COVID-19 Working Group, Funk S, Eggo RM.	Feasibility of controlling COVID-19 outbreaks by isolation of cases and contacts.	Lancet Glob Health	Non-clinical study
1051	Spina S, Marrazzo F, Migliari M, Stucchi R, Sforza A, Fumagalli R.	The response of Milan's Emergency Medical System to the COVID-19 outbreak in Italy.	Lancet	Commentary
1054	Kruse RL	Therapeutic strategies in an outbreak scenario to treat the novel coronavirus originating in Wuhan, China.	F1000Res	Review
1055	Peng PWH, Ho PL, Hota SS	Outbreak of a new coronavirus: what anaesthetists should know.	Br J Anaesth	Review
1060	Joob B, Wiwanitkit V.	COVID-19 in medical personnel: observation from Thailand	J Hosp Infect	Commentary
1062	Zhang DH, Wu KL, Zhang X, Deng SQ, Peng B.	In silico screening of Chinese herbal medicines with the potential to directly inhibit 2019 novel coronavirus.	J Integr Med.	Commentary
1064	Rothan HA, Byrareddy SN	The epidemiology and pathogenesis of coronavirus disease (COVID-19) outbreak	J Autoimmun	Review
1065	Chen L, Xiong J, Bao L, Shi Y.	Convalescent plasma as a potential therapy for COVID-19.	Lancet Infect Dis	Commentary
1066	Nkengasong JN, Mankoula W.	Looming threat of COVID-19 infection in Africa: act collectively, and fast.	Lancet	Commentary
1067	Moss P, Barlow G, Easom N, Lillie P, Samson A	Lessons for managing high-consequence infections from first COVID-19 cases in the UK.	Lancet	Commentary
1068	The Editors Of The Lancet Global Health.	Retraction-Chinese medical staff request international medical assistance in fighting against COVID-19.	Lancet	Commentary
1069	Zarocostas J	How to fight an infodemic	Lancet	Commentary
1070	Chatterjee P.	Indian pharma threatened by COVID-19 shutdowns in China	Lancet	Commentary
1071	Sohrabi C, Alsafi Z, O'Neill N, Khan M, Kerwan A, Al-Jabir A, Iosifidis C, Agha R.	World Health Organization declares global emergency: A review of the 2019 novel coronavirus (COVID-19).	Int J Surg	Review
1075	Gallego V, Nishiura H, Sah R, Rodriguez-Morales AJ	The COVID-19 outbreak and implications for the Tokyo 2020 Summer Olympic Games.	Travel Med Infect Dis	Commentary
1076	Ahmad T, Khan M, Haroon, Musa TH, Nasir S, Hui J, Bonilla-Aldana DK, Rodriguez-Morales AJ.	COVID-19: Zoonotic aspects	Travel Med Infect Dis	Review
1078	Lee A.	Wuhan novel coronavirus (COVID-19): why global control is challenging?	Public Health.	Commentary
1079	Chen TM, Rui J, Wang QP, Zhao ZY, Cui JA, Yin L.	A mathematical model for simulating the phase-based transmissibility of a novel coronavirus	Infect Dis	Non-clinical study
1080	Roosa K, Lee Y, Luo R, Kirpich A, Rothenberg R, Hyman JM, Yan P, Chowell G.	Real-time forecasts of the COVID-19 epidemic in China from February 5th to February 24th, 2020.	Infect Dis Model	Non-clinical study
1081	Han Q, Lin Q, Jin S, You L.	Coronavirus 2019-nCoV: A brief perspective from the front line	J Infect	Review
1083	Ji Y, Ma Z, Peppelenbosch MP, Pan Q.	Potential association mortality and health-care resource availability	Lancet Glob Health	Commentary
1085	Ebrahim SH, Memish ZA	Saudi Arabia`s measures to curb the COVID-19 outbreak: temporary suspension of the Umrah pilgrimage.	J Travel Med	Commentary
1086	Rocklöv J, Sjödin H, Wilder-Smith A.	COVID-19 outbreak on the Diamond Princess cruise ship: estimating the epidemic potential and effectiveness of public health countermeasures	J Travel Med	Non-clinical study
1088	Fauci AS, Lane HC, Redfield RR.	Covid-19 - Navigating the Uncharted.	N Engl J Med	Commentary
1089	Cleemput S, Dumon W, Fonseca V, Karim WA, Giovanetti M, Alcantara LC, Deforche K, de Oliveira T.	Genome Detective Coronavirus Typing Tool for rapid identification and characterization of novel coronavirus genomes.	Bioinformatics	Non-clinical study
1090	Poon LLM, Peiris M.	Emergence of a novel human coronavirus LLM, Peiris M. Emergence of a novel human coronavirus human health	Nat Med.	Commentary
1092	Koh D.	Occupational risks for COVID-19 infection.	Occup Med (Lond).	Commentary
1093	Chang L, Yan Y, Wang L.	Coronavirus Disease 2019: Coronaviruses and Blood Safety.	Transfus Med Rev	Review
1094	Fisher D, Heymann D.	Q&A: The novel coronavirus outbreak causing COVID-19.	BMC Med	Review
1095	Ahmed SF, Quadeer AA, McKay MR	Preliminary Identification of Potential Vaccine Targets for the COVID-19 Coronavirus (SARS-CoV-2) Based on SARS-CoV Immunological Studies	Viruses	Non-clinical study
1096	Veltkamp HW, Akegawa Monteiro F, Sanders R, Wiegerink R, Lötters J.	Disposable DNA Amplification Chips with Integrated Low-Cost Heaters.	Micromachines (Basel).	Non-clinical study
1097	Jernigan DB; CDC COVID-19 Response Team.	Update: Public Health Response to the Coronavirus Disease 2019 Outbreak - United States, February 24, 2020	MMWR Morb Mortal Wkly Rep.	Commentary
1098	Rasmussen SA, Smulian JC, Lednicky JA, Wen TS, Jamieson DJ.	Coronavirus Disease 2019 (COVID-19) and pregnancy: what obstetricians need to know.	Obstet Gynecol	Review
1099	Lee EYP, Ng MY, Khong PL	COVID-19 pneumonia: what has CT taught us?	Lancet Infect Dis.	Commentary
1100	Pan Y, Zhang D, Yang P, Poon LLM, Wang Q.	Viral load of SARS CoV-2 in clinical samples.	Lancet Infect Dis.	Non-clinical study
1101	Cheung JC, Ho LT, Cheng JV, Cham EYK, Lam KN.	Staff safety during emergency airway management for COVID-19 in Hong Kong.	Lancet Respir Med.	Commentary
1102	Zeng Y, Zhen Y	Chinese medical staff request international medical assistance in fighting against COVID-19	Lancet Glob Health	Retracted
1103	Prompetchara E, Ketloy C, Palaga T.	Immune responses in COVID-19 and potential vaccines: Lessons learned from SARS and MERS epidemic.	Asian Pac J Allergy Immunol.	Review
1105	Bouadma L, Lescure FX, Lucet JC, Yazdanpanah Y, Timsit JF.	Severe SARS-CoV-2 infections: practical considerations and management strategy for intensivists	Intensive Care Med	Review
1107	Liu SL, Saif LJ, Weiss SR, Su L.	No credible evidence supporting claims of the laboratory engineering of SARS-CoV-2.	Emerg Microbes Infect	Commentary
1108	Anzai A, Kobayashi T, Linton NM, Kinoshita R, Hayashi K, Suzuki A, Yang Y, Jung SM, Miyama T, Akhmetzhanov AR, Nishiura H.	Assessing the Impact of Reduced Travel on Exportation Dynamics of Novel Coronavirus Infection (COVID-19).	J Clin Med	Non-clinical study
1109	Haider N, Yavlinsky A, Simons D, Osman AY, Ntoumi F, Zumla A, Kock R.	Passengers' destinations from China: low risk of Novel Coronavirus (2019-nCoV) transmission into Africa and South America.	Epidemiol Infect	Non-clinical study
1110	Huh K, Shin HS, Peck KR	Emergent Strategies for the Next Phase of COVID-19	Infect Chemother.	Commentary
1113	Chen P, Mao L, Nassis GP, Harmer P, Ainsworth BE, Li F.	Coronavirus disease (COVID-19): The need to maintain regular physical activity while taking precautions	J Sport Health Sci.	Commentary
1114	COVID-19 National Incident Room Surveillance Team	COVID-19, Australia: Epidemiology Report 4 (Reporting week ending 19:00 AEDT 22 February 2020)	Commun Dis Intell	Commentary
1115	Xu J, Zhao S, Teng T, Abdalla AE, Zhu W, Xie L, Wang Y, Guo X.	Systematic Comparison of Two Animal-to-Human Transmitted Human Coronaviruses: SARS-CoV-2 and SARS-CoV.	Viruses	Non-clinical study
1116	Roosa K, Lee Y, Luo R, Kirpich A, Rothenberg R, Hyman JM, Yan P, Chowell G.	Short-term Forecasts of the COVID-19 Epidemic in Guangdong and Zhejiang, China: February 13-23, 2020	J Clin Med.	Non-clinical study
1117	Kobayashi T, Jung SM, Linton NM, Kinoshita R, Hayashi K, Miyama T, Anzai A, Yang Y, Yuan B, Akhmetzhanov AR, Suzuki A, Nishiura H.	Communicating the Risk of Death from Novel Coronavirus Disease (COVID-19).	J Clin Med	Commentary
1118	Zhang S, Diao M, Yu W, Pei L, Lin Z, Chen D.	Estimation of the reproductive number of novel coronavirus (COVID-19) and the probable outbreak size on the Diamond Princess cruise ship: A data-driven analysis.	Int J Infect Dis.	Non-clinical study
1119	Zhu Y, Chen L, Ji H, Xi M, Fang Y, Li Y.	The Risk and Prevention of Novel Coronavirus Pneumonia Infections Among Inpatients in Psychiatric Hospitals	Neurosci Bull.	Commentary
1120	Xu H, Zhong L, Deng J, Peng J, Dan H, Zeng X, Li T, Chen Q.	High expression of ACE2 receptor of 2019-nCoV on the epithelial cells of oral mucosa.	Int J Oral Sci	Non-clinical study
1121	Trilla A.	One world, one health: The novel coronavirus COVID-19 epidemic.	Med Clin (Barc).	Commentary
1122	Xiao C	A Novel Approach of Consultation on 2019 Novel Coronavirus (COVID-19)-Related Psychological and Mental Problems: Structured Letter Therapy	Psychiatry Investig.	Commentary
1123	Deng SQ, Peng HJ.	Characteristics of and Public Health Responses to the Coronavirus Disease 2019 Outbreak in China.	J Clin Med	Review
1124	Boldog P, Tekeli T, Vizi Z, Dénes A, Bartha FA, Röst G.	Risk Assessment of Novel Coronavirus COVID-19 Outbreaks Outside China.	J Clin Med	Non-clinical study
1125	Goh GK, Dunker AK, Foster JA, Uversky VN.	Rigidity of the Outer Shell Predicted by a Protein Intrinsic Disorder Model Sheds Light on the COVID-19 (Wuhan-2019-nCoV) Infectivity.	Biomolecules.	Non-clinical study
1126	Song P, Karako T.	COVID-19: Real-time dissemination of scientific information to fight a public health emergency of international concern.	Biosci Trends	Commentary
1127	Tetro JA.	Is COVID-19 receiving ADE from other coronaviruses?	Microbes	Commentary
1128	Phan T	Genetic diversity and evolution of SARS-CoV-2.	Infect Genet Evol	Non-clinical study
1129	Li R, Qiao S, Zhang G.	Analysis of angiotensin-converting enzyme 2 (ACE2) from different species sheds some light on cross-species receptor usage of a novel coronavirus 2019-nCoV.	J Infect	Non-clinical study
1130	Aw J	The non-contact handheld cutaneous infra-red thermometer for fever screening during the COVID-19 global emergency.	J Hosp Infect	Commentary
1131	Kooraki S, Hosseiny M, Myers L, Gholamrezanezhad	A Coronavirus (COVID-19) Outbreak: What the Department of Radiology Should Know.	J Am Coll Radiol	Review
1132	Gostic K, Gomez AC, Mummah RO, Kucharski AJ, Lloyd-Smith JO.	Estimated effectiveness of symptom and risk screening to prevent the spread of COVID-19	Elife	Non-clinical study
1135	Ralph R, Lew J, Zeng T, Francis M, Xue B, Roux M, Toloue Ostadgavahi A, Rubino S, Dawe NJ, Al-Ahdal MN, Kelvin DJ, Richardson CD, Kindrachuk J, Falzarano D, Kelvin AA.	2019-nCoV (Wuhan virus), a novel Coronavirus: human to-human transmission, travel-related cases, and vaccine readiness.	J Infect Dev Ctries	Non-clinical study
1136	Jalava K.	First respiratory transmitted food borne outbreak?	Int J Hyg Environ Health.	Commentary
1137	Ling L, Joynt GM, Lipman J, Constantin JM, Joannes-Boyau O.	COVID-19: A critical care perspective informed by lessons learnt from other viral epidemics	Anaesth Crit Care Pain Med	Commentary
1138	Pan X, Ojcius DM, Gao T, Li Z, Pan C, Pan C.	Lessons learned from the 2019-nCoV epidemic on prevention of future infectious diseases	Microbes Infect.	Commentary
1139	The Lancet	COVID-19: fighting panic with information.	Lancet	Commentary
1140	Li JY, You Z, Wang Q, Zhou ZJ, Qiu Y, Luo R, Ge XY.	The epidemic of 2019-novel-coronavirus (2019-nCoV) pneumonia and insights for emerging infectious diseases in the future	Microbes Infect.	Review
1141	Zhang Y, Xu J, Li H, Cao B.	A Novel Coronavirus (COVID-19) Outbreak: A Call for Action.	Chest	Commentary
1142	Jiang S, Shi Z, Shu Y, Song J, Gao GF, Tan W, Guo D.	A distinct name is needed for the new coronavirus	Lancet	Commentary
1143	Yeo C, Kaushal S, Yeo D.	Enteric involvement of coronaviruses: is faecal-oral transmission of SARS-CoV-2 possible?	Lancet	Commentary
1144	Chen X, Tian J, Li G, Li G.	Initiation of a new infection control system for the COVID-19 outbreak	Lancet Infect Dis.	Commentary
1146	Yang Y, Li W, Zhang Q, Zhang L, Cheung T, Xiang YT.	Mental health services for older adults in China during the COVID-19 outbreak	Lancet Psychiatry	Commentary
1147	Liem A, Wang C, Wariyanti Y, Latkin CA, Hall	The neglected health of international migrant workers in the COVID-19 epidemic.	Lancet Psychiatry	Commentary
1148	Liu S, Yang L, Zhang C, Xiang YT, Liu Z, Hu S, Zhang B.	Online mental health services in China during the COVID-19 outbreak.	Lancet Psychiatry	Commentary
1149	Duan L, Zhu G	Psychological interventions for people affected by the COVID-19 epidemic.	Lancet Psychiatry	Commentary
1150	Chen Q, Liang M, Li Y, Guo J, Fei D, Wang L, He L, Sheng C, Cai Y, Li X, Wang J, Zhang Z.	Mental health care for medical staff in China during the COVID-19 outbreak.	Lancet Psychiatry	Commentary
1151	Lai CC, Shih TP, Ko WC, Tang HJ, Hsueh PR	Severe acute respiratory syndrome coronavirus 2 (SARS-CoV-2) and coronavirus disease-2019 syndrome coronavirus 2 (SARS-CoV-2) and coronavirus disease-2019 epidemic and the challenges.	Int J Antimicrob Agents	Review
1152	Ung COL.	Community pharmacist in public health emergencies: Quick to action against the coronavirus 2019-nCoV outbreak.	Res Social Adm Pharm	Review
1153	Lim J, Jeon S, Shin HY, Kim MJ, Seong YM, Lee WJ, Choe KW, Kang YM, Lee B, Park SJ.	The Author's Response: Case of the Index Patient Who Caused Tertiary Transmission of Coronavirus Disease 2019 in Korea: the Application of Lopinavir/Ritonavir for the Treatment of COVID-19 Pneumonia Monitored by Quantitative RT-PCR.	J Korean Med Sci	Commentary
1154	Kim JY.	Letter to the Editor: Case of the Index Patient Who Caused Tertiary Transmission of Coronavirus Disease 2019 in Korea: the Application of Lopinavir/Ritonavir for the Treatment of COVID-19 Pneumonia Monitored by Quantitative RT-PCR.	J Korean Med Sci	Commentary
1156	Park WB, Kwon NJ, Choi SJ, Kang CK, Choe PG, Ki JY, Yun J, Lee GW, Seong MW, Kim NJ, Seo JS, Oh MD.	Virus Isolation from the First Patient with SARS-CoV-2 in Korea.	J Korean Med Sci	Non-clinical study
1157	Zhao S, Zhuang Z, Cao P, Ran J, Gao D, Lou Y, Yang L, Cai Y, Wang W, He D, Wang MH.	Quantifying the association between domestic travel and the exportation of novel coronavirus (2019-nCoV) cases from Wuhan, China in 2020: a correlational analysis	J Travel Med.	Non-clinical study
1158	Linton NM, Kobayashi T, Yang Y, Hayashi K, Akhmetzhanov AR, Jung SM, Yuan B, Kinoshita R, Nishiura H.	Incubation Period and Other Epidemiological Characteristics of 2019 Novel Coronavirus Infections with Right Truncation: A Statistical Analysis of Publicly Available Case Data.	J Clin Med.	Non-clinical study
1159	Xiang YT, Li W, Zhang Q, Jin Y, Rao WW, Zeng LN, Lok GKI, Chow IHI, Cheung T, Hall BJ.	Timely research papers about COVID-19 in China	Lancet	Commentary
1160	Qiu H, Tong Z, Ma P, Hu M, Peng Z, Wu W, Du B; China Critical Care Clinical Trials Group (CCCCTG).	Intensive care during the coronavirus epidemic.	Intensive Care Med.	Commentary
1161	Binnicker MJ.	Emergence of a Novel Coronavirus Disease (COVID-19) and the Importance of Diagnostic Testing: Why Partnership between Clinical Laboratories, Public Health Agencies, and Industry Is Essential to Control the Outbreak.	Clin Chem	Commentary
1162	Jung SM, Akhmetzhanov AR, Hayashi K, Linton NM, Yang Y, Yuan B, Kobayashi T, Kinoshita R, Nishiura H.	Real-Time Estimation of the Risk of Death from Novel Coronavirus (COVID-19) Infection: Inference Using Exported Cases	J Clin Med.	Non-clinical study
1163	Gao J, Tian Z, Yang X.	Breakthrough: Chloroquine phosphate has shown apparent efficacy in treatment of COVID-19 associated pneumonia in clinical studies	Biosci Trends	Commentary
1164	Elston DM	The coronavirus (COVID-19) epidemic and patient safety.	J Am Acad Dermatol.	Commentary
1165	COVID-19 National Incident Room Surveillance Team	COVID-19, Australia: Epidemiology Report 3 (Reporting week ending 19:00 AEDT 15 February 2020	Commun Dis Intell (2018).	Commentary
1168	Eurosurveillance Editorial Team.	Latest updates on COVID-19 from the European Centre for Disease Prevention and Control.	Euro Surveill	Commentary
1170	Liu Y, Li J, Feng Y.	Critical care response to a hospital outbreak of the 2019-nCoV infection in Shenzhen, China	Crit Care	Commentary
1172	Gu X, Cao B, Wang J	Full spectrum of COVID-19 severity still being depicted - Authors' reply	Lancet	Commentary
1173	Xu Z, Li S, Tian S, Li H, Kong LQ.	Full spectrum of COVID-19 severity still being depicted	Lancet	Commentary
1174	Luo H, Tang QL, Shang YX, Liang SB, Yang M, Robinson N, Liu JP.	Can Chinese Medicine Be Used for Prevention of Corona Virus Disease 2019 (COVID-19)? A Review of Historical Classics, Research Evidence and Current Prevention Programs.	Chin J Integr Med.	Review
1175	Salata C, Calistri A, Parolin C, Palù G.	Coronaviruses: a paradigm of new emerging zoonotic diseases.	Pathog Dis.	Review
1177	Tian X, Li C, Huang A, Xia S, Lu S, Shi Z, Lu L, Jiang S, Yang Z, Wu Y, Ying T	Potent binding of 2019 novel coronavirus spike protein by a SARS coronavirus-specific human monoclonal antibody.	Emerg Microbes Infect	Non-clinical study
1178	Wang X, Zhang X, He J.	Challenges to the system of reserve medical supplies for public health emergencies: reflections on the outbreak of the severe acute respiratory syndrome coronavirus 2 (SARS-CoV-2) epidemic in China.	Biosci Trends	Review
1179	Heymann DL, Shindo N; WHO Scientific and Technical Advisory Group for Infectious Hazards.	COVID-19: what is next for public health?	Lancet	Commentary
1180	Habibi R, Burci GL, de Campos TC, Chirwa D, Cinà M, Dagron S, Eccleston-Turner M, Forman L, Gostin LO, Meier BM, Negri S, Ooms G, Sekalala S, Taylor A, Yamin AE, Hoffman SJ	Do not violate the International Health Regulations during the COVID-19 outbreak.	Lancet	Commentary
1181	Makoni M.	Africa prepares for coronavirus.	Lancet	Commentary
1182	Shimizu K.	2019-nCoV, fake news, and racism.	Lancet	Commentary
1183	Cabrini L, Landoni G, Zangrillo A.	Minimise nosocomial spread of 2019-nCoV when treating acute respiratory failure	Lancet	Commentary
1184	Wang LF, Anderson DE, Mackenzie JS, Merson MH.	From Hendra to Wuhan: what has been learned in responding to emerging zoonotic viruses	Lancet	Commentary
1185	Khan S, Nabi G, Han G, Siddique R, Lian S, Shi H, Bashir N, Ali A, Shereen MA	Novel coronavirus: how things are in Wuhan.	Clin Microbiol Infect	Commentary
1186	Coutard B, Valle C, de Lamballerie X, Canard B, Seidah NG, Decroly E.	The spike glycoprotein of the new coronavirus 2019-nCoV contains a furin-like cleavage site absent in CoV of the same clade.	Antiviral Res	Non-clinical study
1187	Xiao C, Li X, Liu S, Sang Y, Gao SJ, Gao F.	HIV-1 did not contribute to the 2019-nCoV genome	Emerg Microbes Infect	Non-clinical study
1190	de Wit E, Feldmann F, Cronin J, Jordan R, Okumura A, Thomas T, Scott D, Cihlar T, Feldmann H.	Prophylactic and therapeutic remdesivir (GS-5734) treatment in the rhesus macaque model of MERS-CoV infection	Proc Natl Acad Sci U S A.	Non-clinical study
1192	Du Z, Wang L, Cauchemez S, Xu X, Wang X, Cowling BJ, Meyers LA	Risk for Transportation of 2019 Novel Coronavirus Disease from Wuhan to Other Cities in China	Emerg Microbes Infect	Non-clinical study
1193	Wood C.	Infections without borders: a new coronavirus in Wuhan, China.	Br J Nurs	Commentary
1194	Guarner J.	Three Emerging Coronaviruses in Two Decades.	Am J Clin Pathol	Commentary
1195	Liu Y, Gayle AA, Wilder-Smith A, Rocklöv J.	The reproductive number of COVID-19 is higher compared to SARS coronavirus.	J Travel Med	Non-clinical study
1196	Wilder-Smith A, Freedman DO.	Isolation, quarantine, social distancing and community containment: pivotal role for old-style public health measures in the novel coronavirus (2019-nCoV) outbreak	J Travel Med	Commentary
1197	Velavan TP, Meyer CG.	The COVID-19 epidemic	Trop Med Int Health	Commentary
1198	Wax RS, Christian MD.	Practical recommendations for critical care and anesthesiology teams caring for novel coronavirus (2019-nCoV) patients.	Can J Anaesth	Review
1199	Lum LHW, Tambyah PA	Outbreak of COVID-19 - an urgent need for good science to silence our fears?	Singapore Med J.	Commentary
1200	Schwartz DA, Graham AL	Potential Maternal and Infant Outcomes from (Wuhan) Coronavirus 2019-nCoV Infecting Pregnant Women: Lessons from SARS, MERS, and Other Human Coronavirus Infections.	Viruses	Commentary
1201	COVID-19 National Incident Room Surveillance Team	COVID-19, Australia: Epidemiology Report 2 (Reporting week ending 19:00 AEDT 8 February 2020).	Commun Dis Intell (2018).	Commentary
1204	Benvenuto D, Giovanetti M, Salemi M, Prosperi M, De Flora C, Junior Alcantara LC, Angeletti S, Ciccozzi M.	The global spread of 2019-nCoV: a molecular evolutionary analysis.	Pathog Glob Health	Non-clinical study
1206	Backer JA, Klinkenberg D, Wallinga J.	Incubation period of 2019 novel coronavirus (2019-nCoV) infections among travellers from Wuhan, China, 20-28 January 2020	Euro Surveill	Non-clinical study
1207	Quilty BJ, Clifford S, Flasche S, Eggo RM; CMMID nCoV working group.	Effectiveness of airport screening at detecting travellers infected with novelcoronavirus (2019-nCoV).	Euro Surveill	Non-clinical study
1208	Reusken CBEM, Broberg EK, Haagmans B, Meijer A, Corman VM, Papa A, Charrel R, Drosten C, Koopmans M, Leitmeyer K, On Behalf Of Evd-LabNet And Erli-Net	Laboratory readiness and response for novel coronavirus (2019-nCoV) in expert laboratories in 30 EU/EEA countries, January 2020.	Euro Surveill.	Non-clinical study
1209	Cowling BJ, Leung GM	Epidemiological research priorities for public health control of the ongoing global novel coronavirus (2019-nCoV) outbreak.	Euro Surveill.	Commentary
1210	Rodríguez-Morales AJ, MacGregor K, Kanagarajah S, Patel D, Schlagenhauf P.	Going global - Travel and the 2019 novel coronavirus.	Travel Med Infect Dis	Commentary
1211	Chiodini J.	Maps, masks and media - Traveller and practitioner resources for 2019 novel coronavirus (2019-nCoV) acute respiratory virus.	Travel Med Infect Dis	Commentary
1212	Russell CD, Millar JE, Baillie JK.	Clinical evidence does not support corticosteroid treatment for 2019-nCoV lung injury.	Lancet.	Commentary
1213	Bao Y, Sun Y, Meng S, Shi J, Lu L.	2019-nCoV epidemic: address mental health care to empower society	Lancet.	Commentary
1214	Thompson R	Pandemic potential of 2019-nCoV.	Lancet Infect Dis	Commentary
1215	Arabi YM, Fowler R, Hayden FG.	Critical care management of adults with community-acquired severe respiratory viral infection.	Intensive Care Med.	Review
1216	Li HY, Zhu GJ, Zhang YZ, Zhang LB, Hagan EA, Martinez S, Chmura AA, Francisco L, Tai H, Miller M, Daszak P.	A qualitative study of zoonotic risk factors among rural communities in southern China.	Int Health	Not COVID study
1218	Malik YS, Sircar S, Bhat S, Sharun K, Dhama K, Dadar M, Tiwari R, Chaicumpa W	Emerging novel coronavirus (2019-nCoV)-current scenario, evolutionary perspective based on genome analysis and recent developments.	Vet Q.	Review
1219	Kampf G, Todt D, Pfaender S, Steinmann E.	Persistence of coronaviruses on inanimate surfaces and their inactivation with biocidal agents	J Hosp Infect.	Review
1220	Zarocostas J.	What next for the coronavirus response?	Lancet	Commentary
1221	Wang FS, Zhang C.	What to do next to control the 2019-nCoV epidemic?	Lancet	Commentary
1222	Favre G, Pomar L, Musso D, Baud D.	2019-nCoV epidemic: what about pregnancies?	Lancet	Commentary
1223	Lu CW, Liu XF, Jia ZF.	2019-nCoV transmission through the ocular surface must not be ignored	Lancet	Commentary
1224	Kock RA, Karesh WB, Veas F, Velavan TP, Simons D, Mboera LEG, Dar O, Arruda LB, Zumla A.	2019-nCoV in context: lessons learned?	Lancet Planet Health	Commentary
1225	Ki M; Task Force for 2019-nCoV	Epidemiologic characteristics of early cases with 2019 novel coronavirus (2019-nCoV) disease in Korea.	Epidemiol Health.	Non-clinical study
1226	Wilson ME	What goes on board aircraft? Passengers include Aedes, Anopheles, 2019-nCoV, dengue, Salmonella, Zika, et al	Travel Med Infect Dis	Commentary
1227	Kang L, Li Y, Hu S, Chen M, Yang C, Yang BX, Wang Y, Hu J, Lai J, Ma X, Chen J, Guan L, Wang G, Ma H, Liu Z.	The mental health of medical workers in Wuhan, China dealing with the 2019 novel coronavirus.	Lancet Psychiatry	Commentary
1228	Wu A, Peng Y, Huang B, Ding X, Wang X, Niu P, Meng J, Zhu Z, Zhang Z, Wang J, Sheng J, Quan L, Xia Z, Tan W, Cheng G, Jiang T.	Genome Composition and Divergence of the Novel Coronavirus (2019-nCoV) Originating in China	Cell Host Microbe	Non-clinical study
1229	Zumla A, Hui DS, Azhar EI, Memish ZA, Maeurer M.	Reducing mortality from 2019-nCoV: host-directed therapies should be an option.	Lancet	Commentary
1230	Chen J	Pathogenicity and transmissibility of 2019-nCoV-A quick overview and comparison with other emerging viruses.	Microbes Infect.	Review
1231	Lo YMD, Chiu RWK	Racing Towards the Development of Diagnostics for a Novel Coronavirus (2019-nCoV).	Clin Chem	Commentary
1232	Chu DKW, Pan Y, Cheng SMS, Hui KPY, Krishnan P, Liu Y, Ng DYM, Wan CKC, Yang P, Wang Q, Peiris M, Poon LLM.	Molecular Diagnosis of a Novel Coronavirus (2019-nCoV) Causing an Outbreak of Pneumonia.	Clin Chem	Non-clinical study
1233	Battegay M, Kuehl R, Tschudin-Sutter S, Hirsch HH, Widmer AF, Neher RA.	2019-novel Coronavirus (2019-nCoV): estimating the case fatality rate - a word of caution.	Swiss Med Wkly	Commentary
1234	Yoo JH, Hong ST	The Outbreak Cases with the Novel Coronavirus Suggest Upgraded Quarantine and Isolation in Korea	J Korean Med Sci	Commentary
1236	Jin YH, Cai L, Cheng ZS, Cheng H, Deng T, Fan YP, Fang C, Huang D, Huang LQ, Huang Q, Han Y, Hu B, Hu F, Li BH, Li YR, Liang K, Lin LK, Luo LS, Ma J, Ma LL, Peng ZY, Pan YB, Pan ZY, Ren XQ, Sun HM, Wang Y, Wang YY, Weng H, Wei CJ, Wu DF, Xia J, Xiong Y, Xu HB, Yao XM, Yuan YF, Ye TS, Zhang XC, Zhang YW, Zhang YG, Zhang HM, Zhao Y, Zhao MJ, Zi H, Zeng XT, Wang YY, Wang XH; for the Zhongnan Hospita…	A rapid advice guideline for the diagnosis and treatment of 2019 novel coronavirus (2019-nCoV) infected pneumonia (standard version).	Mil Med Res.	Commentary
1237	2019-nCoV National Incident Room Surveillance Team	2019-nCoV acute respiratory disease, Australia: Epidemiology Report 1 (Reporting week 26 January - 1 February 2020).	Commun Dis Intell (2018).	Commentary
1238	Habibzadeh P, Stoneman EK.	The Novel Coronavirus: A Bird's Eye View.	Int J Occup Environ Med.	Review
1239	Chen L, Liu W, Zhang Q, Xu K, Ye G, Wu W, Sun Z, Liu F, Wu K, Zhong B, Mei Y, Zhang W, Chen Y, Li Y, Shi M, Lan K, Liu Y.	RNA based mNGS approach identifies a novel human coronavirus from two individual pneumonia cases in 2019 Wuhan outbreak.	Emerg Microbes Infect	Non-clinical study
1240	Wang M, Cao R, Zhang L, Yang X, Liu J, Xu M, Shi Z, Hu Z, Zhong W, Xiao G.	Remdesivir and chloroquine effectively inhibit the recently emerged novel coronavirus (2019-nCoV) in vitro.	Cell Res.	Non-clinical study
1241	Riou J, Althaus CL	Pattern of early human-to-human transmission of Wuhan 2019 novel coronavirus (2019-nCoV), December 2019 to January 2020.	Euro Surveill.	Non-clinical study
1242	Pullano G, Pinotti F, Valdano E, Boëlle PY, Poletto C, Colizza V.	Novel coronavirus (2019-nCoV) early-stage importation risk to Europe, January 2020.	Euro Surveill.	Non-clinical study
1243	Eurosurveillance Editorial Team.	Note from the editors: World Health Organization declares novel coronavirus (2019-nCoV) sixth public health emergency of international concern	Euro Surveill.	Commentary
1244	Yu F, Du L, Ojcius DM, Pan C, Jiang S.	Measures for diagnosing and treating infections by a novel coronavirus responsible for a pneumonia outbreak originating in Wuhan, China.	Microbes Infect.	Review
1246	Zhou P, Yang XL, Wang XG, Hu B, Zhang L, Zhang W, Si HR, Zhu Y, Li B, Huang CL, Chen HD, Chen J, Luo Y, Guo H, Jiang RD, Liu MQ, Chen Y, Shen CL, Chen HD, Chen J, Luo Y, Guo H, Jiang RD, Liu MQ, Chen Y, Shen Zheng XS, Zhao K, Chen QJ, Deng F, Liu LL, Yan B, Zhan FX, Wang YY, Xiao GF, Shi ZL.	A pneumonia outbreak associated with a new coronavirus of probable bat origin	Nature	Non-clinical study
1247	Wilson ME, Chen LH	Travellers give wings to novel coronavirus (2019-nCoV).	J Travel Med	Commentary
1248	Xu X, Chen P, Wang J, Feng J, Zhou H, Li X, Zhong W, Hao P.	Evolution of the novel coronavirus from the ongoing Wuhan outbreak and modeling of its spike protein for risk of human transmission	Sci China Life Sci.	Non-clinical study
1249	Rodriguez-Morales AJ, Bonilla-Aldana DK, Balbin-Ramon GJ, Rabaan AA, Sah R Paniz-Mondolfi A, Pagliano P, Esposito S.	History is repeating itself: Probable zoonotic spillover as the cause of the 2019 novel Coronavirus Epidemic.	Infez Med	Commentary
1250	Phan T.	Novel coronavirus: From discovery to clinical diagnostics.	Infect Genet Evol	Review
1252	Ji JS.	Origins of MERS-CoV, and lessons for 2019-nCoV.	Lancet Planet Health	Commentary
1253	Biscayart C, Angeleri P, Lloveras S, Chaves TDSS, Schlagenhauf P, Rodríguez-Morales AJ.	The next big threat to global health? 2019 novel coronavirus (2019-nCoV): What advice can we give to travellers? - Interim recommendations January 2020, from the Latin-American society for Travel Medicine (SLAMVI).	Travel Med Infect Dis.	Review
1254	Zhao S, Zhuang Z, Ran J, Lin J, Yang G, Yang L, He D.	The association between domestic train transportation and novel coronavirus (2019-nCoV) outbreak in China from 2019 to 2020: A data-driven correlational report.	Travel Med Infect Dis.	Non-clinical study
1255	Jiang S, Du L, Shi Z.	An emerging coronavirus causing pneumonia outbreak in Wuhan, China: calling for developing therapeutic and prophylactic strategies.	Emerg Microbes Infect	Commentary
1258	Tang JW, Tambyah PA, Hui DSC	Emergence of a novel coronavirus causing respiratory illness from Wuhan, China.	J Infect	Commentary
1259	Yoo JH.	The Fight against the 2019-nCoV Outbreak: an Arduous March Has Just Begun.	J Korean Med Sci	Commentary
1260	Lu H.	Drug treatment options for the 2019-new coronavirus (2019-nCoV).	Biosci Trends	Review
1262	Li Q, Guan X, Wu P, Wang X, Zhou L, Tong Y, Ren R, Leung KSM, Lau EHY, Wong JY, Xing X, Xiang N, Wu Y, Li C, Chen Q, Li D, Liu T, Tu W, Chen Zhao J, Liu M, C, Jin L, Yang R, Wang Q, Zhou S, Wang R, Liu H, Luo Y, Liu Y, Shao G, Li H, Tao Z, Yang Y, Deng Z, Liu B, Ma Z, Zhang Y, Shi G, Lam TTY, Wu JT, Gao GF, Cowling BJ, Yang B, Leung GM, Feng Z.	Early Transmission Dynamics in Wuhan, China, of Novel Coronavirus-Infected Pneumonia.	N Engl J Med	Commentary
1263	Corman VM, Landt O, Kaiser M, Molenkamp R, Meijer A, Chu DKW, Bleicker T, Brünink S, Schneider J, Schmidt ML, Mulders DGJC, Haagmans BL, van der Veer B, van den Brink S, Wijsman L, Goderski G, Romette JL, Ellis J, Zambon M, Peiris M, Goossens H, Reusken C, Koopmans MPG, Drosten C.	Detection of 2019 novel coronavirus (2019-nCoV) by real-time RT-PCR.	Euro Surveill	Non-clinical study
1266	Nkengasong J.	China's response to a novel coronavirus stands in stark contrast to the 2002 SARS outbreak response.	Nat Med.	Commentary
1267	Chan JF, Kok KH, Zhu Z, Chu H, To KK, Yuan S, Yuen KY.	Genomic characterization of the 2019 novel human-pathogenic coronavirus isolated from a patient with atypical pneumonia after visiting Wuhan.	Emerg Microbes	Non-clinical study
1270	Rubin EJ, Baden LR, Morrissey S, Campion EW	Medical Journals and the 2019-nCoV Outbreak.	N Engl J Med	Commentary
1271	Bogoch II, Watts A, Thomas-Bachli A, Huber C, Kraemer MUG, Khan K.	Potential for global spread of a novel coronavirus from China.	J Travel Med.	Non-clinical study
1272	Liu SL, Saif L.	Emerging Viruses without Borders: The Wuhan Coronavirus	Viruses	Commentary
1274	Ji W, Wang W, Zhao X, Zai J, Li X.	Cross-species transmission of the newly identified coronavirus 2019-nCoV.	J Med Virol	Non-clinical study
1275	Bogoch II, Watts A, Thomas-Bachli A, Huber C, Kraemer MUG, Khan K.	Pneumonia of unknown aetiology in Wuhan, China: potential for international spread via commercial air travel.	J Travel Med	Non-clinical study
