# Supplementary material for: Adherence with reporting of ethical standards in COVID-19 human studies: a rapid review
Source: BMC Med Ethics. 2021 Jun 28;22:80. doi: 10.1186/s12910-021-00649-9 (PMC8237766; doi:10.1186/s12910-021-00649-9)
Supplement: Supplementary file 5 — Additional file 5. Extracted Data - November search. [file 12910_2021_649_MOESM5_ESM.xlsx]

## Sheet: Case studies (1-71)
Article Number	Authors	Journal	Journal signed up to ICMJE?	Journal's ICMJE comment.	Other ethical standards / statement	Location of journal (USA/Europe/Asia)	Title of paper	Vulnerable population (Y/N)	Any kind of consent (Y/N)	Written consent (Y/N/NA RIP)	If No, Oral consent (Y/N/NA RIP)?	Journal editor has copy of WIC (Y/N/NA RIP)?	Wording of consent	Consent waived	Consent waived by whom	Strict defintion WIC	Anonymity preserved (Y/N)?	GCP / DOH statement (Y/N)	Age, Gender, Travel history	Age, Gender, region of origin	Age, Gender Social History	Age, gender, occupation	Comments
	Hambali NL; Mohd Noh M; Paramasivam S; Chua TH; Hayati F; Payus AO; Tee TY; Rosli KT; Abd Rachman Isnadi MF; Manin BO	Frontiers in public health	N	N/A	Frontiers in Public Health is a member of the Committee on Publication Ethics.	Europe	A Non-severe Coronavirus Disease 2019 Patient With Persistently High Interleukin-6 Level	N	Y	Y	N/A	N	The patients/participants provided their written informed consent to participate in this study. Written informed consent was obtained from the individual(s) for the publication of any potentially identifiable images or data included in this article.	N	N/A	Y	Gender, age, medical history (HCC), occupation, labs, radiology images.	N	N	Y	N	Y	The studies involving human participants were reviewed and approved by Medical Review & Ethics Committee (MREC) (NMRR-20-729-54610) of Ministry of Health Malaysia.
	Holanda LS; Vieira L; Campos MT; Holanda VBT; Silva IACE; Serfaty D; Vieira Junior FM	Arquivos brasileiros de cardiologia	Y	ABC Cardiol adopts the Vancouver Standards — Uniform Requirements for Manuscripts Submitted to Biomedical Journals (www.icmje.org). The International Committee of Medical Journal Editors (ICMJE) and the World Health Organization (WHO) consider it is important to promote a comprehensive and publicly available database of clinical studies.	N	USA (South America)	COVID-19 Infection in a Cardiopatic Pregnant Woman	Y	N	RIP	RIP	RIP	N/A	N	N/A	N	Gender, age, medical history (previous pregnancy & rheumatic mitral valve disease), outcome of current pregnancy and baby's medical details, labs, radiology images,	N	N	Y	N	N	Ethics approval and consent to participate: This article does not contain any studies with human participants or animals performed by any of the authors. Patient RIP
	Castro RRT; Silveira Neto JGD; Castro RRT; Nascimento JSFD; Nascimento JKFD; Nunes NDSM; Orsini M;	Revista da Associacao Medica Brasileira	Y	O manuscrito pode ser redigido em português, inglês ou espanhol e estar de acordo com as instruções do International Committes of Medical Journal Editors (ICMJE), também conhecido como Normas de Vancouver (endereço eletrônico: http://www.icmje.org).	N	USA (South America)	COVID-19 and stroke: a thromboembolic hypothesis	N	N	N	N	N	N/A	N	N/A	N	Gender, age, history, radiology images,	N	N	Y	N	N
	Mariano RZ; Pereira MC; Reis F;	Revista da Sociedade Brasileira de Medicina Tropical	N	N/A	When reporting on experiments on human beings, indicate whether the procedures followed were in accordance with the ethical standards of the responsible committee on human experimentation (institutional, regional, or national) and in keeping with the Helsinki Declaration of 1964, as revised in 1975, 1983, 1989, 1996, and 2000. When reporting on experiments on animals, indicate whether a national …	USA (South America)	Hereditary hemorrhagic telangiectasia and COVID-19	N	N	RIP	RIP	RIP	N/A	N	N/A	N	Gender, age, history (hereditary haemorrhagic telangiectasia), radiology images,	N	N	Y	N	N	Patient RIP
	Bessa PB; Brito AKB; Pereira FR; Silva SQE; Almeida TVR; Almeida AP;	FundaçãRevista da Sociedade Brasileira de Medicina Tropicalo de Medicina Tropical	N	N/A	When reporting on experiments on human beings, indicate whether the procedures followed were in accordance with the ethical standards of the responsible committee on human experimentation (institutional, regional, or national) and in keeping with the Helsinki Declaration of 1964, as revised in 1975, 1983, 1989, 1996, and 2000. When reporting on experiments on animals, indicate whether a national …	USA (South America)	Ischemic stroke related to HIV and SARS-COV-2 co-infection: a case report	N	N	N	N	N	N/A	N	N/A	N	Gender, age, history (DM & HIV), radiology images,	N	N	Y	N	N
	Athanazio RA; Costa AN; Carraro RM; Gonzalez D; Rached SZ; Samano MN; Teixeira RHOB; Campos SV	Clinics	N	N/A	N	USA (South America)	Early COVID-19 infection after lung transplantation in a patient with cystic fibrosis.	N	N	N	N	N	N/A	N	N/A	N	Gender, age, history (CF with lung transplant & age, gender, cause of death of donor), radiology images,	N	N	Y	N	N
	Sharrack N; Baxter CT; Paddock M; Uchegbu E	BMJ case reports	Y	Standard signature	N/A	Europe	Adrenal haemorrhage as a complication of COVID-19 infection	N	Y	N	Unclear	N	Patient consent for publication: Parental/guardian consent obtained.	N	N/A	N	Gender, age, history (retinitis pigmentosa), social history, radiology images,	N	N	Y	Y	N
	Gale A; Sabaretnam S; Lewinsohn A	BMJ case reports	Y	Standard signature	N/A	Europe	Guillain-Barré syndrome and COVID-19: association or coincidence	N	Y	N	Unclear	N	Patient consent for publication: Obtained.	N	N/A	N	Gender, age, ethnicity, history, radiology images.	N	N	Y	Y	N
	Chalela R; Caguana O; Zuccarino F; Khilzi K; Rodríguez-Chiaradía DA;	Vascular health and risk management	N	N/A	This journal is a member of and subscribes to the principles of the Committee on Publication Ethics (COPE).	Europe	Case Report on a Patient with Steinert Disease Complicated by COVID-19	N	Y	Y	N/A	N	Written informed consent was obtained from the patient for this case report and any accompanying images to be published. Institutional approval was not required to publish the case details.	N	N/A	Y	Gender, age, history (Steinder disease, h hernia, social history, radiology images,	N	N	Y	Y	N
	Sarli G; Polidori L; Lester D; Pompili M	BMC psychiatry	Y	BMC is a member of the Committee on Publication Ethics (COPE) and endorses the World Association of Medical Editors (WAME) Policy Statement on Geopolitical Intrusion on Editorial Decisions. BMC also endorses the International Committee of Medical Journal Editors (ICMJE) Recommendations for the Conduct, Reporting, Editing and Publication of Scholarly Work in Medical Journals.	BMC is a member of the Committee on Publication Ethics (COPE) and endorses the World Association of Medical Editors (WAME) Policy Statement on Geopolitical Intrusion on Editorial Decisions. BMC also endorses the International Committee of Medical Journal Editors (ICMJE) Recommendations for the Conduct, Reporting, Editing and Publication of Scholarly Work in Medical Journals.	Europe	COVID-19 related lockdown: a trigger from the pre-melancholic phase to catatonia and depression, a case report of a 59 year-old man	Y	Y	Y	N/A	N	Written informed consent was obtained from the patient for the publication of this case report.	N	N/A	Y	Gender, age, history (mute psychiatric anamnesis), social history (married, no kids, shy with few friends), personality described by his wife, location (residential suburban area of Rome), occupation (run a Shiatsu center),	N	Y	Y	Y	Y	See description of features identified - very explicit
	Nahas SC; Meira-JÚnior JD; Sobrado LF; Sorbello M; Segatelli V; Abdala E; Ribeiro-JÚnior U; Cecconello I	Arquivos brasileiros de cirurgia digestiva : ABCD = Brazilian archives of digestive surgery	Y	The ABCD supports the policies for the registration of clinical trials of the World Health Organization (WHO) and the International Committee of Medical Journal Editors (ICMJE)	N	USA (South America)	Intestinal perforation caused by COVID-19	N	N	N	N/A	N	N/A	N	N/A	N	Gender, age, history (CRC, HTN, CKD), radiology images,	N	N	Y	N	N
	Huang Y; Li XJ; Li YQ; Dai W; Shao T; Liu WY; Han M; Xu G; Liu L;	BMC nephrology	Y	BMC is a member of the Committee on Publication Ethics (COPE) and endorses the World Association of Medical Editors (WAME) Policy Statement on Geopolitical Intrusion on Editorial Decisions. BMC also endorses the International Committee of Medical Journal Editors (ICMJE) Recommendations for the Conduct, Reporting, Editing and Publication of Scholarly Work in Medical Journals.	BMC is a member of the Committee on Publication Ethics (COPE) and endorses the World Association of Medical Editors (WAME) Policy Statement on Geopolitical Intrusion on Editorial Decisions. BMC also endorses the International Committee of Medical Journal Editors (ICMJE) Recommendations for the Conduct, Reporting, Editing and Publication of Scholarly Work in Medical Journals.	Europe	Clinical and pathological findings of SARS-CoV-2 infection and concurrent IgA nephropathy: a case report	N	Y	Y	N/A	Y	The patient approved of publishing this manuscript and signed a written informed consent. A copy of the consent form is available for review by the Editor of this journal.	N	N/A	Y	Gender, age, ethnicity, history (HTN), radiology images.	N	N	Y	N	N
	Picod A; Dinkelacker V; Savatovsky J; Trouiller P; Guéguen A; Engrand N	Critical care	Y	Standard signature	N/A	Europe	SARS-CoV-2-associated encephalitis: arguments for a post-infectious mechanism.	N	Y	Y	N/A	N	Written informed consent for publication was obtained from the patient.	N	N/A	Y	Gender, age, history (HTN, CKD), date of admission, radiology images,	N	N	Y	N	N
	Yusoff AR; Ahmad F; Obaid KJ	The Medical journal of Malaysia	N	Please ensure that anything you submit to MJM conforms to the International Committee of Medical Journal Editors Recommendations for the Conduct, Reporting, Editing, and Publication of Scholarly Work in Medical Journals.	N	Asia	Endoscopic retrograde cholangiopancreatography for acute gallstone pancreatitis: Implementation of an institution safety protocol during the COVID-19 outbreak in Malaysia	N	N	N	N/A	N	N/A	N	N/A	N	Gender, age, history (ischaemic HD).	N	N	Y	N	N
	Cao M; Zhang S; Chu D; Xiao M; Liu X; Yu L; Li J; Huang Y; Fang F;	BMC pulmonary medicine	Y	BMC is a member of the Committee on Publication Ethics (COPE) and endorses the World Association of Medical Editors (WAME) Policy Statement on Geopolitical Intrusion on Editorial Decisions. BMC also endorses the International Committee of Medical Journal Editors (ICMJE) Recommendations for the Conduct, Reporting, Editing and Publication of Scholarly Work in Medical Journals.	BMC is a member of the Committee on Publication Ethics (COPE) and endorses the World Association of Medical Editors (WAME) Policy Statement on Geopolitical Intrusion on Editorial Decisions. BMC also endorses the International Committee of Medical Journal Editors (ICMJE) Recommendations for the Conduct, Reporting, Editing and Publication of Scholarly Work in Medical Journals.	Europe	COVID-19 or clinical amyopathic dermatomyositis associated rapidly progressive interstitial lung disease? A case report	N	Y	RIP / husband consented	N	RIP / husband consented	Written informed consent for publication of their clinical details and clinical images was obtained from the husband of the patient. A copy of the consent form is available for review by the Editor of this journal. Patient RIP	N	N/A	Y	Gender, age, history (cancer types x3 named), clinical photos (hands), occupation (HCP), radiology images.	N	N	Y	N	Y		Patient RIP
	Chérrez-Ojeda I; Vanegas E; Felix M;	BMC infectious diseases	Y	BMC is a member of the Committee on Publication Ethics (COPE) and endorses the World Association of Medical Editors (WAME) Policy Statement on Geopolitical Intrusion on Editorial Decisions. BMC also endorses the International Committee of Medical Journal Editors (ICMJE) Recommendations for the Conduct, Reporting, Editing and Publication of Scholarly Work in Medical Journals.	BMC is a member of the Committee on Publication Ethics (COPE) and endorses the World Association of Medical Editors (WAME) Policy Statement on Geopolitical Intrusion on Editorial Decisions. BMC also endorses the International Committee of Medical Journal Editors (ICMJE) Recommendations for the Conduct, Reporting, Editing and Publication of Scholarly Work in Medical Journals.	Europe	The unusual experience of managing a severe COVID-19 case at home: what can we do and where do we go?	N	Y	Y	N	Y	Written informed consent was obtained from the patient for the publication of the case report, and any accompanying images. A copy of the written consent is available for review by editors if required.	N	N/A	Y	Gender, age, radiology images,	N	N	Y	N	N
	Ahmadinejad Z; Assari R; Ayoobi Yazdi N; Mazloomi SH; Javanshayani P; Khalili Afousi H; Ziaee V	Reumatismo	Y	Our journal follows the ICMJE Recommendations for the Conduct, Reporting, Editing, and Publication of Scholarly Work in Medical Journals and the Principles of Transparency and Best Practice in Scholarly Publishing (joint statement by COPE, DOAJ, WAME, and OASPA)	Our journal follows the ICMJE Recommendations for the Conduct, Reporting, Editing, and Publication of Scholarly Work in Medical Journals and the Principles of Transparency and Best Practice in Scholarly Publishing (joint statement by COPE, DOAJ, WAME, and OASPA)	Europe	COVID-19 pandemic and biological therapy in rheumatologic disorders: how to deal with?	N	Y	Y	N/A	N	The patient gave the written informed consent to report his data.	N	N/A	Y	Gender, age, history (rheumatoid arthritis), ethnicity, occupation, social history, radiology images.	N	N	Y	Y	Y	This case report was approved by TUMS research ethical committee (Approval ID:IR.TUMS.VCR.REC.1399.126)
	Garcia JVR; Fonseca EKUN; Chate RC; Strabelli DG; Farias LPG; Loureiro BMC; Ferreira LC; Sawamura MVY;	Einstein (Sao Paulo, Brazil)	N	N/A	N	USA (South America)	COVID-19 on resonance magnetic: an incidental but important finding in times of pandemic.	N	N	N	N	N	N/A	N	N/A	N	Gender, age, history (UC), radiology images.	N	N	Y	N	N
	Khan HMW; Khan MR; Munir A; Moughrabieh A; Changezi HU	The American journal of case reports	N	N/A	American Journal of Case Reports editors endorse the principles embodied in the Declaration of Helsinki and expect that all investigations involving humans will have been performed in accordance with these principles. All human studies must be approved by the investigator's Institutional Review Board. Therefore, if it is possible to identify a patient from a case report, illustration, or paper, A…	USA	A Giant Right-Heart Thrombus-in-Transit in a Patient with COVID-19 Pneumonia.	N	N	N	N/A	N	N/A	N	N/A	N	Gender, age, occupation, ethnicity, history (heatlhy), social history, labs, radiology images.	N	N	Y	Y	Y
	Marchon KA; Nunn MO; Chakera AJ	Clinical medicine	N	N/A	N	Europe	Images of the month: An incidental finding of spontaneous pneumomediastinum (Hamman's syndrome) secondary to diabetic ketoacidosis during the coronavirus pandemic	N	Y	N	Unclear	N	We would like to thank the patient for consenting to allow us to write this case report	N	N/A	N	Gender, age, labs, radiology images, history (T1DM)	N	N	Y	N	N
	Coutinho A; Riaz A; Makan A; Crawford E; Dev D; Srinivasan K; Ahmad N; Moudgil H	Clinical medicine	N	N/A	N	Europe	Lessons of the month: Co-infection with SARS-CoV-2 and influenza B virus in a patient with community-acquired pneumonia	N	N	N	N/A	N	N/A	N	N/A	N	Gender, age, history (COPD, T1DM, HTN), labs, radiology images, social history.	N	N	Y	Y	N
	Kelly S; Waters L; Cevik M; Collins S; Lewis J; Wu MS; Blanchard TJ; Geretti AM	Clinical medicine	N	N/A	N	Europe	Pneumocystis pneumonia, a COVID-19 mimic, reminds us of the importance of HIV testing in COVID-19	N	N	RIP	N	RIP	N/A	N	N/A	N	Gender, age, radiology images, labs	N	N	Y	N	N	RIP
	Lamazou F; Oger P; Dieli-Crimi R; Guerin A; Letouzey V; Octernaud S; Place V; Calès P; Descamps P; Delaroche L	BMC infectious diseases	Y	BMC is a member of the Committee on Publication Ethics (COPE) and endorses the World Association of Medical Editors (WAME) Policy Statement on Geopolitical Intrusion on Editorial Decisions. BMC also endorses the International Committee of Medical Journal Editors (ICMJE) Recommendations for the Conduct, Reporting, Editing and Publication of Scholarly Work in Medical Journals.	BMC is a member of the Committee on Publication Ethics (COPE) and endorses the World Association of Medical Editors (WAME) Policy Statement on Geopolitical Intrusion on Editorial Decisions. BMC also endorses the International Committee of Medical Journal Editors (ICMJE) Recommendations for the Conduct, Reporting, Editing and Publication of Scholarly Work in Medical Journals.	Europe	COVID-19 infection in first trimester of pregnancy marked by a liver cytolysis in a woman previously treated by hydroxychloroquine for repeated implantation failure: a case report	Y	Y	Y	N/A	Y	A copy of the written consent is available for review by the Editor-in-Chief of this journal.	N	N/A	Y	Gender, age, history (healthy), social history (pregnant - frozen embryo etc)	N	N	Y	Y	N	This study was approved by the French Ethics Committee (IRB 00010835).
	Lew S; Manes P; Smith B	The American journal of case reports	N	N/A	American Journal of Case Reports editors endorse the principles embodied in the Declaration of Helsinki and expect that all investigations involving humans will have been performed in accordance with these principles. All human studies must be approved by the investigator's Institutional Review Board. Therefore, if it is possible to identify a patient from a case report, illustration, or paper, A…	USA	Coinfection with SARS-CoV-2 and Influenza A Virus in a 32-Year-Old Man	N	N	RIP	RIP	RIP	N/A	N	N/A	N	Gender, age, radiology images, social history, labs,	N	N	Y	Y	N	RIP
	Zhou J; Cao Z; Wang W; Huang K; Zheng F; Xie Y; Jiang D; Zhou Z	BMC infectious diseases	Y	BMC is a member of the Committee on Publication Ethics (COPE) and endorses the World Association of Medical Editors (WAME) Policy Statement on Geopolitical Intrusion on Editorial Decisions. BMC also endorses the International Committee of Medical Journal Editors (ICMJE) Recommendations for the Conduct, Reporting, Editing and Publication of Scholarly Work in Medical Journals.	BMC is a member of the Committee on Publication Ethics (COPE) and endorses the World Association of Medical Editors (WAME) Policy Statement on Geopolitical Intrusion on Editorial Decisions. BMC also endorses the International Committee of Medical Journal Editors (ICMJE) Recommendations for the Conduct, Reporting, Editing and Publication of Scholarly Work in Medical Journals.	Europe	First patient management of COVID-19 in Changsha, China: a case report	N	Y	Y	N/A	Y	Written informed consent was obtained from the patient for publication of this case report and any accompanying images. A copy of the written consent is available for review by the Editor-in-Chief of this journal.	N	N/A	Y	Gender, age, radiology images, labs	Y	N	Y	N	N	This study was approved by the Second Xiangya Hospital of Central South University Committee for Clinical Research, and all of the methods were in accordance with the Declaration of Helsinki.
	Laurence C; Haini M; Thiruchelvam T; Derrick G; Burch M; Yates RWM; Simmonds J	Circulation	Y	Standard signature	N	USA	Endomyocardial Biopsy in a Pediatric Patient With Cardiac Manifestations of COVID-19	Y	N	N	N	N	N/A	N	N/A	N	Gender, age, history (asthma), labs, biopsy slides	N	N	Y	N	N
	Choi B; Choudhary MC; Regan J; Sparks JA; Padera RF; Qiu X; Solomon IH; Kuo HH; Boucau J; Bowman K; Adhikari UD; Winkler ML; Mueller AA;Hsu TY; Desjardins M; Baden LR; Chan BT; Walker BD; Lichterfeld M; Brigl M; Kwon DS; Kanjilal S; Richardson ET; Jonsson AH; Alter G; Barczak AK; Hanage WP; Yu XG; Gaiha GD; Seaman MS; Cernadas M; Li JZ;	The New England journal of medicine	Y	Standard signature	N/A	USA	Persistence and Evolution of SARS-CoV-2 in an Immunocompromised Host	N	N	RIP	RIP	RIP	N/A	N	N/A	N	Gender, age, history (severe antiphosopholipid syndrome)	N	N	Y	N	N	RIP
	Pinheiro DO; Pessoa MSL; Lima CFC; Holanda JLB	Revista da Sociedade Brasileira de Medicina Tropical	N	N/A	When reporting on experiments on human beings, indicate whether the procedures followed were in accordance with the ethical standards of the responsible committee on human experimentation (institutional, regional, or national) and in keeping with the Helsinki Declaration of 1964, as revised in 1975, 1983, 1989, 1996, and 2000. When reporting on experiments on animals, indicate whether a national …	USA (South America)	Tuberculosis and coronavirus disease 2019 coinfection	N	N	N	N	N	N/A	N	N/A	N	Gender, age, history (DM, HTN, chronic liver disease), readiology images, labs	N	N	Y	N	N
	Kurizky PS; Cerqueira SRPS; Cunha DV; Albuquerque CP; Aires RB; Mota LMHD; Gomes CM	Revista da Sociedade Brasileira de Medicina Tropical	N	N/A	When reporting on experiments on human beings, indicate whether the procedures followed were in accordance with the ethical standards of the responsible committee on human experimentation (institutional, regional, or national) and in keeping with the Helsinki Declaration of 1964, as revised in 1975, 1983, 1989, 1996, and 2000. When reporting on experiments on animals, indicate whether a national …	USA (South America)	The challenge of concomitant infections in the coronavirus disease 2019 pandemic era: Severe acute respiratory syndrome coronavirus 2 infection in a patient with chronic Chagas disease and dimorphic leprosy	N	Y	Y	N	N	Patient inclusion was approved by the Ethics Committee of the Faculty of Medicine of Universidade de Brasília after informed consent was obtained (95411718.2.0000.0030).	N	N/A	N	Gender, age, location (Federal District of midwestern Brazil), history (dimorphic leprosy, Chagas disease), social history, clinical photograph (vulvar lesion).	N	N	Y	Y	N	Patient inclusion was approved by the Ethics Committee of the Faculty of Medicine of Universidade de Brasília after informed consent was obtained (95411718.2.0000.0030). No written consenst - see note re photo.
	Selvaraj V; Herman K; Dapaah-Afriyie K	Rhode Island medical journal	N	N/A	All investigators should ensure that the planning conduct and reporting of human research are in accordance with the Helsinki Declaration as revised in 2013. All authors should seek approval to conduct research from an independent local, regional or national review body (e.g., ethics committee, institutional review board). If doubt exists whether the research was conducted in accordance with the …	USA	Severe, Symptomatic Reinfection in a Patient with COVID-19	N	N	N	N	N	N/A	N	N/A	N	Gender, age, history (HYN, sleep apnea, asthma, obesity), labs	N	N	Y	N	N
	Kim H; Shim JY; Ko JH; Yang A; Shim JW; Kim DS; Jung HL; Kwak JH; Sol IS	Journal of Korean medical science	N	N/A	All of the manuscripts should be prepared based on strict observation of research and publication ethics guidelines World Association of Medical Editors (WAME, http://www.wame.org/), and the Korean Association of Medical Journal Editors (KAMJE, http://www.kamje.or.kr/intro.php?body=eng_index). All studies involving human subjects or human data must be reviewed and approved by a responsible Instit…	Asia	Multisystem Inflammatory Syndrome in Children Related to COVID-19: the First Case in Korea	Y	y	N	Unclear	N	This case report is published with the consent of the patient and his parents.	N	N/A	N	Gender, age, travel history, history (pneumonia), radiology images, labs, clinical photos (including face & per-anal area).	N	Y	Y	N	N
	Italiano J; Bush R; Acharya R; Upadhyay K	BMJ case reports	Y	Standard signature	N	Europe	Persistent viral shedding despite seroconversion in a kidney transplant recipient with severe extrapulmonary COVID-19	N	Y	N	Unclear	N	Patient consent for publication: Obtained.	N	N/A	N	Gender, age history (kidney transplant recipient), labs, patient's perspective statement which included social history.	N	N	Y	Y	N
	Del Castillo Gordillo C; Yañez Vidal F; Begazo Gonzales A; Alfaro Diaz M;	BMJ case reports	Y	Standard signature	N	Europe	Description of the position and performance of an echocardiogram by subcostal view during the prone position in a patient with severe pneumonia caused by COVID-19	N	Y	N	Unclear	N	Patient consent for publication: Obtained.	N	N/A	N	Gender, age, radiology images, clinical photos (not identifyable or intimate in nature)	N	N	Y	N	N
	Edwards K; Allison M; Ghuman S	BMJ case reports	Y	Standard signature	N	Europe	Secondary sclerosing cholangitis in critically ill patients: a rare disease precipitated by severe SARS-CoV-2 infection	N	Y	N	Unclear	N	Patient consent for publication: Obtained.	N	N/A	N	Gender, age, history (healthy), labs, radiology imags.	N	N	Y	N	N
	Serafini A; Kurotschka PK; Bertolani M; Riccomi S	Journal of medical case reports	Y	BMC is a member of the Committee on Publication Ethics (COPE) and endorses the World Association of Medical Editors (WAME) Policy Statement on Geopolitical Intrusion on Editorial Decisions. BMC also endorses the International Committee of Medical Journal Editors (ICMJE) Recommendations for the Conduct, Reporting, Editing and Publication of Scholarly Work in Medical Journals.	BMC is a member of the Committee on Publication Ethics (COPE) and endorses the World Association of Medical Editors (WAME) Policy Statement on Geopolitical Intrusion on Editorial Decisions. BMC also endorses the International Committee of Medical Journal Editors (ICMJE) Recommendations for the Conduct, Reporting, Editing and Publication of Scholarly Work in Medical Journals.	Europe	An itchy erythematous papular skin rash as a possible early sign of COVID-19: a case report	N	Y	Y	N	Y	Written informed consent was obtained from the patient for publication of this case report and any accompanying images. A copy of the written consent is available for review by the Editor-in-Chief of this journal.	N	N/A	Y	Gender, age, occupation, clinical photos, labs, radiology images	N	N	Y	N	Y	The ethics committee of Modena (AVEN) was approached, and the authors were advised that according to Italian law, a formal ethical approval was not necessary.
	Mohamed MFH; Mohamed SF; Yousaf Z; Kohla S; Howady F; Imam Y;	PLoS neglected tropical diseases	Y	Standard signature	N/A	Europe	COVID-19 unfolding filariasis: The first case of SARS-CoV-2 and Wuchereria bancrofti coinfection	N	Y	N	Y	N	The ethics committee of Modena (AVEN) was approached, and the authors were advised that according to Italian law, a formal ethical approval was not necessary.	N	N/A	N	Gender, age, ethnicity, history (HTN, DM), radiology images, picture of blood smear	N	N	Y	N	N	The Hamad Medical Corporation Institutional Review Board approval (MRC-04-20-453) was obtained for the publication of this paper. Due to the COVID-19 pandemic and its implications on direct contact with the patient, only verbal consent was obtained from the patient for the publication of this case.
	Padala KP; Padala PR; Leung YK; Dennis RA; Ho SM	The primary care companion for CNS disorders	Y	On ICMJE website	N	USA	Open Burn Pit Exposure and Concern About the COVID-19 Pandemic	Y	Y	N	Unclear	N	Patient consent: Consent was received from the patient to publish the case report, and information has been de-identified to protect anonymity.	N	N/A	N	Gender, age, social history (divored, has joint custody of son), occupation (veteran - included locations of his deployments), history (DVT, HTN, Hyperlipidemia, depression, ED, Vit D deficiency, GORD,	N	N	Y	Y	Y	Patient consent: Consent was received from the patient to publish the case report, and information has been de-identified to protect anonymity.
	Vashistha P; Gupta AK; Arya M; Kumar Singh V; Dubey A; Chandra Koner B	Clinica chimica acta	Y	The work described in your article must have been carried out in accordance with http://www.icmje.org published by the International Committee of Medical Journal Editors. This must be stated at an appropriate point in the article.	The work described in your article must have been carried out in accordance with The Code of Ethics of the World Medical Association (Declaration of Helsinki) for experiments involving humans http://www.wma.net/e/policy/b3.htm This must be stated at an appropriate point in the article. If human subjects were used in the experiment please make a statement to the effect that this study has been cle…	Europe	Biclonal gammopathay in a case of severe COVID-19	N	N	RIP	RIP	RIP	N/A	N	N/A	N	Gender, age, history (HTN,T2DM), labs	N	N	Y	N	N	RIP
	Vergé V; Soufan R	Blood	Y	Standard signature	N	USA	COVID-19-induced atypical pulmonary lymphocytes	N	N	N	N	N	N/A	N	N/A	N	Gender, age, history (LBCL), pictures of slides	N	N	Y	N	N
	Martínez Orozco JA; Sánchez TinThe American journal of case reportsajero Á; Becerril Vargas E; Delgado Cueva AI; Reséndiz Escobar H; Vázquez Alcocer E; Narváez Díaz LA; Ruiz Santillán DP	The American journal of case reports	N	N/A	American Journal of Case Reports editors endorse the principles embodied in the Declaration of Helsinki and expect that all investigations involving humans will have been performed in accordance with these principles. All human studies must be approved by the investigator's Institutional Review Board. Therefore, if it is possible to identify a patient from a case report, illustration, or paper, A…	USA	COVID-19 and Tuberculosis Coinfection in a 51-Year-Old Taxi Driver in Mexico City	N	N	N	N	N	N/A	N	N/A	N	Gender, age, history (DM), occupation, radiology images, slides	N	N	Y	Y	Y
	Patel HM	BMJ case reports	Y	Standard signature	N	Europe	Murine typhus mistaken for COVID-19 in a young man	N	Y	N	Unclear	N	Patient consent for publication: Obtained.	N	N/A	N	Gendera, age, occupation, social history (step-mother is a nurse), patient statement	N	N	Y	Y	Y
	Yang Y; Qidwai U; Burton BJL; Canepa C	BMJ case reports	Y	Standard signature	N	Europe	Bilateral, vertical supranuclear gaze palsy following unilateral midbrain infarct	N	Y	N	Unclear	Y	Patient consent for publication: Obtained.	N	N/A	N	Gender, age, history (DM, HTN, COPD, TCC bladder), radiology images, labs	N	N	Y	N	N
	Bertone F; Robiolio E; Gervasio CF	The American journal of case reports	N	N/A	American Journal of Case Reports editors endorse the principles embodied in the Declaration of Helsinki and expect that all investigations involving humans will have been performed in accordance with these principles. All human studies must be approved by the investigator's Institutional Review Board. Therefore, if it is possible to identify a patient from a case report, illustration, or paper, A…	USA	Vocal Cord Ulcer Following Endotracheal Intubation for Mechanical Ventilation in COVID-19 Pneumonia: A Case Report from Northern Italy	N	N	N	N	N	N/A	N	N/A	N	Gender, age, history (T2DM, hepatic steastosis, HTN), labs	N	N	Y	N	N
	Lamounier P; Franco Gonçalves V; Ramos HVL; Gobbo DA; Teixeira RP; Dos Reis PC; Bahmad F Jr; Cândido Costa C	The American journal of case reports	N	N/A	American Journal of Case Reports editors endorse the principles embodied in the Declaration of Helsinki and expect that all investigations involving humans will have been performed in accordance with these principles. All human studies must be approved by the investigator's Institutional Review Board. Therefore, if it is possible to identify a patient from a case report, illustration, or paper, A…	USA	A 67-Year-Old Woman with Sudden Hearing Loss Associated with SARS-CoV-2 Infection	N	N	N	N	N	N/A	N	N/A	N	Gender, age, ethnicity, history (RA), travel history, radiology images, labs	N	Y	Y	N	N
	Rubin A; Alamgir M; Rubin J; Rao BK	BMJ case reports	Y	Standard signature	N	Europe	Chilblain-like lesions with prominent bullae in a patient with COVID-19	N	Y	N	Unclear	N	Patient consent for publication: Obtained.	N	N/A	N	Gender, age, history (health), clinical photo of feet	N	N	Y	N	N
	Zoufaly A; Poglitsch M; Aberle JH; Hoepler W; Seitz T; Traugott M; Grieb A; Pawelka E; Laferl H; Wenisch C; Neuhold S; Haider D; Stiasny K; Bergthaler A; Puchhammer-Stoeckl E; Mirazimi A; Montserrat N; Zhang H; Slutsky AS; Penninger JM	Lancet	Y	The Lancet journals are signatories of the Recommendations for the Conduct, Reporting, Editing, and Publication of Scholarly Work in Medical Journals, issued by the International Committee of Medical Journal Editors (ICMJE Recommendations), and to the Committee on Publication Ethics (COPE) code of conduct for editors. We follow COPE's guidelines.	N/A	Europe	Human recombinant soluble ACE2 in severe COVID-19	N	N	N	Unclear	N	N/A	N	N/A	N	Gender, age, history (DM, Grave's disease), labs	N	N	Y	N	N	We thank the patient and her family for participating in this research.
	Das D; Anwer Z; Kumari N; Gupta S	Indian journal of ophthalmology	Y	The journal abides by ICMJE guidelines: 1) Authors, not the journals nor the publisher, need to obtain the patient consent form before the publication and have the form properly archived. The consent forms are not to be uploaded with the cover letter or sent through email to editorial or publisher offices. 2) If the manuscript contains patient images that preclude anonymity, or a description that…	The journal abides by ICMJE guidelines: 1) Authors, not the journals nor the publisher, need to obtain the patient consent form before the publication and have the form properly archived. The consent forms are not to be uploaded with the cover letter or sent through email to editorial or publisher offices. 2) If the manuscript contains patient images that preclude anonymity, or a description that…	Asia	Unilateral orbital emphysema in a COVID-19 patient	N	Y	Y	N	N	The authors certify that they have obtained all appropriate patient consent forms. In the form the patient(s) has/have given his/her/their consent for his/her/their images and other clinical information to be reported in the journal. The patients understand that their names and initials will not be published and due efforts will be made to conceal their identity, but anonymity cannot be guarantee…	N	N/A	N	Gender, age, clinical photos (face)	N	N	Y	N	N	Efforts made to get consent but wording could be improved.
	Hahn B; Langan D; Miller D; Greenstein J	Annals of emergency medicine	Y	Annals follow the recommendations, policies, guidance and processese related to research and publication ethics developed by the ICMJE and the Council of Science Editors.	The authors must confirm review of the study by the appropriate institutional review board or affirm that the protocol is consistent with the principles of the Declaration of Helsinki (www.wma.net/en/30publications/10policies/b3/). If the authors did not obtain institutional review board approval before the start of the study, they should so state and explain the circumstances. If the study was e…	USA	Man With Foot Pain	N	N	N	N	N	N/A	N	N/A	N	Age, Gender, history (health), clinical photos (feet)	N	N	Y	N	N
	Haji Esmaeil Memar E; Mamishi S; Sharifzadeh Ekbatani M; Alimadadi H; Yaghmaei B; Chegini V; Janani S; Mahmoudi S	Archives de pediatrie	Y	Standard signature	N	Europe	Fulminant hepatic failure: A rare and devastating manifestation of Coronavirus disease 2019 in an 11-year-old boy	Y	N	RIP	RIP	RIP	N/A	N	N/A	N	Age, Gender, history (healthy), social history (quaratined for 1 month then visited a ranch), labs, cause of death (liver failure aged 11 years).	N	N	Y	Y	N	RIP
	Pruis MA; Hussain B; Bakker M; Hoek RAS; Miedema JR; Dingemans AC; Paats MS	Cancer cell	Y	Standard signature	N	Europe	A Lung Cancer Patient with Dyspnea: Diagnostic Difficulties during the COVID-19 Pandemic	N	N	RIP	RIP	RIP	N/A	N	N/A	N	Age, Gender, history (IV NSCLC), labs	N	N	Y	N	N	RIP
	Patel SD; Kollar R; Troy P; Song X; Khaled M; Parra A; Pervez M	Journal of stroke and cerebrovascular diseases	Y	Standard signature	N	Europe	Malignant Cerebral Ischemia in A COVID-19 Infected Patient: Case and Histopathological Findings	N	N	RIP	RIP	RIP	N/A	N	N/A	N	Age, Gender, history (obesity, HTN, hyperlipidemia, R amputation, gout), social history (drug abuse), labs, radiology images	N	N	Y	Y	N	Presumed RIP and paper reported comfort measures only
	Fernandes DA; Yumioka AS; Filho HRM	Revista espanola de enfermedades digestivas	Y	Standard signature	N	Europe	SARS-CoV-2 and acute pancreatitis: a new etiological agent?	N	N	N	N	N	N/A	N	N/A	N	Age, Gender, radiology images, labs.	N	N	Y	N	N
	Dimopoulos C; Al-Bawardy B	Inflammatory bowel diseases	Y	IBD complies with International Committee of Medical Journal Editors’ Uniform Requirements for Manuscripts. Authors should observe high standards with respect to publication ethics as set out by the Committee on Publication Ethics (COPE).	IBD complies with International Committee of Medical Journal Editors’ Uniform Requirements for Manuscripts. Authors should observe high standards with respect to publication ethics as set out by the Committee on Publication Ethics (COPE).	Europe	SARS-CoV-2 Infection and Dual-Biologic Therapy for Crohn's Disease	N	N	N	N	N	N/A	N	N/A	N	Age, Gender, medical history (Crohn's dx at age 9)	N	N	Y	N	N
	Mathiasen VD; Oversoe SK; Ott P; Jensen-Fangel S; Leth S	Transplantation proceedings	Y	Standard signature	N	Europe	Recovery of Moderate Coronavirus Disease 2019 in a Liver Transplant Recipient on Continued Immunosuppression: A Case Report	N	N	N	N	N	N/A	N	N/A	N	Age, Gender, history (transplant due to Budd-Chiari 2 years previous), labs, patient statement	N	N	Y	N	N
	Matsuda EM; Santos SAD; Castejon MJ; Ahagon CM; Campos IB; Brígido LFM	The Brazilian journal of infectious diseases	Y	Standard signature	N	Europe	COVID-19 in children: a case report of Multisystem Inflammatory Syndrome (MIS-C) in São Paulo, Brazil	Y	N	N	N	N	N/A	N	N/A	N	Age, Gender, labs	N	N	Y	N	N
	Yamaya T; Baba T; Hagiwara E; Ikeda S; Niwa T; Kitayama T; Murohashi K; Higa K; Sato Y; Ogura T	Internal medicine (Tokyo, Japan)	N	N/A	N	Asia	Pneumothorax in a COVID-19 Pneumonia Patient without Underlying Risk Factors	N	Y	N	Unclear	N	We thank the patient who consented to participate in our study.	N	N/A	N	Age, Gender, history (healthy), social history (smoker)	N	N	Y	N	N
	Schlömmer C; Dünser MW; Antlanger M; Paar C; Winkler M; Meier J; Lamprecht B; Salzer HJF;	Wiener klinische Wochenschrift	N	N/A	This journal is committed to upholding the integrity of the scientific record. As a member of the Committee on Publication Ethics (COPE) the journal will follow the COPE guidelines on how to deal with potential acts of misconduct.	Europe	Fatal case of COVID-19 in a 27-year-old woman with diabetes mellitus.	N	N	RIP	RIP	N	N/A	N	N/A	N	Age, Gender, history (diabetes, high BMI), labs, radiology images	N	N	Y	N	N	RIP
	Oliveros E; Mahmood K; Yammine M; Chau V; Fox A; Ahmed S; Anyanwu A; Pinney S; Mancini D; Lala A; Barghash M	Heart & lung : the journal of critical care	Y	Standard signature	N	USA	Rapid Deterioration of Hospital-Acquired COVID-19 in a Patient on Extracorporeal Left Ventricular Assist Support	N	N	N	RIP	RIP	N/A	N	N/A	N	Age, Gender, labs, radiology images, history (coronary bypass graft surgery)	N	N	Y	N	N	RIP
	Calvo I; SantaCruz-Calvo S; Aranzana MG; Mármol P; Luque JÁ; Peral I; Quijada EM; Gómez C; Borrego C; Marín J	Archivos de bronconeumologia	N	N/A	Archivos de Bronconeumología (English Edition) is a member and subscribes the principles of, the Committee on Publication Ethics (COPE)	Europe	Digital Tomosynthesis and COVID-19: An Improvement in the Assessment of Pulmonary Opacities	N	N	N	N	N	N/A	N	N/A	N	Age, Gender, occupation (GP), radiology images, labs	N	N	Y	N	Y
	Adrogué AH; Mithani F; Ibrahim HN; Schwartz MR; Gaber L; Hebert SA; Adrogué HE	Transplantation proceedings	Y	Standard signature	N	Europe	A Kidney Transplant Recipient With Coronavirus Disease 2019: Utility of a Prognostication Score	N	Y	N	Unclear	N	This study was exempt from requiring specific Institutional Review Board approval, but met all the criteria required by our institution for this type of study and report including consent from the patient.	N	N/A	N	Age, Gender, ethnicity, history (kidney transplant from 60 year old Dad) 13 years ago), labs, histology slides	N	N	Y	N	N	This study was exempt from requiring specific Institutional Review Board approval, but met all the criteria required by our institution for this type of study and report including consent from the patient.
	Vilbrun SC; Mathurin L; Pape JW; Fitzgerald D; Walsh KF	The American journal of tropical medicine and hygiene	N	N/A	N	USA	Case Report: Multidrug-Resistant Tuberculosis and COVID-19 Coinfection in Port-au-Prince, Haiti	N	N	N	N	N	N/A	N	N/A	N	Age, Gender, ethnicity (from Haiti), history (HIV -ve, radiology images, labs)	N	N	Y	N	N
	Kumar A; Olivera A; Mueller N; Howard J; Lewis A	Journal of the neurological sciences	Y	Standard signature	N	Europe	Delayed SARS-COV-2 leukoencephalopathy without Severe Hypoxia	N	N	N	N	N	N/A	N	N/A	N	Age, Gender, ethnicity, radiology images, labs, social history, history (gastric by pass, anaemia).	N	N	Y	N	N
	Royer O; Couture EJ; Langevin S	American journal of respiratory and critical care medicine	Y	Standard signature	N	USA	Lung Ultrasound Evolution in a Patient with COVID-19	N	Y	N	Unclear	N	N/A	N	N/A	N	Age, Gender, history (mild asthma), radiology images, labs	N	N	Y	N	N	This publication also met the requirements of our institution’s research ethics board.
	Yamada M; Rastogi P; Ince D; Thayyil A; Adela Mansilla M; Smith RJH; Kuppachi S; Thomas CP	Transplantation proceedings	Y	Standard signature	N	Europe	Minimal Change Disease With Nephrotic Syndrome Associated With Coronavirus Disease 2019 After Apolipoprotein L1 Risk Variant Kidney Transplant: A Case Report	N	N	N	N	N	N/A	N	N/A	N	Age, Gender, ethnicity, history (preeclampsia), labs, histology slides	N	N	Y	N	N
	Demir G; Balaban O; Tekeci MH; Issı Z; Erdem AF	Neurological sciences	N	N/A	N	Europe	Fahr's syndrome presenting with seizures in SARS-CoV-2 (COVID-19) pneumonia-a case report	N	Y	Y	N	N	Written informed consent has been obtained for publication of this report from the relatives of the patient.	N	N/A	Y	Age, Gender, radiology images, labs.	Y	N	Y	N	N	All procedures performed in the studies involving human participants were in accordance with the ethical standards of the institutional and national research committee and the 1964 Helsinki Declaration and its later amendments or comparable ethical standards.
	Kurihara Y; Maruhashi T; Wada T; Osada M; Oi M; Yamaoka K; Asari Y	Internal medicine (Tokyo, Japan)	N	N/A	N	Asia	Pancreatitis in a Patient with Severe Coronavirus Disease Pneumonia Treated with Veno-venous Extracorporeal Membrane Oxygenation	N	Y	Y	N	N	Written informed consent was obtained from the patient for the publication of this case report, and all procedures were performed in accordance with the Declaration of Helsinki.	N	N/A	Y	Age, Gender, radiology images, labs.	Y	N	Y	N	N
	Nakamura H; Miyagi K; Otsuki M; Higure Y; Nishiyama N; Kinjo T; Nakamatsu M; Haranaga S; Tateyama M; Fujita J	Internal medicine (Tokyo, Japan)	N	N/A	N	Asia	Acute Hypertriglyceridaemia Caused by Tocilizumab in a Patient with Severe COVID-19	N	N	N	N	N	N/A	N	N/A	N	Age, Gender, ethnicity (from Japan), history (healthy), radiology images, labs	N	N	Y	N	N
	Alves AM; Yvamoto EY; Marzinotto MAN; Teixeira ACS; Carrilho FJ	The Brazilian journal of infectious diseases : an official publication of the Brazilian Society of Infectious Diseases	Y	Standard signature	N	Europe	SARS-CoV-2 leading to acute pancreatitis: an unusual presentation	N	Y	N	Unclear	N	This study was a case report study, patient identity remained anonymous, and the informed consent was obtained.	N	N/A	N	Age, Gender, history (HTN), social history (non-smoker, minimal alcohol), radiology images, labs	N	N	Y	N	N
	Chiappe Gonzalez AJ; Montenegro-Idrogo JJ; Vargas Vadillo AR; Slee Torres M; Vargas Matos I; Resurrección Delgado CP	International journal of STD & AIDS	Y	Standard signature	N	Europe	Hospital-acquired SARS-CoV-2 pneumonia in a person living with HIV	N	N	RIP	RIP	RIP	N/A	N	N/A	N	Age, Gender, ethnicity (Lima, Peru), history (HIV), radiology images, labs	N	N	Y	N	N	RIP
	Agarwal S; Al Hashimi H; Agarwal SK; Albastaki U	Canadian Medical Association journal	N	N/A	The Canadian Medical Association Journal (CMAJ) also follows the Committee on Publication Ethics (COPE) guidelines.	USA	Possible association between myocardial infarction with nonobstructed coronary arteries and SARS-CoV-2 infection	N	Y	N	Unclear	N	The authors have obtained patient consent.	N	N/A	N	Age, Gender, history (none notable), social history (non-smoker), ECG, radiology images	N	N	Y	N	N
	Pilato E; Pinna GB; Parisi V; Manzo R; Comentale G;	Heart & lung : the journal of critical care	Y	Standard signature	N	Europe	Mechanical complications of myocardial infarction during COVID-19 pandemic: An Italian single-centre experience	N	N	N	N	N	N/A	N	N/A	N	Age, gender, history (previous hospitalisation), labs, symptoms, radiology images, photos of her heart.	N	N	Y	N	N

## Sheet: Case Series (72-344)
Article Number	Authors	Journal	Location of journal	Title of paper	Journal signed up to ICMJE?	Journal's ICMJE comment.	Other ethical standards / statement	Vulnerable population (Y/N)	Any of kind of consent	Written consent (Y/N/NA RIP)	If No, Oral consent (Y/N/NA RIP)?	Journal editor has copy of WIC (Y/N/NA RIP)?	Consent waived	Consent waived by whom	Rational for waiver	Wording of consent	Strict defintion WIC	Anonymity preserved (Y/N)?	Aggregate data only	GCP / DOH statement (Y/N)	Comments
72	Hirschman J; Kaur H; Honanie K; Jenkins R; Humeyestewa DA; Burke RM; Billy TM; Mayer O; Herne M; Anderson M; Bhairavabhotla R; Yatabe G;Balajee SA	Morbidity and mortality weekly report	USA	A SARS-CoV-2 Outbreak Illustrating the Challenges in Limiting the Spread of the Virus - Hopi Tribe, May-June 2020	N/A - not a journal	N/A	N	N	N	N	N	N	N/A	N/A	N/A	N/A	N	Tribe name (Hopi) mentioned, ages, genders, some occupations, social activities	N	N	Definitively identifyable details but no consent given!
73	Gilbert GL	The Medical journal of Australia	Australia	COVID-19 in a Sydney nursing home: a case study and lessons learnt	Y	The MJA follows the International Committee of Medical Journal Editors (ICMJE) guidelines	N	Y	N	N	N	N	N	N/A	N/A	N/A	N	Initial case - gender, occupation (carer at named nursing home), no history of travel.	N	N	Data re residents is given in aggregate
	Koc M; Sumbul HE; Gulumsek E; Koca H; Bulut Y; Karakoc E; Turunc T; Bayrak E; Ozturk HA; Aslan MZ; Demirtas AO; Icen YK	Arquivos brasileiros de cardiologia	USA (South America)	Disease Severity Affects Ventricular Repolarization Parameters in Patients With COVID-19 [retrospective]	Y	ABC Cardiol adopts the Vancouver Standards — Uniform Requirements for Manuscripts Submitted to Biomedical Journals (www.icmje.org). The International Committee of Medical Journal Editors (ICMJE) and the World Health Organization (WHO) consider it is important to promote a comprehensive and publicly available database of clinical studies.	N	N	N	N	N	N	N	N/A	N/A	N/A	N	Y	Y	Y	The study was conducted in accordance with the Declaration of Helsinki, and it received approved from the local ethics committee.
75	Gaspar HA; Oliveira CF; Jacober FC; Deus ER; Canuto F	Revista da Associacao Medica Brasileira	USA (South America)	Home Care as a safe alternative during the COVID-19 crisis	Y	O manuscrito pode ser redigido em português, inglês ou espanhol e estar de acordo com as instruções do International Committes of Medical Journal Editors (ICMJE), também conhecido como Normas de Vancouver (endereço eletrônico: http://www.icmje.org).	N	Y	N	N	N	N	N	N/A	N/A	N/A	N	No! Individual cases with initials, gender, age, outcome, comorbidities and home care programme published!	N	N	Individual cases with initials, gender, age, outcome, comorbidities and home care programme published! No consent, no REC approval. Nursing home residents so vulnerable population. No indication that results were de-identified!
	Rabha AC; Oliveira Junior FI; Oliveira TA; Cesar RG; Fongaro G; Mariano RF; Camargo CN; Fernandes FR; Wandalsen GF	Revista paulista de pediatria : orgao oficial da Sociedade de Pediatria de Sao Paulo	USA (South America)	CLINICAL MANIFESTATIONS OF CHILDREN AND ADOLESCENTS WITH COVID-19: REPORT OF THE FIRST 115 CASES FROM SABARÁ HOSPITAL INFANTIL	N	O conteúdo completo do artigo original deve obedecer aos "Requisitos Uniformes para Originais Submetidos a Revistas Biomédicas", publicado pelo Comitê Internacional de Editores de Revistas Médicas (disponível em http://www.icmje.org/).	N	Y	N	N	N	N	N	N/A	N/A	N/A	N	Y	Y	N	The study was submitted and approved by the Research Ethics Committee of the institution (Certificate of Presentation for Ethical Consideration [CAAE] 31155920.3.0000.5567).
	Schuelter-Trevisol F; Raimundo LJ; Soccas HD; Antunes AF; Mohr RLD; Marcon CEM; Trevisol DJ	Revista da Sociedade Brasileira de Medicina Tropical	USA (South America)	Assessment of patients with Covid-19 hospitalized in southern Santa Catarina	N	N/A	When reporting on experiments on human beings, indicate whether the procedures followed were in accordance with the ethical standards of the responsible committee on human experimentation (institutional, regional, or national) and in keeping with the Helsinki Declaration of 1964, as revised in 1975, 1983, 1989, 1996, and 2000. When reporting on experiments on animals, indicate whether a national …	N	N	N	N	N	N	N/A	N/A	N/A	N	Y	Y	Y	This study was approved by the Research Ethics Committee of the National Commission of Research Ethics (CONEP), following the ethical standards of Ethics Resolution 466 of 2012 through a report number 4,029,342 on May 15, 2020, in accordance with the principles in the Declaration of Helsinki.
79	Dos Santos Beozzo GPN; de Carvalho WB; Krebs VLJ; Gibelli MABC; Zacharias RSB; Rossetto LES; Francisco RPV	Clinics	USA (South America)	Neonatal manifestations in COVID-19 patients at a Brazilian tertiary center	N	N/A	N	Y	N	N	N	N	N	N/A	N/A	N/A	N	N	N - 3 cases described, and their initials were included.	N
	Alonso MN; Mata-Forte T; García-León N; Vullo PA; Ramirez-Olivencia G; Estébanez M; Álvarez-Marcos F;	Vascular health and risk management	Europe	Incidence, Characteristics, Laboratory Findings and Outcomes in Acro-Ischemia in COVID-19 Patients	N	N/A	This journal is a member of and subscribes to the principles of the Committee on Publication Ethics (COPE).	N	Y	N	Unclear	N	N	N/A	N/A	Informed consent was obtained from all included patients.	N	Y	Y	Y	This study was conducted in accordance with the Declaration of Helsinki. Ethics Committee of Drug Research of the Central Defense Hospital provided authorization for this study (Code 25/20. COVID-19 Research Area; date of approval: 07/04/2020).
	Allard L; Ouedraogo E; Molleville J; Bihan H; Giroux-Leprieur B; Sutton A; Baudry C; Josse C; Didier M; Deutsch D; Bouchaud O; Cosson E	Nutrients	Europe	Malnutrition: Percentage and Association with Prognosis in Patients Hospitalized for Coronavirus Disease 2019	Y	Standard	Nutrients is a member of the Committee on Publication Ethics (COPE). We fully adhere to its Code of Conduct and to its Best Practice Guidelines.	N	N	N	N	N	N	N/A	N/A	N/A	N	Y	Y	N	In our university hospital and the Assistance Publique—Hôpitaux de Paris hospitals in general, patients at admission are informed that their medical records could be used for research, unless they oppose. A local ethic committee gave an agreement for file analysis (CLEA-2020-121). We analyzed the data anonymously. No patient opposed.
	Kim B; Sohn JW; Nam S; Sohn JW; Choi WS; Kim HS	Medicina (Kaunas, Lithuania)	Europe	Factors Associated with the Delayed Termination of Viral Shedding in COVID-19 Patients with Mild Severity in South Korea	Y	Standard	N	N	N	N	N	N	Y	REC	Retrospective & 'impractical'.	N/A	N	Y	Y	N	The study protocol was approved by the Institutional Review Board (IRB) of Korea University Ansan Hospital (IRB number: 2020AS0083, approved on 31 March 2020). The requirement for written informed consent from patients was waived due to the retrospective nature of the study and its impracticability.
	Kwon KS; Park JI; Park YJ; Jung DM; Ryu KW; Lee JH	Journal of Korean medical science	Asia	Evidence of Long-Distance Droplet Transmission of SARS-CoV-2 by Direct Air Flow in a Restaurant in Korea	Y	All of the manuscripts should be prepared based on strict observation of research and publication ethics guidelines recommended by the Council of Science Editors (http://www.councilscienceeditors.org/), International Committee of Medical Journal Editors (ICMJE, http://www.icmje.org/),	All of the manuscripts should be prepared based on strict observation of research and publication ethics guidelines World Association of Medical Editors (WAME, http://www.wame.org/), and the Korean Association of Medical Journal Editors (KAMJE, http://www.kamje.or.kr/intro.php?body=eng_index). All studies involving human subjects or human data must be reviewed and approved by a responsible Instit…	N	N	N	N	N	N	N/A	N/A	N/A	N	Y	Y	N	Data gained from CCTV images of employees and patrons of the restaurant!
	Yoon SH; Ham SY; Nam BD; Chae KJ; Lee D; Yoo JY; Bak SH; Kim JY; Kim JH; Kim KB; Jung JI; Lim JK; Lee JE; Chung MJ; Lee YK; Kim YS; Jo JE; Lee SM; Kwon W; Park CM; Kim YH; Jeong YJ;	Journal of Korean medical science	Asia	Establishment of a Nationwide Korean Imaging Cohort of Coronavirus Disease 2019	Y	All of the manuscripts should be prepared based on strict observation of research and publication ethics guidelines recommended by the Council of Science Editors (http://www.councilscienceeditors.org/), International Committee of Medical Journal Editors (ICMJE, http://www.icmje.org/),	All of the manuscripts should be prepared based on strict observation of research and publication ethics guidelines World Association of Medical Editors (WAME, http://www.wame.org/), and the Korean Association of Medical Journal Editors (KAMJE, http://www.kamje.or.kr/intro.php?body=eng_index). All studies involving human subjects or human data must be reviewed and approved by a responsible Instit…	N	N	N	N	N	Y	All of the RECs - see note	Unclear	N/A	N	Y	Y	N	This retrospective study was approved by the Institutional Review Boards of participating institutions (Seoul National University Hospital, 2004-122-1118; Kangbuk Samsung Hospital, KBSMC 2020-04-003; Soonchunhyang University Seoul Hospital, 2020-04-001; Jeonbuk National University Hospital, CUH 2020-04-021; Dankook University Hospital, 2020-05-023; Chungbuk National University Hospital, 2020-04-0…
	Trecarichi EM; Mazzitelli M; Serapide F; Pelle MC; Tassone B; Arrighi E; Perri G; Fusco P; Scaglione V; Davoli C; Lionello R; La Gamba V; Marrazzo G; Busceti MT; Giudice A; Ricchio M; Cancelliere A; Lio E; Procopio G; Costanzo FS; Foti DP; Matera G; Torti C;	Scientific reports	Europe	Clinical characteristics and predictors of mortality associated with COVID-19 in elderly patients from a long-term care facility	N	N/A	This journal is a member of and subscribes to the principles of the Committee on Publication Ethics.	N	N	N	N	N	Y	Unclear	The need for written informed consent was waived for patients owing to the retrospective nature of the study.	The need for written informed consent was waived for patients owing to the retrospective nature of the study.	N	Y	Y	Y	This study was notified to the Ethics Committee of the Calabria Region on May 13th, 2020 and conducted in in accordance with the declaration of Helsinki. The study was carried out using retrospectively collected and anonymized data. In Italy, such studies do not require ethical approval by an Ethics Committee as determined by the Italian Drug Agency note 20 March 2008 (GU Serie Generale no. 76 31…
	D'Alto M; Marra AM; Severino S; Salzano A; Romeo E; De Rosa R; Stagnaro FM; Pagnano G; Verde R; Murino P; Farro A; Ciccarelli G; Vargas M; Fiorentino G; Servillo G; Gentile I; Corcione A; Cittadini A; Naeije R; Golino P	Critical care	Europe	Right ventricular-arterial uncoupling independently predicts survival in COVID-19 ARDS	Y	Standard signature	N	N	N	N	N	N	Y	Unclear	Retrospective study	N/A	N	Y	Y	N	The study was approved by local Ethics Committees (#AOC/0015171/2020).
	Ma X; Wang H; Huang J; Geng Y; Jiang S; Zhou Q; Chen X; Hu H; Li W; Zhou C; Gao X; Peng N; Deng Y;	BMC infectious diseases	Europe	A nomogramic model based on clinical and laboratory parameters at admission for predicting the survival of COVID-19 patients.	Y	BMC is a member of the Committee on Publication Ethics (COPE) and endorses the World Association of Medical Editors (WAME) Policy Statement on Geopolitical Intrusion on Editorial Decisions. BMC also endorses the International Committee of Medical Journal Editors (ICMJE) Recommendations for the Conduct, Reporting, Editing and Publication of Scholarly Work in Medical Journals.	BMC is a member of the Committee on Publication Ethics (COPE) and endorses the World Association of Medical Editors (WAME) Policy Statement on Geopolitical Intrusion on Editorial Decisions. BMC also endorses the International Committee of Medical Journal Editors (ICMJE) Recommendations for the Conduct, Reporting, Editing and Publication of Scholarly Work in Medical Journals.	N	N	N	N	N	Y	REC	This study was approved by the Ethics Committee of Hankou Hospital in Wuhan (HKYY-2020-028), and granted the study an exemption from informed consent due to its retrospective nature. The data used in this study was anonymised before its use.	N/A	N	Y	Y	N	This study was approved by the Ethics Committee of Hankou Hospital in Wuhan (HKYY-2020-028), and granted the study an exemption from informed consent due to its retrospective nature. The data used in this study was anonymised before its use.
	Yu Z; Ke Y; Xie J; Yu H; Zhu W; He L; Zheng Q; Li C; Lu J; Li S; Wen S; Wei S; Liu N; Wei L; Bai R	BMC geriatrics	Europe	Clinical characteristics on admission predict in-hospital fatal outcome in patients aged ≥75 years with novel coronavirus disease (COVID-19): a retrospective cohort study.	Y	BMC is a member of the Committee on Publication Ethics (COPE) and endorses the World Association of Medical Editors (WAME) Policy Statement on Geopolitical Intrusion on Editorial Decisions. BMC also endorses the International Committee of Medical Journal Editors (ICMJE) Recommendations for the Conduct, Reporting, Editing and Publication of Scholarly Work in Medical Journals.	BMC is a member of the Committee on Publication Ethics (COPE) and endorses the World Association of Medical Editors (WAME) Policy Statement on Geopolitical Intrusion on Editorial Decisions. BMC also endorses the International Committee of Medical Journal Editors (ICMJE) Recommendations for the Conduct, Reporting, Editing and Publication of Scholarly Work in Medical Journals.	Y	Y	N	Y	N	Y	REC	This study was approved by the Institutional Ethics Board of the First Hospital of Wuhan (No.202008) on February 12, 2020. Given the limited availability of human resource during the initial sweep of the pandemic, written consent was waived in the aforementioned ethic approval and thus oral consent was obtained from each patient to use his/her medical records for research purposes.	N/A	N	Y	Y	N	This study was approved by the Institutional Ethics Board of the First Hospital of Wuhan (No.202008) on February 12, 2020. Given the limited availability of human resource during the initial sweep of the pandemic, written consent was waived in the aforementioned ethic approval and thus oral consent was obtained from each patient to use his/her medical records for research purposes.
	Villalaín C; Herraiz I; Luczkowiak J; Pérez-Rivilla A; Folgueira MD; Mejía I; Batllori E; Felipe E; Risco B; Galindo A; Delgado R	PLoS one	Europe	Seroprevalence analysis of SARS-CoV-2 in pregnant women along the first pandemic outbreak and perinatal outcome	Y	Standard signature	N	Y	Y	Y	Y	N	N	N/A	N/A	Their verbal consent was obtained for participation in the study and to be informed of the results, all being reflected in the clinical history. In the cases where the result was positive, a hospital visit was also arranged to provide additional information on recommendations and follow-up, and their written informed consent for their participation in the study was also obtained.	Y	Y	Y	N	This study was approved by the Institutional Review Board (Research Ethics Committee of the Hospital Universitario 12 de Octubre) and informed consent was obtained from all participants (N°:20/241).
	Paranjpe I; Russak AJ; De Freitas JK; Lala A; Miotto R; Vaid A; Johnson KW; Danieletto M; Golden E; Meyer D; Singh M; Somani S; Kapoor A; O'Hagan R; Manna S; Nangia U; Jaladanki SK; O'Reilly P; Huckins LM; Glowe P; Kia A; Timsina P; Freeman RM; Levin MA; Jhang J; Firpo A; Kovatch P; Finkelstein J; Aberg JA; Bagiella E; Horowitz CR; Murphy B; Fayad ZA; Narula J; Nestler EJ; Fuster V; Cordon-Cardo …	BMJ Open	Europe	Retrospective cohort study of clinical characteristics of 2199 hospitalised patients with COVID-19 in New York City	Y	Standard signature	N	N	N	N	N	N	Y	Unclear	Unclear	N/A	N	Y	Y	N	Ethics approval: The Mount Sinai Institutional Review Board approved this research under a broad regulatory protocol allowing for analysis of limited patient-level data.
	Pastor-Barriuso R; Pérez-Gómez B; Hernán MA; Pérez-Olmeda M; Yotti R; Oteo-Iglesias J; Sanmartín JL; León-Gómez I; Fernández-García A; Fernández-Navarro P; Cruz I; Martín M; Delgado-Sanz C; Fernández de Larrea N; León Paniagua J; Muñoz-Montalvo JF; Blanco F; Larrauri A; Pollán M;	BMJ (Clinical research ed.)	Europe	Infection fatality risk for SARS-CoV-2 in community dwelling population of Spain: nationwide seroepidemiological study	Y	Standard signature	N	N	Y	Y	N	N	N	N/A	N/A	The ENE-COVID study was approved by the institutional review board of the Institute of Health Carlos III (register No PI 39_2020); written informed consent was obtained from participants.	Y	Y	Y	N	The ENE-COVID study was approved by the institutional review board of the Institute of Health Carlos III (register No PI 39_2020); written informed consent was obtained from participants.
	van Halem K; Bruyndonckx R; van der Hilst J; Cox J; Driesen P; Opsomer M; Van Steenkiste E; Stessel B; Dubois J; Messiaen P	BMC infectious diseases	Europe	Risk factors for mortality in hospitalized patients with COVID-19 at the start of the pandemic in Belgium: a retrospective cohort study	Y	BMC is a member of the Committee on Publication Ethics (COPE) and endorses the World Association of Medical Editors (WAME) Policy Statement on Geopolitical Intrusion on Editorial Decisions. BMC also endorses the International Committee of Medical Journal Editors (ICMJE) Recommendations for the Conduct, Reporting, Editing and Publication of Scholarly Work in Medical Journals.	BMC is a member of the Committee on Publication Ethics (COPE) and endorses the World Association of Medical Editors (WAME) Policy Statement on Geopolitical Intrusion on Editorial Decisions. BMC also endorses the International Committee of Medical Journal Editors (ICMJE) Recommendations for the Conduct, Reporting, Editing and Publication of Scholarly Work in Medical Journals.	N	N	N	N	N	Y	REC	The study was approved by the Ethics Committee of Jessa Hospital (ethical approval number 20.38-infect20.06). The requirement for informed consent was waived because of the retrospective nature of the study.	N/A	N	Y	Y	N	The study was approved by the Ethics Committee of Jessa Hospital (ethical approval number 20.38-infect20.06). The requirement for informed consent was waived because of the retrospective nature of the study.
	Bellan M; Patti G; Hayden E; Azzolina D; Pirisi M et al	Scientific reports	Europe	Fatality rate and predictors of mortality in an Italian cohort of hospitalized COVID-19 patients	N	N/A	This journal is a member of and subscribes to the principles of the Committee on Publication Ethics.	N	N	N	N	N	Y	Competant authorities	Retrospective & pseudonymized data	N/A	N	Y	Y	Y	The study protocol was approved by the Institutional Review Board (Comitato Etico Interaziendale Novara; IRB code CE 97/20) and conducted in strict accordance with the principles of the Declaration of Helsinki. Prospective informed consent was waived by competent authorities due to the retrospective nature of the study and the use of pseudonymized data (Comitato Etico Interaziendale di Novara).
	García-Salido A; de Carlos Vicente JC; Belda Hofheinz S; Balcells Ramírez J; Slöcker Barrio M; Leóz Gordillo I; Hernández Yuste A; Guitart Pardellans C; Cuervas-Mons Tejedor M; Huidobro Labarga B;Vázquez Martínez JL; Gutiérrez Jimeno M; Oulego-Erróz I; Trastoy Quintela J; Medina Monzón C; Medina Ramos L; Holanda Peña MS; Gil-Antón J; Sorribes Ortí C; Flores González JC; Hernández Palomo RM; Sánch…	Critical care	Europe	Severe manifestations of SARS-CoV-2 in children and adolescents: from COVID-19 pneumonia to multisystem inflammatory syndrome: a multicentre study in pediatric intensive care units in Spain.	Y	Standard signature	N	Y	Y	Y	N	N	N	N/A	N/A	Written informed consent was obtained from patients or their parents before data collection.	Y	Y	Y	N	The Registry was approved by the Institutional Review Board of the coordinating center (Hospital General Universitario Gregorio Marañón).
	Mancilla-Galindo J; Vera-Zertuche JM; Navarro-Cruz AR; Segura-Badilla O; Reyes-Velázquez G; Tepepa-López FJ; Aguilar-Alonso P; Vidal-Mayo JJ; Kammar-García A	Epidemiology and infection	Europe	Development and validation of the patient history COVID-19 (PH-Covid19) scoring system: a multivariable prediction model of death in Mexican patients with COVID-19.	Y	Standard signature	N	N	N	N	N	N	N	N/A	N/A	N/A	N	Y	Y	N	This paper is a retrospective study of an open-source dataset of patients in Mexico. The Ministry of Health of Mexico approved the recollection of information.
	Yang PH; Ding YB; Xu Z; Pu R; Li P; Yan J; Liu JL; Meng FP; Huang L; Shi L; Jiang TJ; Qin EQ; Zhao M; Zhang DW; Zhao P; Yu LX; Wang ZH; Hong ZX; Xiao ZH; Xi Q; Zhao DX; Yu P; Zhu CZ; Chen Z; Zhang SG; Ji JS; Wang FS; Cao GW	Infectious diseases of poverty	Europe	Increased circulating level of interleukin-6 and CD8(+) T cell exhaustion are associated with progression of COVID-19	Y	BMC is a member of the Committee on Publication Ethics (COPE) and endorses the World Association of Medical Editors (WAME) Policy Statement on Geopolitical Intrusion on Editorial Decisions. BMC also endorses the International Committee of Medical Journal Editors (ICMJE) Recommendations for the Conduct, Reporting, Editing and Publication of Scholarly Work in Medical Journals.	BMC is a member of the Committee on Publication Ethics (COPE) and endorses the World Association of Medical Editors (WAME) Policy Statement on Geopolitical Intrusion on Editorial Decisions. BMC also endorses the International Committee of Medical Journal Editors (ICMJE) Recommendations for the Conduct, Reporting, Editing and Publication of Scholarly Work in Medical Journals.	N	N	N	Unclear	N	Y	Unclear	This study was approved by the ethics commission of the Fifth Medical Center of PLA General Hospital (2020032D). All subjects volunteered to participate in the study. Written informed consent was waived for emerging infectious diseases.	All subjects volunteered to participate in the study.	N	Y	Y	N	This study was approved by the ethics commission of the Fifth Medical Center of PLA General Hospital (2020032D). All subjects volunteered to participate in the study.
	Al Mutair A; Alhumaid S; Alhuqbani WN; Zaidi ARZ; Alkoraisi S; Al-Subaie MF; AlHindi AM; Abogosh AK; Alrasheed AK; Alsharafi AA; Alhuqbani MN; Alhowar NA; Salih S; Alhedaithy MA; Al-Tawfiq JA; Al-Shammari H; Abdulqawi R; Ismail AF; Hamdan N; Saad F; Olhaye FA; Eltahir TA; Rabaan AA; Al-Omari A	European journal of medical research	Europe	Clinical, epidemiological, and laboratory characteristics of mild-to-moderate COVID-19 patients in Saudi Arabia: an observational cohort study	Y	BMC is a member of the Committee on Publication Ethics (COPE) and endorses the World Association of Medical Editors (WAME) Policy Statement on Geopolitical Intrusion on Editorial Decisions. BMC also endorses the International Committee of Medical Journal Editors (ICMJE) Recommendations for the Conduct, Reporting, Editing and Publication of Scholarly Work in Medical Journals.	BMC is a member of the Committee on Publication Ethics (COPE) and endorses the World Association of Medical Editors (WAME) Policy Statement on Geopolitical Intrusion on Editorial Decisions. BMC also endorses the International Committee of Medical Journal Editors (ICMJE) Recommendations for the Conduct, Reporting, Editing and Publication of Scholarly Work in Medical Journals.	N	N	N	N	N	Y	REC	As patient data were deidentified and this was a retrospective study, written consent was not required.	N/A	N	Y	Y	Y	This study was approved by the Institutional Review Board of Dr. Sulaiman Al Habib Medical Group and followed the Declaration of Helsinki.
	Kim K; Choi JW; Moon J; Akilov H; Tuychiev L; Rakhimov B; Min KS	Journal of Korean medical science	Asia	Clinical Features of COVID-19 in Uzbekistan	Y	All of the manuscripts should be prepared based on strict observation of research and publication ethics guidelines recommended by the Council of Science Editors (http://www.councilscienceeditors.org/), International Committee of Medical Journal Editors (ICMJE, http://www.icmje.org/),	All of the manuscripts should be prepared based on strict observation of research and publication ethics guidelines World Association of Medical Editors (WAME, http://www.wame.org/), and the Korean Association of Medical Journal Editors (KAMJE, http://www.kamje.or.kr/intro.php?body=eng_index). All studies involving human subjects or human data must be reviewed and approved by a responsible Instit…	N	N	N	N	N	N	N/A	N/A	N/A	N	Y	Y	N	No identifying information such as name, date of birth, or registration number was collected. The Korea University Institutional Review Board (IRB) approved the protocol for this study after reviewing the ethical review exemption (IRB No. KUIRB-2020-0161-01).
	Loffi M; Piccolo R; Regazzoni V; Di Tano G; Moschini L; Robba D; Quinzani F; Esposito G; Franzone A; Danzi GB	Open heart	Europe	Coronary artery disease in patients hospitalised with Coronavirus disease 2019 (COVID-19) infection	Y	Standard signature	N	N	N	N	N	N	N	N/A	N/A	N/A	N	Y	Y	Y	The study was approved by the Ethics Committee of the Cremona Hospital that authorised us to retrospectively collect and publish data from patients admitted since February 2020. All the data were fully anonymised. This observational analysis was conducted in accordance with the Declaration of Helsinki.
	Allen R; Wanersdorfer K; Zebley J; Shapiro G; Coullahan T; Sarani B	Air medical journal	Europe	Interhospital Transfer of Critically Ill Patients Because of Coronavirus Disease 19-Related Respiratory Failure	Y	Standard signature	N	N	N	N	N	N	N	N/A	N/A	N/A	N	Y	Y	N
	Thompson JV; Meghani NJ; Powell BM; Newell I; Craven R; Skilton G; Bagg LJ; Yaqoob I; Dixon MJ; Evans EJ; Kambele B; Rehman A; Ng Man Kwong G	Epidemiology and infection	Europe	Patient characteristics and predictors of mortality in 470 adults admitted to a district general hospital in England with Covid-19	Y	Standard signature	N	N	N	N	N	N	N	N/A	N/A	N/A	N	Y	Y	N	This study was approved by the Northern Care Alliance (NCA) Research Management and Support (RM&S) team and did not require the approval from the NHS Health Research Authority (HRA).
	Lehner GF; Klein SJ; Zoller H; Peer A; Bellmann R; Joannidis M	Critical care	Europe	Correlation of interleukin-6 with Epstein-Barr virus levels in COVID-19	Y	Standard signature	N	N	N	N	N	N	Y	Unclear	Not applicable—manuscript contains no individual patient data.	N/A	N	Y	Y	N	This study was approved by the ethics committee of the Medical University Innsbruck (# 1099/2020).
	King CS; Sahjwani D; Brown AW; Feroz S; Cameron P; Osborn E; Desai M; Djurkovic S; Kasarabada A; Hinerman R; Lantry J; Shlobin OA; Ahmad K; Khangoora V; Aryal S; Collins AC; Speir A; Nathan S	PloS one	Europe	Outcomes of mechanically ventilated patients with COVID-19 associated respiratory failure	Y	Standard signature	N	N	N	N	N	N	N	N/A	N/A	N/A	N	Y	Y	N
	Gregori G; Sacchetti R	Italian journal of pediatrics	Europe	Lung ultrasound in outpatient approach to children with suspected COVID 19	Y	BMC is a member of the Committee on Publication Ethics (COPE) and endorses the World Association of Medical Editors (WAME) Policy Statement on Geopolitical Intrusion on Editorial Decisions. BMC also endorses the International Committee of Medical Journal Editors (ICMJE) Recommendations for the Conduct, Reporting, Editing and Publication of Scholarly Work in Medical Journals.	BMC is a member of the Committee on Publication Ethics (COPE) and endorses the World Association of Medical Editors (WAME) Policy Statement on Geopolitical Intrusion on Editorial Decisions. BMC also endorses the International Committee of Medical Journal Editors (ICMJE) Recommendations for the Conduct, Reporting, Editing and Publication of Scholarly Work in Medical Journals.	Y	N	N	N	N	N	N/A	N/A	N/A	N	Y	Y	Y	This study was conducted in accordance with the regulatory standards of Good Clinical Practice and the Declaration of Helsinki. The study was approved by the Ethics Committee Area Vasta Emilia prot. n.2020/0094810.
	Rokni M; Ahmadikia K; Asghari S; Mashaei S; Hassanali F	BMC infectious diseases	Europe	Comparison of clinical, para-clinical and laboratory findings in survived and deceased patients with COVID-19: diagnostic role of inflammatory indications in determining the severity of illness	Y	BMC is a member of the Committee on Publication Ethics (COPE) and endorses the World Association of Medical Editors (WAME) Policy Statement on Geopolitical Intrusion on Editorial Decisions. BMC also endorses the International Committee of Medical Journal Editors (ICMJE) Recommendations for the Conduct, Reporting, Editing and Publication of Scholarly Work in Medical Journals.	BMC is a member of the Committee on Publication Ethics (COPE) and endorses the World Association of Medical Editors (WAME) Policy Statement on Geopolitical Intrusion on Editorial Decisions. BMC also endorses the International Committee of Medical Journal Editors (ICMJE) Recommendations for the Conduct, Reporting, Editing and Publication of Scholarly Work in Medical Journals.	Y	Y	Y	N	N	N	N/A	N/A	The protocol of the present study was approved by the ethical committee of ZAUMS, and written consent was obtained from the patients or their guardians	N	Y	Y	Y	All procedures performed in studies involving human participants were in accordance with the ethical standards of the institutional and/or national research committee and with the 1964 Helsinki declaration and its later amendments or comparable ethical standards. The study protocol was approved by the ethics committee of Zahedan University of Medical Sciences (IR.ZAUMS.REC.1399.122) and written c…
	Qu R; Hu L; Ling Y; Hou Y; Fang H; Zhang H; Liang S; He Z; Fang M; Li J; Li X; Chen C	BMC anesthesiology	Europe	C-reactive protein concentration as a risk predictor of mortality in intensive care unit: a multicenter, prospective, observational study	Y	BMC is a member of the Committee on Publication Ethics (COPE) and endorses the World Association of Medical Editors (WAME) Policy Statement on Geopolitical Intrusion on Editorial Decisions. BMC also endorses the International Committee of Medical Journal Editors (ICMJE) Recommendations for the Conduct, Reporting, Editing and Publication of Scholarly Work in Medical Journals.	BMC is a member of the Committee on Publication Ethics (COPE) and endorses the World Association of Medical Editors (WAME) Policy Statement on Geopolitical Intrusion on Editorial Decisions. BMC also endorses the International Committee of Medical Journal Editors (ICMJE) Recommendations for the Conduct, Reporting, Editing and Publication of Scholarly Work in Medical Journals.	N	Y	Y	N	N	N	N/A	N/A	The primary endpoint was all-cause ICU mortality. The protocol was approved by the Institutional Ethics Committee of each participating center and was performed according to the ethical standards of the Declaration of Helsinki. Written informed consent was obtained from each patient or their legal surrogates. The study was registered at http://www.chictr.org.cn/showproj.aspx?proj=29522 (ChiCTR180…	Y	Y	Y	Y	The primary endpoint was all-cause ICU mortality. The protocol was approved by the Institutional Ethics Committee of each participating center and was performed according to the ethical standards of the Declaration of Helsinki. Written informed consent was obtained from each patient or their legal surrogates. The study was registered at http://www.chictr.org.cn/showproj.aspx?proj=29522 (ChiCTR180…
	Risch M; Weber M; Thiel S; Grossmann K; Wohlwend N; Lung T; Hillmann D; Ritzler M; Ferrara F; Bigler S; Egli K; Bodmer T; Imperiali M; Salimi Y; Fleisch F; Cusini A; Renz H; Kohler P; Vernazza P; Kahlert CR; Paprotny M; Risch L	BioMed research international	Europe	Temporal Course of SARS-CoV-2 Antibody Positivity in Patients with COVID-19 following the First Clinical Presentation	N	N/A	Hindawi is a member of the Committee on Publication Ethics (COPE) and aims to adhere to its guidelines and core practices.	N	N	N	N	N	Y	REC	Anonymised samples	N/A	N	Y	Y	N	Informed consent for performing a laboratory analysis of anonymized samples was waived.
	Lim JH; Cho JH; Jeon Y; Kim JH; Lee GY; Jeon S; Noh HW; Lee YH; Lee J; Chang HH; Jung HY; Choi JY; Park SH; Kim CD; Kim YL; Kim SW	Scientific reports	Europe	Adverse impact of renin-angiotensin system blockade on the clinical course in hospitalized patients with severe COVID-19: a retrospective cohort study	N	N/A	This journal is a member of and subscribes to the principles of the Committee on Publication Ethics.	N	N	N	N	N	Y	REC	Didn't 'infringe on patient's privacy or health'	N/A	N	Y	Y	Y	The study protocol was reviewed and approved by the institutional review boards (IRBs) of Kyungpook National University Hospital (2020-03-044) and Kyungpook National University Chilgok Hospital (2020-04-013). Because the study did not infringe on patient’s privacy or health, both IRBs approved waiver of informed consent. This study was performed according to the Declaration of Helsinki.
	Cao S; Gan Y; Wang C; Bachmann M; Wei S; Gong J; Huang Y; Wang T; Li L; Lu K; Jiang H; Gong Y; Xu H; Shen X; Tian Q; Lv C; Song F; Yin X; Lu Z	Nature communications	Europe	Post-lockdown SARS-CoV-2 nucleic acid screening in nearly ten million residents of Wuhan, China	N	N/A	This journal is a member of and subscribes to the principles of the Committee on Publication Ethics.	N	Y	Y or verbal	Y	N	N	N/A	N/A	All participants provided written or verbal informed consent after reading a statement that explained the purpose of the testing. For participants who aged 6–17 years old, consent was obtained from their parents or guardians. The study protocol for an evaluation of the programme based on anonymized screening data was approved by the Ethics Committee of the Tongji Medical College Institutional Rev…	N	Y	Y	N	All participants provided written or verbal informed consent after reading a statement that explained the purpose of the testing. For participants who aged 6–17 years old, consent was obtained from their parents or guardians. The study protocol for an evaluation of the programme based on anonymized screening data was approved by the Ethics Committee of the Tongji Medical College Institutional Rev…
123	Picchi G; Mari A; Ricciardi A; Carucci AC; Sinatti G; Cosimini B; Di Norcia M; Iapadre N; Balsano C; Grimaldi A	The American journal of case reports	USA	Three Cases of COVID-19 Pneumonia in Female Patients in Italy Who Had Pulmonary Fibrosis on Follow-Up Lung Computed Tomography Imaging	N	N/A	American Journal of Case Reports editors endorse the principles embodied in the Declaration of Helsinki and expect that all investigations involving humans will have been performed in accordance with these principles. All human studies must be approved by the investigator's Institutional Review Board. Therefore, if it is possible to identify a patient from a case report, illustration, or paper, A…	N	N	N	N	N	N	N/A	N/A	N/A	N	Y	N - cases with gender, age, radiology images, history, treatment etc. Only one identified person as HCP.	N
	Gold JE; Baumgartl WH; Okyay RA; Licht WE; Fidel PL Jr; Noverr MC; Tilley LP; Hurley DJ; Rada B; Ashford JW	mBio	USA	Analysis of Measles-Mumps-Rubella (MMR) Titers of Recovered COVID-19 Patients.	N	N/A	N	N	Y	Y (e-consent)	N	N	N	N/A	N/A	Applicants (n = 568) were screened using a Health Insurance Portability and Accountability Act (HIPAA)-compliant online form in which informed consent was obtained, approved by our Investigational Review Board (Integrity IRB Protocol identifier [ID]: 40005).	N	Y	Y	N	Applicants (n = 568) were screened using a Health Insurance Portability and Accountability Act (HIPAA)-compliant online form in which informed consent was obtained, approved by our Investigational Review Board (Integrity IRB Protocol identifier [ID]: 40005).
125	Chang WH	Taiwanese journal of obstetrics & gynecology	Europe	COVID-19 pandemic's effects on the quality of pregnant women's emergency treatment: Review of two cases from a medical center in northern Taiwan	Y	Standard signature	N	Y	N	N	N	N	N	N/A	N/A	N/A	N	Y	N - cases with gender, age, occupation for one, both pregnant	N
126	Liu H; Gao J; Wang Y; Jie J; Luo J; Xu Y; Sun H; Song L; Li D; Peng L; Hua S	Medicine	USA	Epidemiological and clinical characteristics of 2019 novel coronavirus disease (COVID-19) in Jilin, China: A descriptive study	N	N/A	Medicine® is a member of the Committee on Publishing Ethics (COPE) and follows their recommendations on publication ethics and standards.	N	N	N	N	N	N	N/A	N/A	N/A	N	Y	N	N	This study was approved by the ethics committee of the hospital where the paper was published.
127	Chen X; Wei W; Cao J; Hu X; Ryu JH	Medicine	USA	Clinical features and short-term outcomes of patients with COVID-19 due to different exposure history	N	N/A	Medicine® is a member of the Committee on Publishing Ethics (COPE) and follows their recommendations on publication ethics and standards.	N	Y	Y	N	N	N	N/A	N/A	The Ethics Committee of The First Affiliation Hospital of University of Science and Technology (Anhui Provincial Hospital) approved the collection of clinical data from the included patients with COVID-19 infections. Written informed consent was obtained from each of the patients.	Y	N	N - individual data dis agregated including reason for expsoure (union party), age, gender, relationship to exposure etc	N	The Ethics Committee of The First Affiliation Hospital of University of Science and Technology (Anhui Provincial Hospital) approved the collection of clinical data from the included patients with COVID-19 infections. Written informed consent was obtained from each of the patients.
130	Al-Najjar D; Al-Najjar H; Al-Rousan N	European review for medical and pharmacological sciences	Europe	CoVID-19 symptoms analysis of deceased and recovered cases using Chi-square test	N	N/A	Authors who want to publish on our Journal must follow the guidelines on Good Publication Practice: COPE https://publicationethics.org/resources/guidelines and PERK http://jp.elsevier.com/_old/editors/perk. These guidelines aim to ensure that articles are published in a responsible and ethical manner.	N	N	N	N	N	N	N/A	N/A	N/A	N	Y	N	N
	Chen X; Chen Y; Wu C; Wei M; Xu J; Chao YC; Song J; Hou D; Zhang Y; Du C; Li X; Song Y	BMJ open diabetes research & care	Europe	Coagulopathy is a major extrapulmonary risk factor for mortality in hospitalized patients with COVID-19 with type 2 diabetes	Y	Standard signature	N	N	N	N	N	N	Y	REC	Unclear	N/A	N	Y	Y	N	Ethics approval: The study was approved by the ethics committee of Wuhan Jinyintan Hospital (number KY-2020–44.01), and the requirement for informed consent was waived by the ethics boards of the hospital.
	Abdulaal A; Patel A; Charani E; Denny S; Alqahtani SA; Davies GW; Mughal N; Moore LSP	BMC medical informatics and decision making	Europe	Comparison of deep learning with regression analysis in creating predictive models for SARS-CoV-2 outcomes	Y	BMC is a member of the Committee on Publication Ethics (COPE) and endorses the World Association of Medical Editors (WAME) Policy Statement on Geopolitical Intrusion on Editorial Decisions. BMC also endorses the International Committee of Medical Journal Editors (ICMJE) Recommendations for the Conduct, Reporting, Editing and Publication of Scholarly Work in Medical Journals.	BMC is a member of the Committee on Publication Ethics (COPE) and endorses the World Association of Medical Editors (WAME) Policy Statement on Geopolitical Intrusion on Editorial Decisions. BMC also endorses the International Committee of Medical Journal Editors (ICMJE) Recommendations for the Conduct, Reporting, Editing and Publication of Scholarly Work in Medical Journals.	N	N	N	N	N	Y	Unclear	Unclear	N/A	N	Y	Y	Y	Data was collected as part of routine care by the responsible clinical team. Data was anonymised at the point of extraction by the care team and no patient identifiable data is reported in this analysis. The study protocol was approved by the Antimicrobial Stewardship Group at Chelsea & Westminster NHS Foundation Trust and this was confirmed (i) as a service development (Reference AP_89) and (ii)…
	Meiler S; Hamer OW; Schaible J; Zeman F; Zorger N; Kleine H; Rennert J; Stroszczynski C; Poschenrieder F	PloS one	Europe	Computed tomography characterization and outcome evaluation of COVID-19 pneumonia complicated by venous thromboembolism	Y	Standard signature	N	N	N	N	N	N	Y	REC	Unclear	N/A	N	Y	Y	Y	The study was approved by the institutional Ethics Committee of the University Medical Center Regensburg (IRB No. 20-1784-104). Written informed consent was waived. All procedures performed in studies involving human participants were in accordance with the ethical standards of the institutional and / or national research committee and with the 1964 Helsinki declaration and its later amendments o…
	Kennedy M; Helfand BKI; Gou RY; Gartaganis SL; Webb M; Moccia JM; Bruursema SN; Dokic B; McCulloch B; Ring H; Margolin JD; Zhang E; Anderson R; Babine RL; Hshieh T; Wong AH; Taylor RA; Davenport K; Teresi B; Fong TG; Inouye SK	JAMA network open	USA	Delirium in Older Patients With COVID-19 Presenting to the Emergency Department	Y	Standard signature	N	N	N	N	N	N	Y	REC	De-identified data	N/A	N	Y	Y	N	Each study site secured relevant study approvals with waiver of informed consent, because the data were deidentified, or a determination of exemption from review by its institutional review board. The study was deemed as exempt by the institutional review board at Hebrew SeniorLife, the study coordinating center.
	Butt AA; Kartha A; Asaad N; Azad AM; Bertollini R; Abou-Samra AB	BMC research notes	Europe	Impact of COVID-19 upon changes in emergency room visits with chest pain of possible cardiac origin	Y	BMC is a member of the Committee on Publication Ethics (COPE) and endorses the World Association of Medical Editors (WAME) Policy Statement on Geopolitical Intrusion on Editorial Decisions. BMC also endorses the International Committee of Medical Journal Editors (ICMJE) Recommendations for the Conduct, Reporting, Editing and Publication of Scholarly Work in Medical Journals.	BMC is a member of the Committee on Publication Ethics (COPE) and endorses the World Association of Medical Editors (WAME) Policy Statement on Geopolitical Intrusion on Editorial Decisions. BMC also endorses the International Committee of Medical Journal Editors (ICMJE) Recommendations for the Conduct, Reporting, Editing and Publication of Scholarly Work in Medical Journals.	N	N	N	N	N	Y	REC	Unclear	N/A	N	Y	Y	N	The study was approved by the Institutional Review Board of Hamad Medical Corporation. Waiver of informed consent was granted by the Hamad Medical Corporation Institutional Review Board.
	Capalbo C; Bertamino E; Zerbetto A; Santino I; Petrucca A; Mancini R; Bonfini R; Alfonsi V; Ferracuti S; Marchetti P; Simmaco M; Orsi GB; Napoli C	International journal of environmental research and public health	Europe	No Evidence of SARS-CoV-2 Circulation in Rome (Italy) during the Pre-Pandemic Period: Results of a Retrospective Surveillance	N	N/A	IJERPH is a member of the Committee on Publication Ethics (COPE). We fully adhere to its Code of Conduct and to its Best Practice Guidelines.	N	N	N	N	N	N	N/A	N/A	N/A	N	Y	Y	Y	The study was performed following the World Medical Association Declaration of Helsinki and did not include any identifiable human data. Approval from the Sapienza University of Rome Ethical Committee was obtained twice: for the first study of the seasonal SARI surveillance (n. 5544_2019 in November 2019), and for the second one related to the screening protocol for SARS-CoV-2 (n. 5773_2020 in Ap…
	Oliveira LMDS; Tiyo BT; Silva LTD; Fonseca LAM; Rocha RC; Santos VAD; Ceneviva C; Bedin AA; Almeida A; Duarte AJDS; Oshiro TM	Revista do Instituto de Medicina Tropical de Sao Paulo	USA (South America)	Prevalence of anti-SARS-CoV-2 antibodies in outpatients of a large public university hospital in Sao Paulo, Brazil	N	N/A	When reporting on experiments on human beings, indicate whether the procedures followed were in accordance with the ethical standards of the responsible committee on human experimentation (institutional, regional, or national) and in keeping with the Helsinki Declaration of 1964, as revised in 1975, 1983, 1989, 1996, and 2000. When reporting on experiments on animals, indicate whether a national …	N	Y	Y	N	N	N	N/A	N/A	We obtained written informed consent from all pateints, according to the protocol of the Hospital das Clinicas Ethical Committee, following the guidelines of resolution 466/2012 from the National Commission for Ethics in Research with human beings.	Y	Y	Y	Y	We obtained written informed consent from all pateints, according to the protocol of the Hospital das Clinicas Ethical Committee, following the guidelines of resolution 466/2012 from the National Commission for Ethics in Research with human beings.
142	Schaan CW; Vieira VS; Miller C; Peiter APD; Piccoli T; Cavion G; Lukrafka JL; Ferrari RS	Revista paulista de pediatria : orgao oficial da Sociedade de Pediatria de Sao Paulo	USA (South America)	HOSPITAL PHYSICAL THERAPY MANAGEMENT IN PEDIATRIC PATIENTS WITH COVID-19: CASE REPORTS	N	O conteúdo completo do artigo original deve obedecer aos "Requisitos Uniformes para Originais Submetidos a Revistas Biomédicas", publicado pelo Comitê Internacional de Editores de Revistas Médicas (disponível em http://www.icmje.org/).	N	Y	N	N	N	N	N	N/A	N/A	N/A	N	Y	N - information given about 2 cases, including age, gender, medical history, social history.	N
	Benetti E; Giliberti A; Emiliozzi A; PloS oneValentino F; Bergantini L; Fallerini C; Anedda F; Amitrano S; Conticini E; Tita R; d'Alessandro M; Fava F; Marcantonio S; Baldassarri M; Bruttini M; Mazzei MA; Montagnani F; Mandalà M; Bargagli E; Furini S; Renieri A; Mari F;	PloS one	Europe	Clinical and molecular characterization of COVID-19 hospitalized patients.	Y	Standard signature	N	N	N	N	N	N	N	N/A	N/A	N/A	N	Y	Y	N	The GEN-COVID study was approved by the University Hospital of Siena Ethical Review Board (Prot n. 16929, dated March 16, 2020).
144	Liu J; Li H; Luo M; Liu J; Wu L; Lin X; Li R; Wang Z; Zhong H; Zheng W; Zhou Y; Jiang D; Tan X; Zhou Z; Peng H; Zhang G	PloS one	Europe	Lymphopenia predicted illness severity and recovery in patients with COVID-19: A single-center, retrospective study	Y	Standard signature	N	N	Y	Y	N	N	N	N/A	N/A	Written consent was obtained from all patients, and the Ethical Committee of the First Hospital of Changsha approved the study.	N	Y	Y	N	Written consent was obtained from all patients, and the Ethical Committee of the First Hospital of Changsha approved the study.
	Kampouri E; Filippidis P; Viala B; Méan M; Pantet O; Desgranges F; Tschopp J; Regina J; Karachalias E; Bianchi C; Zermatten MG; Jaton K; Qanadli SD; Bart PA; Pagani JL; Guery B; Alberio L; Papadimitriou-Olivgeris M; RegCOVID Research Group	BioMed research international	Europe	Predicting Venous Thromboembolic Events in Patients with Coronavirus Disease 2019 Requiring Hospitalization: an Observational Retrospective Study by the COVIDIC Initiative in a Swiss University Hospital.	N	N/A	Hindawi is a member of the Committee on Publication Ethics (COPE) and aims to adhere to its guidelines and core practices.	N	N	N	N	N	Y	REC	Unclear	N/A	N	Y	Y	N	The study was approved by the ethics committee of the Canton of Vaud (CER-VD 2020-00815) that exceptionally waived the need for informed consent allowing the inclusion of all hospitalized COVID-19 patients except those who refused the use of their clinical and laboratory data.
	Zhang XY; Zhang L; Zhao Y; Chen L	Clinical interventions in aging (DOVE)	Europe	Risk Assessment and Prediction of Severe or Critical COVID-19 Illness in Older Adults	Y	Dove Medical Press is a member of the Committee on Publication Ethics (COPE) and endorses the International Committee of Medical Journal Editors (ICMJE) Recommendations for the Conduct, Reporting, Editing and Publication of Scholarly Work in Medical Journals as well as the GPP3 guidelines regarding authorship.	Dove Medical Press is a member of the Committee on Publication Ethics (COPE) and endorses the International Committee of Medical Journal Editors (ICMJE) Recommendations for the Conduct, Reporting, Editing and Publication of Scholarly Work in Medical Journals as well as the GPP3 guidelines regarding authorship.	N	Y	N	Unclear	N	N	N/A	N/A	Informed consent of patients was obtained for diagnosis, treatment, and their data being used for research. The study protocol was approved by the Ethics Committee of the Shanghai Public Health Clinical Center, the approval letter number of which was YJ-2020-S015-01. This study was also conducted in accordance with the Declaration of Helsinki.	N	Y	Y	Y	Informed consent of patients was obtained for diagnosis, treatment, and their data being used for research. The study protocol was approved by the Ethics Committee of the Shanghai Public Health Clinical Center, the approval letter number of which was YJ-2020-S015-01. This study was also conducted in accordance with the Declaration of Helsinki.
	Li Q; Zhang T; Li F; Mao Z; Kang H; Tao L; Zhou F; Cai Y	Clinical interventions in aging (DOVE)	Europe	Acute Kidney Injury Can Predict In-Hospital Mortality in Elderly Patients with COVID-19 in the ICU: A Single-Center Study	Y	Dove Medical Press is a member of the Committee on Publication Ethics (COPE) and endorses the International Committee of Medical Journal Editors (ICMJE) Recommendations for the Conduct, Reporting, Editing and Publication of Scholarly Work in Medical Journals as well as the GPP3 guidelines regarding authorship.	Dove Medical Press is a member of the Committee on Publication Ethics (COPE) and endorses the International Committee of Medical Journal Editors (ICMJE) Recommendations for the Conduct, Reporting, Editing and Publication of Scholarly Work in Medical Journals as well as the GPP3 guidelines regarding authorship.	N	N	N	N	N	Y	REC	Unclear	N/A	N	Y	Y	N	This study was approved by the National Health Commission of China and the Institutional Review Board at Huo Shen Shan Hospital (HSSLL028, Wuhan, China). The requirement for written informed consent was waived by the ethics committee of the designated hospital for patients with emerging infectious diseases.
	Pretorius E; Venter C; Laubscher GJ; Lourens PJ; Steenkamp J; Kell DB	Cardiovascular diabetology	Europe	Prevalence of readily detected amyloid blood clots in 'unclotted' Type 2 Diabetes Mellitus and COVID-19 plasma: a preliminary report	Y	BMC is a member of the Committee on Publication Ethics (COPE) and endorses the World Association of Medical Editors (WAME) Policy Statement on Geopolitical Intrusion on Editorial Decisions. BMC also endorses the International Committee of Medical Journal Editors (ICMJE) Recommendations for the Conduct, Reporting, Editing and Publication of Scholarly Work in Medical Journals.	BMC is a member of the Committee on Publication Ethics (COPE) and endorses the World Association of Medical Editors (WAME) Policy Statement on Geopolitical Intrusion on Editorial Decisions. BMC also endorses the International Committee of Medical Journal Editors (ICMJE) Recommendations for the Conduct, Reporting, Editing and Publication of Scholarly Work in Medical Journals.	N	Y	Y	Y	N	n	N/A	N/A	Ethical approval for blood collection and analysis of the patients with COVID-19, T2DM and healthy individuals, was given by the Health Research Ethics Committee (HREC) of Stellenbosch University (reference number: 9521). This laboratory study was carried out in strict adherence to the International Declaration of Helsinki, South African Guidelines for Good Clinical Practice and the South African…	Y	Y	Y	Y	Ethical approval for blood collection and analysis of the patients with COVID-19, T2DM and healthy individuals, was given by the Health Research Ethics Committee (HREC) of Stellenbosch University (reference number: 9521). This laboratory study was carried out in strict adherence to the International Declaration of Helsinki, South African Guidelines for Good Clinical Practice and the South African…
	Zhang X; Wang H; Wang Y; Lei Y; Xu K; Zhang J; Han Y; Zeng J; Deng S; Wang Y	BMC infectious diseases	Europe	Epidemiological and clinical based study on four passages of COVID-19 patients: intervention at asymptomatic period contributes to early recovery.	Y	BMC is a member of the Committee on Publication Ethics (COPE) and endorses the World Association of Medical Editors (WAME) Policy Statement on Geopolitical Intrusion on Editorial Decisions. BMC also endorses the International Committee of Medical Journal Editors (ICMJE) Recommendations for the Conduct, Reporting, Editing and Publication of Scholarly Work in Medical Journals.	BMC is a member of the Committee on Publication Ethics (COPE) and endorses the World Association of Medical Editors (WAME) Policy Statement on Geopolitical Intrusion on Editorial Decisions. BMC also endorses the International Committee of Medical Journal Editors (ICMJE) Recommendations for the Conduct, Reporting, Editing and Publication of Scholarly Work in Medical Journals.	N	Y	N	Y	N	N	N/A	N/A	This study was approved by the institutional ethical committee of Sichuan Academy of Medical Science and Sichuan Provincial People’s Hospital. Due to the rapid spread of COVID-19, oral consents were obtained from patients by telephone, and the ethics committee approved the procedural for verbal consent.	N	Y	Y	N	This study was approved by the institutional ethical committee of Sichuan Academy of Medical Science and Sichuan Provincial People’s Hospital. Due to the rapid spread of COVID-19, oral consents were obtained from patients by telephone, and the ethics committee approved the procedural for verbal consent.
	Kolin DA; Kulm S; Christos PJ; Elemento O	PloS one	Europe	Clinical, regional, and genetic characteristics of Covid-19 patients from UK Biobank	Y	Standard signature	N	N	Y	Y	N	N	N	N/A	N/A	Written informed consent was obtained from all study participants.	Y	Y	Y	N	This study was approved by Weill Cornell Medical College and UK Biobank. The UK Biobank is overseen by an independent advisory committee, and the data used within this analysis was accessed through the approved application #47137.
	Dayarathna S; Jeewandara C; Gomes L; Somathilaka G; Jayathilaka D; Vimalachandran V; Wijewickrama A; Narangoda E; Idampitiya D; Ogg GS; Malavige GN	Scientific reports	Europe	Similarities and differences between the 'cytokine storms' in acute dengue and COVID-19	N	N/A	This journal is a member of and subscribes to the principles of the Committee on Publication Ethics.	N	y	Y	N	N	N	N/A	N/A	All patients were recruited from National Institute of Infectious Diseases (NIID), Sri Lanka, during acute stage of infection following informed written consent.	Y	Y	Y	Y	Ethical approval was received by the Ethics Review Committee of Faculty of Medical Sciences, University of Sri Jayewardenepura. The study on humans was carried out in accordance with relevant guidelines and regulations (The Declaration of Helsinki).
	Escribano P; Álvarez-Uría A; Alonso R; Catalán P; Alcalá L; Muñoz P; Guinea J	Scientific reports	Europe	Detection of SARS-CoV-2 antibodies is insufficient for the diagnosis of active or cured COVID-19	N	N/A	This journal is a member of and subscribes to the principles of the Committee on Publication Ethics.	N	Y	N	Y	N	Y	REC	Retrospective study	This study was approved by the Ethics Committee of Hospital Gregorio Marañón (CEIm; studies no. MICRO.HGUGM.2020–023 and MICRO.HGUGM.2020–021). All research was performed in accordance with relevant guidelines/regulations. Informed consent was obtained from patients in Cohort 2; a waiver for informed consent from patients in Cohort 1 and Cohort 3 was obtained given the retrospective designed of t…	N	Y	Y	N	This study was approved by the Ethics Committee of Hospital Gregorio Marañón (CEIm; studies no. MICRO.HGUGM.2020–023 and MICRO.HGUGM.2020–021). All research was performed in accordance with relevant guidelines/regulations. Informed consent was obtained from patients in Cohort 2; a waiver for informed consent from patients in Cohort 1 and Cohort 3 was obtained given the retrospective designed of t…
	Khan MZ; Jamal Y; Sutton B; Rauf F;	BMJ open respiratory research	Europe	Venous thromboembolism in patients with COVID-19 and correlation with D-dimers: a single-centre experience	Y	Standard signature	N	N	N	N	N	N	N	N/A	N/A	N/A	N	Y	Y	N
157	Nunziata F; Bruzzese E; Poeta M; Pierri L; Catzola A; Ciccarelli GP; Vassallo E; Montella E; Lo Vecchio A; Guarino A	Italian journal of pediatrics	UK	Health-care organization for the management and surveillance of SARS-CoV-2 infection in children during pandemic in Campania region, Italy	Y	BMC is a member of the Committee on Publication Ethics (COPE) and endorses the World Association of Medical Editors (WAME) Policy Statement on Geopolitical Intrusion on Editorial Decisions. BMC also endorses the International Committee of Medical Journal Editors (ICMJE) Recommendations for the Conduct, Reporting, Editing and Publication of Scholarly Work in Medical Journals.	BMC is a member of the Committee on Publication Ethics (COPE) and endorses the World Association of Medical Editors (WAME) Policy Statement on Geopolitical Intrusion on Editorial Decisions. BMC also endorses the International Committee of Medical Journal Editors (ICMJE) Recommendations for the Conduct, Reporting, Editing and Publication of Scholarly Work in Medical Journals.	Y	Y	N	Unclear	N	N	N/A	N/A	Informed consent was obtained from all individual participants included in the study.	N	Y	N	N
	Pandolfi L; Fossali T; Frangipane V; Bozzini S; Morosini M; D'Amato M; Lettieri S; Urtis M; Di Toro A; Saracino L; Percivalle E; Tomaselli S; Cavagna L; Cova E; Mojoli F; Bergomi P; Ottolina D; Lilleri D; Corsico AG; Arbustini E; Colombo R; Meloni F;	BMC pulmonary medicine	Europe	Broncho-alveolar inflammation in COVID-19 patients: a correlation with clinical outcome	Y	BMC is a member of the Committee on Publication Ethics (COPE) and endorses the World Association of Medical Editors (WAME) Policy Statement on Geopolitical Intrusion on Editorial Decisions. BMC also endorses the International Committee of Medical Journal Editors (ICMJE) Recommendations for the Conduct, Reporting, Editing and Publication of Scholarly Work in Medical Journals.	BMC is a member of the Committee on Publication Ethics (COPE) and endorses the World Association of Medical Editors (WAME) Policy Statement on Geopolitical Intrusion on Editorial Decisions. BMC also endorses the International Committee of Medical Journal Editors (ICMJE) Recommendations for the Conduct, Reporting, Editing and Publication of Scholarly Work in Medical Journals.	N	Y	Y	N	N	N	N/A	N/A	Research and data collection protocols were approved by the Institutional Review Boards (Comitato Etico di Area 1) (prot. 20,100,005,334) and by IRCCS Policlinico San Matteo Foundation Hospital (prot. 20,200,046,007). Written informed consent was obtained by all conscious patients. For unconscious patients the inform consent was obtained after recovery and for non-survivors was waived in accordan…	Y	Y	Y	N	Research and data collection protocols were approved by the Institutional Review Boards (Comitato Etico di Area 1) (prot. 20,100,005,334) and by IRCCS Policlinico San Matteo Foundation Hospital (prot. 20,200,046,007). Written informed consent was obtained by all conscious patients. For unconscious patients the inform consent was obtained after recovery and for non-survivors was waived in accordan…
	Barrett ES; Horton DB; Roy J; Gennaro ML; Brooks A; Tischfield J; Greenberg P; Andrews T; Jagpal S; Reilly N; Carson JL; Blaser MJ; Panettieri RA Jr	BMC infectious diseases	Europe	Prevalence of SARS-CoV-2 infection in previously undiagnosed health care workers in New Jersey, at the onset of the U.S. COVID-19 pandemic.	Y	BMC is a member of the Committee on Publication Ethics (COPE) and endorses the World Association of Medical Editors (WAME) Policy Statement on Geopolitical Intrusion on Editorial Decisions. BMC also endorses the International Committee of Medical Journal Editors (ICMJE) Recommendations for the Conduct, Reporting, Editing and Publication of Scholarly Work in Medical Journals.	BMC is a member of the Committee on Publication Ethics (COPE) and endorses the World Association of Medical Editors (WAME) Policy Statement on Geopolitical Intrusion on Editorial Decisions. BMC also endorses the International Committee of Medical Journal Editors (ICMJE) Recommendations for the Conduct, Reporting, Editing and Publication of Scholarly Work in Medical Journals.	N	Y	Y (e-consent)	N	N	N	N/A	N/A	The study was approved by the Rutgers Health Sciences Institutional Review Board and all subjects provided electronic written informed consent prior to study activities.	Y	Y	Y	N	The study was approved by the Rutgers Health Sciences Institutional Review Board and all subjects provided electronic written informed consent prior to study activities.
	Arnold F; Westermann L; Rieg S; Neumann-Haefelin E; Biever PM; Walz G; Kalbhenn J; Tanriver Y	BMC nephrology	Europe	Comparison of different anticoagulation strategies for renal replacement therapy in critically ill patients with COVID-19: a cohort study	Y	BMC is a member of the Committee on Publication Ethics (COPE) and endorses the World Association of Medical Editors (WAME) Policy Statement on Geopolitical Intrusion on Editorial Decisions. BMC also endorses the International Committee of Medical Journal Editors (ICMJE) Recommendations for the Conduct, Reporting, Editing and Publication of Scholarly Work in Medical Journals.	BMC is a member of the Committee on Publication Ethics (COPE) and endorses the World Association of Medical Editors (WAME) Policy Statement on Geopolitical Intrusion on Editorial Decisions. BMC also endorses the International Committee of Medical Journal Editors (ICMJE) Recommendations for the Conduct, Reporting, Editing and Publication of Scholarly Work in Medical Journals.	N	N	N	N	N	N	N/A	N/A	N/A	N	Y	Y	Y	This study is in conformity with the ethical principles for medical research involving human subjects as laid down in the Helsinki Declaration (1964) and its amendments. Analysis and publication of the data was approved by the local ethics committee (155/20 to SR and 1016/20 to JK).
	Neumann-Podczaska A; Chojnicki M; Karbowski LM; Al-Saad SR; Hashmi AA; Chudek J; Tobis S; Kropinska S; Mozer-Lisewska I; Suwalska A; Tykarski A; Wieczorowska-Tobis K;	International journal of environmental research and public health	Europe	Clinical Characteristics and Survival Analysis in a Small Sample of Older COVID-19 Patients with Defined 60-Day Outcome	N	N/A	IJERPH is a member of the Committee on Publication Ethics (COPE). We fully adhere to its Code of Conduct and to its Best Practice Guidelines.	N	N	N	N	N	N	N/A	N/A	N/A	N	Y	Y	N	Due to the retrospective nature of the presented study, written consent by participants was not necessary. The presented project was approved by the Bioethical Committee of the Poznan University of Medical Sciences (Resolution Number KB-380/20).
162	Blanco CH; Stein JB; Barinsky GL; Fang CH; Grube JG; Turbin RE; Eloy JA	American journal of otolaryngology	Europe	Management of complicated pediatric rhinosinusitis in the COVID-19 era	Y	Standard signature	N	N	N	N	N	N	N	N/A	N/A	N/A	N	Y	N - 2 cases described (age, gender, medical & social history, clinical photographs but no identifying ones, treatment, labs).	N
	Ly TDA; Zanini D; Laforge V; Arlotto S; Gentile S; Mendizabal H; Finaud M; Morel D; Quenette O; Malfuson-Clot-Faybesse P; Midejean A; Le-Dinh P; Daher G; Labarriere B; Morel-Roux AM; Coquet A; Augier P; Parola P; Chabriere E; Raoult D; Gautret P;	International journal of antimicrobial agents	Europe	Pattern of SARS-CoV-2 infection among dependant elderly residents living in long-term care facilities in Marseille, France, March-June 2020	Y	Standard	N	N	N	N	N	N	N	N/A	N/A	N/A	N	Y	Y	N	Ethical approval was obtained from the Marseille Institutional Review Board and Ethics Committee (N° 2020-028).
	Gude F; Riveiro V; Rodríguez-Núñez N; Ricoy J; Lado-Baleato Ó; Lourido T; Rábade C; Lama A; Casal A; Abelleira-París R; Ferreiro L; Suárez-Antelo J; Toubes ME; Pou C; Taboada-Muñiz M; Calle-Velles F;Mayán-Conesa P; Del Molino MLP; Galbán-Rodríguez C; Álvarez-Escudero J; Beceiro-Abad C; Molinos-Castro S; Agra-Vázquez N; Pazo-Núñez M; Páez-Guillán E; Varela-García P; Martínez-Rey C; Pernas-Pardavil…	Scientific reports	Europe	Development and validation of a clinical score to estimate progression to severe or critical state in COVID-19 pneumonia hospitalized patients	N	N/A	This journal is a member of and subscribes to the principles of the Committee on Publication Ethics.	N	N	N	N	N	Y	REC	Unclear	N/A	N	Y	Y	Y	The study was conducted in accordance with the guidelines of the Declaration of Helsinki and the principles of good clinical practice and was approved by the Institutional Review Board (IRB) of the Galician Health Service on April 3, 2020 (#2020/194). Informed consent forms were waived by the IRB.
	Soulat-Dufour L; Lang S; Ederhy S; Adavane-Scheuble S; Chauvet-Droit M; Nhan P; Jean ML; Ben Said R; Issaurat P; Boccara F; Cohen A	Archives of cardiovascular diseases	Europe	Left ventricular ejection fraction: An additional risk marker in COVID-19	N	N/A	This journal is a member of and subscribes to the principles of the Committee on Publication Ethics.	N	N	N	N	N	N	N/A	N/A	N/A	N	Y	Y	N
	Zhang Z; Tang R; Sun H; Dai H; Chen K; Ye X; Ye W; Li S; Lan B; Li L; Ou CQ;	Scientific reports	Europe	Temporal lung changes on thin-section CT in patients with COVID-19 pneumonia.	N	N/A	This journal is a member of and subscribes to the principles of the Committee on Publication Ethics.	N	N	N	N	N	Y	REC	Unclear	N/A	N	Y	Y	Y	The current study was reviewed and approved by the Research Ethics Committee of the Central People’s Hospital of Huizhou. All methods were carried out in accordance with guidelines outlined in the Declaration of Helsinki. The requirement for individual patient approval for participation deemed not to be required. Informed consent was waived by the ethic committee. We collected and analyzed data o…
	Slot E; Hogema BM; Reusken CBEM; Reimerink JH; Molier M; Karregat JHM; IJlst J; Novotný VMJ; van Lier RAW; Zaaijer HL	Nature communications	Europe	Low SARS-CoV-2 seroprevalence in blood donors in the early COVID-19 epidemic in the Netherlands	N	N/A	This journal is a member of and subscribes to the principles of the Committee on Publication Ethics.	N	Y	Y	N	N	N	N/A	N/A	Samples were collected only from voluntary, non-remunerated, adult donors who provided written informed consent as part of routine donor selection and blood collection procedures. The study was reviewed and approved by the Ethics Advisory Council of Sanquin Blood Supply Foundation on March 27, 2020.	Y	Y	Y	N	Samples were collected only from voluntary, non-remunerated, adult donors who provided written informed consent as part of routine donor selection and blood collection procedures. The study was reviewed and approved by the Ethics Advisory Council of Sanquin Blood Supply Foundation on March 27, 2020.
	Habonimana D; Ouedraogo L; Ndirahisha E; Misago N; Ciza R; Niyomwungere D; Niyongabo F; Irakoze JB; Nkurunziza JD; Manirakiza S	Epidemiology and infection	Europe	Understanding the influence of the COVID-19 pandemic on hospital-based mortality in Burundi: a cross-sectional study comparing two time periods	Y	Standard signature	N	N	N	N	N	N	N	N/A	N/A	N/A	N	Y	Y	N	The study was approved by the Ethics Review Committee of the Faculty of Medicine, University of Burundi (certificate no. FM/CE/07/06/2020).
	Sung J; Choudry N; Bachour R	Epidemiology and infection	Europe	Development and validation of a simple risk score for diagnosing COVID-19 in the emergency room	Y	Standard signature	N	N	N	N	N	N	Y	REC	Unclear	N/A	N	Y	Y	N	This study was approved by the Institutional Review Board (IRB) of the MedStar Health Research Institute with a waiver of individual consents. (IRB ID: MOD00004296)
	Creel-Bulos C; Liu M; Auld SC; Gaddh M; Kempton CL; Sharifpour M; Sniecinski RM; Maier CL; Nahab FB; Rangaraju S;	Medicine	USA	Trends and diagnostic value of D-dimer levels in patients hospitalized with coronavirus disease 2019	N	N/A	Medicine® is a member of the Committee on Publishing Ethics (COPE) and follows their recommendations on publication ethics and standards.	N	N	N	N	N	N	N/A	N/A	N/A	N	Y	Y	N	This study was approved by the Emory University Institutional Review Board.
173	Xiang C; Huang L; Xia L	Medicine	USA	Mobile chest X-ray manifestations of 54 deceased patients with coronavirus disease 2019: Retrospective study	N	N/A	Medicine® is a member of the Committee on Publishing Ethics (COPE) and follows their recommendations on publication ethics and standards.	N	N	RIP	RIP	RIP	Y	REC	RIP	N/A	N	Y	N - 3 cases described but description limited.	N	Our institutional ethics committee (Tongji Hospital, Wuhan, China) approved this retrospective study and waived written informed consent.
	Oetjens MT; Luo JZ; Chang A; Leader JB; Hartzel DN; Moore BS; Strande NT; Kirchner HL; Ledbetter DH; Justice AE; Carey DJ; Mirshahi T;	PloS one	Europe	Electronic health record analysis identifies kidney disease as the leading risk factor for hospitalization in confirmed COVID-19 patients.	Y	Standard signature	N	N	N	N	N	N	N	N/A	N/A	N/A	N	Y	Y	N	This study was reviewed and approved by the Geisinger Institutional Review Board.
	Wang S; Chen Z; Lin Y; Lin L; Lin Q; Fang S; Shi Y; Zhuang X; Ye Y; Wang T; Zhang H; Shao C	PloS one	Europe	Clinical characteristics of 199 discharged patients with COVID-19 in Fujian Province: A multicenter retrospective study between January 22nd and February 27th, 2020	Y	Standard signature	N	N	N	N	N	N	Y	REC	Urgency	N/A	N	Y	Y	N	This study was approved by the ethical committee in Zhongshan Hospital, Xiamen Branch, Fudan University (B2020-003). The requirement for informed consent was waived because the data were urgently collected and analyzed anonymously.
	Rieg S; von Cube M; Kalbhenn J; Utzolino S; Pernice K; Bechet L; Baur J; Lang CN; Wagner D; Wolkewitz M; Kern WV; Biever P	PloS one	Europe	COVID-19 in-hospital mortality and mode of death in a dynamic and non-restricted tertiary care model in Germany	Y	Standard signature	N	N	N	N	N	N	Y	REC	Routine data	N/A	N	Y	Y	Y	The study and data collection were approved by the Institutional Review Board of the University Medical Center Freiburg (348/20) and was registered in the German Clinical Trials Register (identifier DRKS00021775). We followed the ethical standards set by the Helsinki Declaration of 1964, as revised in 2013, and the research guidelines of the University of Freiburg. The Institutional Review Board …
	Ferrari D; Milic J; Tonelli R; Ghinelli F; Meschiari M; Volpi S; Faltoni M; Franceschi G; Iadisernia V; Yaacoub D; Ciusa G; Bacca E; Rogati C; Tutone M; Burastero G; Raimondi A; Menozzi M; Franceschini E; Cuomo G; Corradi L; Orlando G; Santoro A; Digaetano M; Puzzolante C; Carli F; Borghi V; Bedini A; Fantini R; Tabbì L; Castaniere I; Busani S; Clini E; Girardis M; Sarti M; Cossarizza A; Mussini …	PloS one	Europe	Machine learning in predicting respiratory failure in patients with COVID-19 pneumonia-Challenges, strengths, and opportunities in a global health emergency.	Y	Standard signature	N	N	Y	N	Y	N	N	N/A	N/A	All patients provided verbal, not written, informed consent due to isolation precautions. The study was approved by Regional ethical committee of Emilia Romagna (Area Vasta Nord protocol 426/2020).	N	Y	Y	N	All patients provided verbal, not written, informed consent due to isolation precautions. The study was approved by Regional ethical committee of Emilia Romagna (Area Vasta Nord protocol 426/2020).
	Lavery AM; Preston LE; Ko JY; Chevinsky JR; DeSisto CL; Pennington AF; Kompaniyets L; Datta SD; Click ES; Golden T; Goodman AB; Mac Kenzie WR; Boehmer TK; Gundlapalli AV	Morbidity and mortality weekly report	USA	Characteristics of Hospitalized COVID-19 Patients Discharged and Experiencing Same-Hospital Readmission - United States, March-August 2020	N/A - not a journal	N/A	N	N	N	N	N	N	N	N/A	N/A	N/A	N	Y	Y	N
179	Mahale P; Rothfuss C; Bly S; Kelley M; Bennett S; Huston SL; Robinson S;	Morbidity and mortality weekly report	USA	Multiple COVID-19 Outbreaks Linked to a Wedding Reception in Rural Maine - August 7-September 14, 2020.	N/A - not a journal	N/A	N	N	N	N	N	N	N	N/A	N/A	N/A	N	Y	N - individual data dis agregated age, gender, symtoms. Outbreak at a wedding.	N
180	Tosif S; Neeland MR; Sutton P; Licciardi PV; Sarkar S; Selva KJ; Do LAH; Donato C; Quan Toh Z; Higgins R; Van de Sandt C; Lemke MM; Lee CY; Shoffner SK; Flanagan KL; Arnold KB; Mordant FL; Mulholland K; Bines J; Dohle K; Pellicci DG; Curtis N; McNab S; Steer A; Saffery R; Subbarao K; Chung AW; Kedzierska K; Burgner DP; Crawford NW;	Nature communications	Europe	Immune responses to SARS-CoV-2 in three children of parents with symptomatic COVID-19.	N	N/A	This journal is a member of and subscribes to the principles of the Committee on Publication Ethics.	Y	Y	Y	N	N	n	N/A	N/A	Human experimental work was conducted according to the Declaration of Helsinki principles and according to the Australian National Health and Medical Research Council Code of Practice. All donors or their legal guardians provided written informed consent. The study was approved by the Human Research Ethics Committee (HREC) of the University of Melbourne (Ethics ID #1443389.4, #2056761, #1647326, …	Y	Y	N - data dis agregated including age, gender, wedding attendance, symptoms etc	Y	Human experimental work was conducted according to the Declaration of Helsinki principles and according to the Australian National Health and Medical Research Council Code of Practice. All donors or their legal guardians provided written informed consent. The study was approved by the Human Research Ethics Committee (HREC) of the University of Melbourne (Ethics ID #1443389.4, #2056761, #1647326, …
	Vetter P; Eberhardt CS; Meyer B; Martinez Murillo PA; Torriani G; Pigny F; Lemeille S; Cordey S; Laubscher F; Vu DL; Calame A; Schibler M; Jacquerioz F; Blanchard-Rohner G; Siegrist CA; Kaiser L; Didierlaurent AM; Eckerle I;	mSphere	USA	Daily Viral Kinetics and Innate and Adaptive Immune Response Assessment in COVID-19: a Case Series.	N	N/A	Authors of manuscripts describing research involving human subjects must obtain review and approval (or review and waiver) from their Institutional Review Board (IRB) prior to manuscript submission. Authors of manuscripts that describe multisite research must obtain approval from each institution's IRB. Documentation of IRB status must be made available upon request. In the event that institution…	N	Y	Y	N	N	N	N/A	N/A	N/A	Y	Y	Y	N	Ethical approval was waived by the local ethics committee (BASEC Req-2020-00143); written informed consent for sample collection and coded data gathering was obtained from each patient.
	Mulchandani R; Jones HE; Taylor-Phillips S; Shute J; Perry K; Jamarani S; Brooks T; Charlett A; Hickman M; Oliver I; Kaptoge S; Danesh J; Di Angelantonio E; Ades AE; Wyllie DH	BMJ (Clinical research ed.)	Europe	Accuracy of UK Rapid Test Consortium (UK-RTC) "AbC-19 Rapid Test" for detection of previous SARS-CoV-2 infection in key workers: test accuracy study.	Y	Standard signature	N	N	Y	Y	N	N	N	N/A	N/A	Ethical approval: The EDSAB-HOME study was approved by the NHS Research Ethics Committee (Health Research Authority, IRAS 284980) on 2 June 2020 and the PHE Research Ethics and Governance Group (REGG, NR0198) on 21 May 2020. EDSAB-HOME is registered at http://www.isrctn.com/ISRCTN56609224. Ethical approval for use of the samples from COMPARE is covered by NHS Research Ethics Committee Cambridge E…	Y	Y	y	N	Ethical approval: The EDSAB-HOME study was approved by the NHS Research Ethics Committee (Health Research Authority, IRAS 284980) on 2 June 2020 and the PHE Research Ethics and Governance Group (REGG, NR0198) on 21 May 2020. EDSAB-HOME is registered at http://www.isrctn.com/ISRCTN56609224. Ethical approval for use of the samples from COMPARE is covered by NHS Research Ethics Committee Cambridge E…
	Camprubí D; Almuedo-Riera A; Martí-Soler H; Soriano A; Hurtado JC; Subirà C; Grau-Pujol B; Krolewiecki A; Muñoz J;	PloS one	Europe	Lack of efficacy of standard doses of ivermectin in severe COVID-19 patients	Y	Standard signature	N	N	N	N	N	N	Y	REC	Retrospective study	N/A	N	Y	Y	N	This study was approved by the Ethics Committee of Hospital Clinic of Barcelona (HCB/2020/0475), who waived the requirement for informed consent, due to the retrospective nature of the study.
	Jiménez E; Fontán-Vela M; Valencia J; Fernandez-Jimenez I; Álvaro-Alonso EA; Izquierdo-García E; Lazaro Cebas A; Gallego Ruiz-Elvira E; Troya J; Tebar-Martinez AJ; Garcia-Marina B; Peña-Lillo G; Abad-Motos A; Macaya L; Ryan P; Pérez-Butragueño M	BMJ open	Europe	Characteristics, complications and outcomes among 1549 patients hospitalised with COVID-19 in a secondary hospital in Madrid, Spain: a retrospective case series study.	Y	Standard signature	N	N	N	N	N	N	Y	REC	Retrospective study	N/A	N	Y	y	N	Ethics approval: The Institutional Review Board of Infanta Leonor University Hospital approved this study (Code ILUH R 027-20) and due to the retrospective nature, they waived the need for informed consent from patients
	Wu C; Hou D; Du C; Cai Y; Zheng J; Xu J; Chen X; Chen C; Hu X; Zhang Y; Song J; Wang L; Chao YC; Feng Y; Xiong W; Chen D; Zhong M; Hu J; Jiang J; Bai C; Zhou X; Xu J; Song Y; Gong F	Critical care	Europe	Corticosteroid therapy for coronavirus disease 2019-related acute respiratory distress syndrome: a cohort study with propensity score analysis	Y	Standard signature	N	N	N	N	N	N	Y	REC	Unclear	N/A	N	Y	Y	N	The Jin Yin-tan Hospital Ethics Committee approved the study (No. KY-2020-44.01) and granted a waiver of informed consent from study participants.
	Klein SJ; Bellmann R; Dejaco H; Eschertzhuber S; Fries D; Furtwängler W; Gasteiger L; Hasibeder W; Helbok R; Hochhold C; Hofer S; Kirchmair L; Krismer C; Ladner E; Lehner GF; Mathis S; Mayr A; Mittermayr M; Peer A; Preuß Hernández C; Reitter B; Ströhle M; Swoboda M; Thomé C; Joannidis M;	Wiener klinische Wochenschrift	Europe	Structured ICU resource management in a pandemic is associated with favorable outcome in critically ill COVID‑19 patients	N	N/A	The journal is a member of the Committee on Publication Ethics (COPE) and subscribes to its principles on how to deal with acts of misconduct thereby committing to investigate allegations of misconduct in order to ensure the integrity of research.	N	N	n	N	N	N	N/A	N/A	N/A	N	Y	Y	N	The registry was approved by the local ethics committee (Nr. 1099/2020).
	Zeng F; Deng G; Cui Y; Zhang Y; Dai M; Chen L; Han D; Li W; Guo K; Chen X; Shen M; Pan P	Aging	USA	A predictive model for the severity of COVID-19 in elderly patients	N	N/A	Aging follows the COPE Code of Conduct and Best Practice Guidelines for Journal Editors and the Code of Conduct for Journal Publishers.	N	N	N	N	N	Y	REC	Unclear	N/A	N	Y	Y	N	This study was approved by the ethics committee of each hospital for emerging infectious diseases. The ethics committee of the hospital waived written informed consent from patients with COVID-19.
	Goel N; Spalgais S; Mrigpuri P; Khanna M; Menon B; Kumar R	Monaldi archives for chest disease = Archivio Monaldi per le malattie del torace	Asia	Characteristics of COVID-19 at a non-COVID tertiary pulmonary care centre in Delhi, India	N	N/A	When reporting experiments on human subjects, authors should indicate whether the procedures followed were in accordance with the ethical standards of the responsible committee on human experimentation (institutional and national) and with the Helsinki Declaration of 1975, as revised in 2013. If doubt exists whether the research was conducted in accordance with the Helsinki Declaration, the autho…	N	Y	N	Unclear	N	N	N/A	N/A	Informed consent: Obtained from participants.	N	Y	Y	N	The present study was approved by the Institutional Human Ethics Committee (IHEC) vide number VPCI/ADMN….
	Gupta N; Ish P; Kumar R; Dev N; Yadav SR; Malhotra N; Agrawal S; Gaind R; Sachdeva H; Covid Working Group OMOTSH	Monaldi archives for chest disease = Archivio Monaldi per le malattie del torace	Asia	Evaluation of the clinical profile, laboratory parameters and outcome of two hundred COVID-19 patients from a tertiary centre in India	N	N/A	When reporting experiments on human subjects, authors should indicate whether the procedures followed were in accordance with the ethical standards of the responsible committee on human experimentation (institutional and national) and with the Helsinki Declaration of 1975, as revised in 2013. If doubt exists whether the research was conducted in accordance with the Helsinki Declaration, the autho…	N	Y	Y	N	N	n	N/A	N/A	Patient consent for publication: The authors certify that they have obtained written informed consent from the patients to publish their personal details and follow-up. The patient understands that their name and initials will not be published but anonymity cannot be guaranteed.	Y	Y	Y	N	Ethics approval: The present study was a prospective observational analysis promoted by the Safdarjung Hospital, New Dehli.
	Liu C; Dun Y; Liu P; You B; Shu K; Luo H; Ripley-Gonzalez JW; Liu S; Liu J; Li B	International immunopharmacology	Europe	Associations of medications used during hospitalization and immunological changes in patients with COVID-19 during 3-month follow-up.	Y	Standard	N	N	N	N	N	N	Y	REC	Retrospective study	N/A	N	Y	Y	N	The study was approved by the Ethics Committee of the First Hospital of Changsha (approval No. KX-2020047) and written informed consent was waived due to the retrospective nature of the study. All patients were codified and anonymized to protect the confidentiality of individuals.
	Petermann-Rocha F; Hanlon P; Gray SR; Welsh P; Gill JMR; Foster H; Katikireddi SV; Lyall D; Mackay DF; O'Donnell CA; Sattar N; Nicholl BI; Pell JP; Jani BD; Ho FK; Mair FS; Celis-Morales C	BMC medicine	Europe	Comparison of two different frailty measurements and risk of hospitalisation or death from COVID-19: findings from UK Biobank	Y	BMC is a member of the Committee on Publication Ethics (COPE) and endorses the World Association of Medical Editors (WAME) Policy Statement on Geopolitical Intrusion on Editorial Decisions. BMC also endorses the International Committee of Medical Journal Editors (ICMJE) Recommendations for the Conduct, Reporting, Editing and Publication of Scholarly Work in Medical Journals.	BMC is a member of the Committee on Publication Ethics (COPE) and endorses the World Association of Medical Editors (WAME) Policy Statement on Geopolitical Intrusion on Editorial Decisions. BMC also endorses the International Committee of Medical Journal Editors (ICMJE) Recommendations for the Conduct, Reporting, Editing and Publication of Scholarly Work in Medical Journals.	N	Y	Y	N	N	N	N/A	N/A	UK Biobank was approved by the North West Multi-Centre Research Ethics Committee (Ref: 11/NW/0382). All participants provided written informed consent to participate in the UK Biobank study. The study protocol is available online (http://www.ukbiobank.ac.uk). This work was conducted under the UK Biobank application number 14151.	Y	Y	Y	N	UK Biobank was approved by the North West Multi-Centre Research Ethics Committee (Ref: 11/NW/0382). All participants provided written informed consent to participate in the UK Biobank study. The study protocol is available online (http://www.ukbiobank.ac.uk). This work was conducted under the UK Biobank application number 14151.
193	Shahbaznejad L; Navaeifar MR; Abbaskhanian A; Hosseinzadeh F; Rahimzadeh G; Rezai MS;	BMC pediatrics	UK	Clinical characteristics of 10 children with a pediatric inflammatory multisystem syndrome associated with COVID-19 in Iran	Y	BMC is a member of the Committee on Publication Ethics (COPE) and endorses the World Association of Medical Editors (WAME) Policy Statement on Geopolitical Intrusion on Editorial Decisions. BMC also endorses the International Committee of Medical Journal Editors (ICMJE) Recommendations for the Conduct, Reporting, Editing and Publication of Scholarly Work in Medical Journals.	BMC is a member of the Committee on Publication Ethics (COPE) and endorses the World Association of Medical Editors (WAME) Policy Statement on Geopolitical Intrusion on Editorial Decisions. BMC also endorses the International Committee of Medical Journal Editors (ICMJE) Recommendations for the Conduct, Reporting, Editing and Publication of Scholarly Work in Medical Journals.	Y	Y	Y	N	N	N	N/A	N/A	The ethics committee of Mazandaran University of Medical Sciences approved the study protocol (No = IR.MAZUMS..REC.1398.7277). Written informed consent was obtained from parents of all patients before treatment.	Y	Y	N - cases reported separately but very little social history	N	The ethics committee of Mazandaran University of Medical Sciences approved the study protocol (No = IR.MAZUMS..REC.1398.7277). Written informed consent was obtained from parents of all patients before treatment.
	Huang Y; Lyu X; Li D; Wang L; Wang Y; Zou W; Wei Y; Wu X;	PloS one	Europe	A cohort study of 676 patients indicates D-dimer is a critical risk factor for the mortality of COVID-19	Y	Standard signature	N	N	N	N	N	N	Y	REC	Urgency	N/A	N	Y	Y	N	The ethics committee of Wuhan Tongji Hospital and Central Hospital of Wuhan approved this study and granted a waiver of informed consent in light of the urgent need to collect clinical data.
	de Cáceres C; Martínez R; Bachiller P; Marín L; García JM;	Pharmacological reports	USA	The effect of tocilizumab on cytokine release syndrome in COVID-19 patients.	N	N/A	Aging follows the COPE Code of Conduct and Best Practice Guidelines for Journal Editors and the Code of Conduct for Journal Publishers.	N	Y	N	Unclear	N	N	N/A	N/A	The consent of all participants was obtained and reflected in the clinical records.	N	Y	y	Y	This study has been approved by Ethics Committee for Drug Research at the Segovia Care Complex and has, therefore, been performed in accordance with the ethical standards laid down in the 1964 Declaration of Helsinki and its later amendments.
197	Tabatabaei SMH; Rajebi H; Moghaddas F; Ghasemiadl M; Talari H;	Emergency radiology	USA	Chest CT in COVID-19 pneumonia: what are the findings in mid-term follow-up?	N	N/A	Aging follows the COPE Code of Conduct and Best Practice Guidelines for Journal Editors and the Code of Conduct for Journal Publishers.	N	N	N	N	N	N	N/A	N/A	N/A	N	Y	N - small amount of dis agregated data	Y	This retrospective study was approved by the ethics committee of Kashan Universiy of Medical Sciences (approval ID: IR.KAUMS.REC.1399.007) and in accordance with the 1964 Helsinki Declaration and its later amendments or comparable ethical standards.
	Chang JC; Chen YH; Lin MC; Li YJ; Hsu TF; Huang HH; Yen DH;	Journal of the Chinese Medical Association	Asia	Emergency department response to coronavirus disease 2019 outbreak with a fever screening station and "graded approach" for isolation and testing.	N	N/A	For human or animal experimental investigations, appropriate institu- tional review board or ethics committee approval is required, and such approval should be stated in the methods section of the manuscript. For those investigators who do not have formal ethics review commit- tees, the principles outlined in the Declaration of Helsinki should be followed (World Medical Association. Declaration o…	N	N	N	N	N	Y	REC	Unclear	N/A	N	Y	Y	N	We conducted a retrospective study in the ED of a tertiary medical center. This project was reviewed and approved by Institutional Research Board, which waived the need for patient consent (No. 2020-06-011BC).
	Rizzi S; Wensink MJ; Lindahl-Jacobsen R; Tian L; Lu Y; Eisenberg ML	BMC research notes	Europe	Risk of pre-term births and major birth defects resulting from paternal intake of COVID-19 medications prior to conception	Y	BMC is a member of the Committee on Publication Ethics (COPE) and endorses the World Association of Medical Editors (WAME) Policy Statement on Geopolitical Intrusion on Editorial Decisions. BMC also endorses the International Committee of Medical Journal Editors (ICMJE) Recommendations for the Conduct, Reporting, Editing and Publication of Scholarly Work in Medical Journals.	BMC is a member of the Committee on Publication Ethics (COPE) and endorses the World Association of Medical Editors (WAME) Policy Statement on Geopolitical Intrusion on Editorial Decisions. BMC also endorses the International Committee of Medical Journal Editors (ICMJE) Recommendations for the Conduct, Reporting, Editing and Publication of Scholarly Work in Medical Journals.	N	N	N	N	N	N	N/A	N/A	N/A	N	Y	Y	N	The study was exempt from IRB review given that the data are deidentified.
	Angioni R; Sánchez-Rodríguez R; Munari F; Bertoldi N; Arcidiacono D; Cavinato S; Marturano D; Zaramella A; Realdon S; Cattelan A; Viola A; Molon B;	Cell death & disease	Europe	Age-severity matched cytokine profiling reveals specific signatures in Covid-19 patients	N	Standard signature	N	N	Y	Y	N	N	N	N/A	N/A	The local ethics committee was notified about the study protocol. The study was performed according to the ethical guidelines of the Declaration of Helsinki (7th revision). All the patients gave their written informed consent and all analyses were carried out on anonymized data as required by the Italian Data Protection Code (Legislative Decree 196/2003) and the general authorization issued by th…	Y	N	Y	Y	The local ethics committee was notified about the study protocol. The study was performed according to the ethical guidelines of the Declaration of Helsinki (7th revision). All the patients gave their written informed consent and all analyses were carried out on anonymized data as required by the Italian Data Protection Code (Legislative Decree 196/2003) and the general authorization issued by th…
201	Desnos C; Boussouar S; Hekimian G; Redheuil A; Combes A;	Critical care	UK	Spontaneous hemothorax in 4 COVID-19 ARDS patients on VV-ECMO revealing pulmonary artery aneurysms.	Y	Standard signature	N	N	Y	N	Unclear	N	N	N/A	N/A	In accordance with French legislation, the patients or their next of kin were informed of the publication. Non-opposition for utilization of the deidentified data was required alone and obtained for each patient.	N	Y	N - 4 cases dis agregated but only gender and age	N	In accordance with French legislation, the patients or their next of kin were informed of the publication. Non-opposition for utilization of the deidentified data was required alone and obtained for each patient.
	Asif S; Frithiof R; Lipcsey M; Kristensen B; Alving K; Hultström M	Critical care	Europe	Weak anti-SARS-CoV-2 antibody response is associated with mortality in a Swedish cohort of COVID-19 patients in critical care	Y	Standard signature	N	N	Y	N	Unclear	N	N	N/A	N/A	The presented data are part of a study approved by the National Ethical Review Agency (EPM; No. 2020-01623). Informed consent was obtained from the patient, or next of kin if the patient was unable to give consent. The Declaration of Helsinki and its subsequent revisions were followed.	N	Y	Y	Y	The presented data are part of a study approved by the National Ethical Review Agency (EPM; No. 2020-01623). Informed consent was obtained from the patient, or next of kin if the patient was unable to give consent. The Declaration of Helsinki and its subsequent revisions were followed.
	Wernhart S; Förster TH; Weihe E	BMC infectious diseases	Europe	Outpatient Management of Oligosymptomatic Patients with respiratory infection in the era of SARS-CoV-2: Experience from rural German general practitioners	Y	BMC is a member of the Committee on Publication Ethics (COPE) and endorses the World Association of Medical Editors (WAME) Policy Statement on Geopolitical Intrusion on Editorial Decisions. BMC also endorses the International Committee of Medical Journal Editors (ICMJE) Recommendations for the Conduct, Reporting, Editing and Publication of Scholarly Work in Medical Journals.	BMC is a member of the Committee on Publication Ethics (COPE) and endorses the World Association of Medical Editors (WAME) Policy Statement on Geopolitical Intrusion on Editorial Decisions. BMC also endorses the International Committee of Medical Journal Editors (ICMJE) Recommendations for the Conduct, Reporting, Editing and Publication of Scholarly Work in Medical Journals.	N	Y	Y	N	N	N	N/A	N/A	All patients or their legal guardians have signed a form that their results may be used for medical purposes and analyses.	N	Y	Y	N	No ethics committee was involved in the study. As of 16.10.2020, according to federal regulations and law (§ 15) of North-Rhine Westphalia, Germany (https://www.recht.nrw.de/lmi/owa/br_text_anzeigen?v_id=74120170406111640601#:~:text=(1)%20%C384rztinnen20und%20%C384rzte20%C3%BCben,Befolgung%20sie%20nicht%20verantworten%20 k%C3%B6nnen.), epidemiological research need not be submitted to the local e…
	Jie LS; Yu Y; Ping ZJ; Dong XX; Ping CX; Chao H; Li Y; Jing Y; Ling TY; Yan JM; Peng L	Medicine	USA	Risk factors for Coronavirus disease 2019 pneumonia after admission outside Wuhan, China.	N	N/A	Medicine® is a member of the Committee on Publishing Ethics (COPE) and follows their recommendations on publication ethics and standards.	N	N	N	N	N	Y	REC	Retrospective & anonymous data	Ethics approval and consent to participate: This study was a retrospective database analysis approved by the research ethics committee of Xiangtan central Hospital. Requirement for written informed patient content was waived.	N	Y	Y	N	Ethics approval and consent to participate: This study was a retrospective database analysis approved by the research ethics committee of Xiangtan central Hospital. Requirement for written informed patient content was waived.
	Shao S; Zhao Z; Wang F; Chang D; Liu Y; Liu S; Xu X; Li X; Jiang C; Tang Z	Medicine	USA	Risk factors associated with disease aggravation among 126 hospitalized patients with COVID-19 in different places in China: A retrospective observational study.	N	N/A	Medicine® is a member of the Committee on Publishing Ethics (COPE) and follows their recommendations on publication ethics and standards.	N	N	N	N	N	Y	REC	Per Chinese policy	This study was approved by the Institutional Review Board of Wuhan Union Hospital (project approval number 2020–0127). Informed consent from each patient was waived since we collected and analyzed all of the data from each patient according to the policy for public-health-outbreak investigation of emerging infectious diseases issued by the National Health Commission of the People's Republic of Ch…	N	Y	Y	N	This study was approved by the Institutional Review Board of Wuhan Union Hospital (project approval number 2020–0127). Informed consent from each patient was waived since we collected and analyzed all of the data from each patient according to the policy for public-health-outbreak investigation of emerging infectious diseases issued by the National Health Commission of the People's Republic of Ch…
206	Attia ZI; Kapa S; Noseworthy PA; Lopez-Jimenez F; Friedman PA	Mayo Clinic proceedings	Europe	Artificial Intelligence ECG to Detect Left Ventricular Dysfunction in COVID-19: A Case Series	Y	Standard	N	N	N	N	N	N	N	N/A	N/A	N/A	N	Y	N - 1 case singled out but only age, gender, medical history, labs etc	N
	Hammer MM; Hunsaker AR; Gooptu M; Hatabu H	JACC. Cardiovascular imaging	Europe	Frequency of Pulmonary Embolism in Patients With COVID-19	Y	Standard	N	N	N	N	N	N	N	N/A	N/A	N/A	N	Y	Y	N	This retrospective study was approved by the Institutional Review Board of our hospital system.
	Ng MY; Ferreira VM; Leung ST; Yin Lee JC; Ho-Tung Fong A; To Liu RW; Man Chan JW; Wu AKL; Lung KC; Crean AM; Fan-Ngai Hung I; Siu CW	JACC. Cardiovascular imaging	Europe	Patients Recovered From COVID-19 Show Ongoing Subclinical Myocarditis as Revealed by Cardiac Magnetic Resonance Imaging	Y	Standard	N	N	N	N	N	N	N	N/A	N/A	N/A	N	Y	Y	N	Ethics approval was obtained from the Hong Kong West Cluster (UW20-359) Institutional Review Board for this retrospective study.
	Venter C; Bezuidenhout JA; Laubscher GJ; Lourens PJ; Steenkamp J; Kell DB; Pretorius E;	International journal of molecular sciences	Europe	Erythrocyte, Platelet, Serum Ferritin, and P-Selectin Pathophysiology Implicated in Severe Hypercoagulation and Vascular Complications in COVID-19	Y	MDPI follows the International Committee of Medical Journal Editors (ICMJE) guidelines	N	N	N	N	N	N	N	N/A	N/A	Prior to sample collection, consent was obtained from all participants. The Health Research Ethics Committee (HREC) of Stellenbosch University approved the study (reference number: 9521). This laboratory study was carried out in strict adherence to the International Declaration of Helsinki, South African Guidelines for Good Clinical Practice and the South African Medical Research Council (SAMRC),…	N	Y	Y	N	Prior to sample collection, consent was obtained from all participants. The Health Research Ethics Committee (HREC) of Stellenbosch University approved the study (reference number: 9521). This laboratory study was carried out in strict adherence to the International Declaration of Helsinki, South African Guidelines for Good Clinical Practice and the South African Medical Research Council (SAMRC),…
	Ho FK; Petermann-Rocha F; Gray SR; Jani BD; Katikireddi SV; Niedzwiedz CL; Foster H; Hastie CE; Mackay DF; Gill JMR; O'Donnell C; Welsh P; Mair F; Sattar N; Celis-Morales CA; Pell JP	PloS one	Europe	Is older age associated with COVID-19 mortality in the absence of other risk factors? General population cohort study of 470,034 participants	Y	Standard signature	N	N	Y	Y	N	N	N	N/A	N/A	UK Biobank received ethical approval from the North West Multi-Centre Research Ethics Committee (REC reference: 11/NW/03820). All participants gave written informed consent before enrolment in the study, which was conducted in accord with the principles of the Declaration of Helsinki.	Y	Y	Y	Y	UK Biobank received ethical approval from the North West Multi-Centre Research Ethics Committee (REC reference: 11/NW/03820). All participants gave written informed consent before enrolment in the study, which was conducted in accord with the principles of the Declaration of Helsinki.
	Zambrano LD; Ellington S; Strid P; Galang RR; Oduyebo T; Tong VT; Woodworth KR; Nahabedian JF 3rd; Azziz-Baumgartner E; Gilboa SM; Meaney-Delman D;	Morbidity and mortality weekly report	USA	Update: Characteristics of Symptomatic Women of Reproductive Age with Laboratory-Confirmed SARS-CoV-2 Infection by Pregnancy Status - United States, January 22-October 3, 2020	N/A - not a journal	N/A	N	Y	N	N	N	N	N	N/A	N/A	N/A	N	Y	Y	N
	Jenkins R; Burke RM; Hamilton J; Fazekas K; Humeyestewa D; Kaur H; Hirschman J; Honanie K; Herne M; Mayer O; Yatabe G; Balajee SA;	Morbidity and mortality weekly report	USA	Notes from the Field: Development of an Enhanced Community-Focused COVID-19 Surveillance Program - Hopi Tribe, June‒July 2020	N/A - not a journal	N/A	N	N	N	N	N	N	N	N/A	N/A	N/A	N	Y	Y	N	Details re the HOPI tribe - 7,500 people in 12 tribes but no indication of consent despite the fact that individuals were interviewed. Only aggregate data though and limited to whether individual declined screening or not and number of household contacts.
	Hilbrands LB; Duivenvoorden R; Vart P; Franssen CFM; Hemmelder MH; Jager KJ; Kieneker LM; Noordzij M; Pena MJ; Vries H; Arroyo D; Covic A; Crespo M; Goffin E; Islam M; Massy ZA; Montero N; Oliveira JP; Roca Muñoz A; Sanchez JE; Sridharan S; Winzeler R; Gansevoort RT;	Nephrology, dialysis, transplantation : official publication of the European Dialysis and Transplant Association - European Renal Association	Europe	COVID-19-related mortality in kidney transplant and dialysis patients: results of the ERACODA collaboration	Y	NDT follows the guidelines of the International Committee of Medical Journal Editors	COPE	N	N	N	N	N	N	N/A	N/A	N/A	N	Y	Y	N	All patient identifiable information is stripped from each record and data are stored pseudonymized. The study was assessed by the Institutional Review Board of the University Medical Center Groningen, the Netherlands, which deemed the collection and analysis of data exempt from ethics review in the context of the Medical Research Involving Human Subjects Act (WMO).
	Cattaneo D; Pasina L; Maggioni AP; Giacomelli A; Oreni L; Covizzi A; Bradanini L; Schiuma M; Antinori S; Ridolfo A; Gervasoni C;	Drugs & aging	USA	Drug-Drug Interactions and Prescription Appropriateness in Patients with COVID-19: A Retrospective Analysis from a Reference Hospital in Northern Italy	Y	Standard signature	N	N	N	N	N	N	N	N/A	N/A	N/A	N	Y	Y	N	This retrospective study was conducted using data collected for clinical purposes, all of which had been previously made anonymous in accordance with the requirements of the Italian Personal Data Protection Code (Legislative Decree No. 196/2003) and the general authorisations issued by the Italian Data Protection Authority. The study was approved by our hospital’s ethics committee (Comitato Etico…
	Ashish A; Unsworth A; Martindale J; Sundar R; Kavuri K; Sedda L; Farrier M	BMJ open respiratory research	Europe	CPAP management of COVID-19 respiratory failure: a first quantitative analysis from an inpatient service evaluation	Y	Standard signature	N	N	N	N	N	N	N	N/A	N/A	N/A	N	Y	Y	N	Ethics approval: A Service Evaluation application along with a protocol for this project was submitted to the Research and Development Department of the Trust. Permission was granted to undertake the evaluation (Local ID: RD62)
	Kazancioglu S; Bastug A; Ozbay BO; Kemirtlek N; Bodur H	Epidemiology and infection	Europe	The role of haematological parameters in patients with COVID-19 and influenza virus infection	Y	Standard signature	N	N	N	N	N	N	N	N/A	N/A	N/A	N	Y	Y	Y	Approval from the local ethics committee was obtained for this study (confirmation date and number: 21.05.2020/E1-20-617). This study was conducted by the principles of the Declaration of Helsinki.
217	Kouriba B; Dürr A; Rehn A; Sangaré AK; Traoré BY; Bestehorn-Willmann MS; Ouedraogo J; Heitzer A; Sogodogo E; Maiga A; Walter MC; Zimmermann F; Wölfel R; Antwerpen MH;	Viruses	Europe	First Phylogenetic Analysis of Malian SARS-CoV-2 Sequences Provides Molecular Insights into the Genomic Diversity of the Sahel Region.	Y	MDPI follows the International Committee of Medical Journal Editors (ICMJE) guidelines	N	N	N	N	N	N	N	N/A	N/A	N/A	N	Y	N - 2 cases singled out but very limited data (age, gender, travel history)	N	The use of residual clinical specimens in this study was in accordance with the statement of the Central Ethics Committee of the German Medical Association on the further use of human body materials for the purposes of medical research of 20 February 2003. In addition, this study was approved by the Comite d’Ethique des Faculte de Medicine/d’Odontostomatologie et de Pharmacie (FMOS/FAPH) of the U…
	Hashmi MD; Alnababteh M; Vedantam K; Alunikummannil J; Oweis ES; Shorr AF	Respiratory medicine	Europe	Assessing the need for transfer to the intensive care unit for Coronavirus-19 disease: Epidemiology and risk factors.	Y	Standard signature	N	Y	N	N	N	N	N	N/A	N/A	N/A	N	Y	Y	N	Subjects were admitted to our institution between March 17, 2020 and April 17, 2020. The Medstar Health Research Institute Institutional Review Board approved this study.
	Zhou J; Zhang J; Zhou J; Yi H; Lin Z; Liu Y; Zhu M; Wang H; Zhang W; Xu H; Jiang H; Xiang Z; Qu Z; Yang Y; Lu L; Guo S; Fu H; Adcock IM; Wei Y; Yao X	PloS one	Europe	Clinical characteristics of re-positive COVID-19 patients in Huangshi, China: A retrospective cohort study	Y	Standard signature	N	N	N	N	N	N	Y	REC	Unclear	N/A	N	Y	Y	N	The study was approved by the Research Ethics Commission of Huangshi Hospital of Traditional Chinese Medicine and Huangshi Hospital of Youse. The requirement for informed consent from study participants was waived by the Ethics Commission.
	Kaneko S; Kurosaki M; Nagata K; Taki R; Ueda K; Hanada S; Takayama K; Suzaki S; Harada N; Sugiyama T; Nagasawa M; Izumi N	PloS one	Europe	Liver injury with COVID-19 based on gastrointestinal symptoms and pneumonia severity.	Y	Standard signature	N	N	N	N	N	N	N	N/A	N/A	N/A	N	Y	Y	Y	This study was approved by the Ethical Committee of Musashino Red Cross Hospital that was conducted in accordance with the Declaration of Helsinki (confirmation number: 2020–448).
221	Silva MTT; Lima MA; Torezani G; Soares CN; Dantas C; Brandão CO; Espíndola O; Siqueira MM; Araujo AQ;	Cephalalgia : an international journal of headache	USA	Isolated intracranial hypertension associated with COVID-19.	Y	Standard signature	N	N	N	N	N	N	N	N/A	N/A	N/A	N	Y	N - data dis agregated including age, gender, radiology/clinical images, symptoms etc but not identifyable	N	The Local Ethical Committee at INI/FIOCRUZ approved this study.
	Rocha-Filho PAS; Magalhães JE;	Cephalalgia : an international journal of headache	USA	Headache associated with COVID-19: Frequency, characteristics and association with anosmia and ageusia.	Y	Standard signature	N	N	Y	N	Unclear	N	N	N/A	N/A	All patients gave their informed consent and the study was approved by the Research Ethics Committee of Hospital Oswaldo Cruz (CAAE: 31071020.9.0000.5192; approval number: 4.004.564).	N	Y	Y	N	All patients gave their informed consent and the study was approved by the Research Ethics Committee of Hospital Oswaldo Cruz (CAAE: 31071020.9.0000.5192; approval number: 4.004.564).
223	Tan HB; Xiong F; Jiang YL; Huang WC; Wang Y; Li HH; You T; Fu TT; Lu R; Peng BW;	Scientific reports	Europe	The study of automatic machine learning base on radiomics of non-focus area in the first chest CT of different clinical types of COVID-19 pneumonia.	N	N/A	This journal is a member of and subscribes to the principles of the Committee on Publication Ethics.	N	N	N	N	N	Y	REC	Retrospective study	N/A	N	Y	N - some data dis agregated including age, gender, radiology/clinical images, symptoms etc but not identifyable	Y	The study is based on the principles of the Helsinki declaration. The Ethics Committee of the PLA Central Theater General Hospital approved this study because it is a retrospective study, giving up the need for written informed consent (Decision/Protocol number: [2020]030-1).
	Fraissé M; Logre E; Mentec H; Cally R; Plantefève G; Contou D;	Critical care	Europe	Eosinophilia in critically ill COVID-19 patients: a French monocenter retrospective study	Y	Standard signature	N	N	N	N	N	N	N	N/A	N/A	N/A	N	Y	Y	Y	This study was conducted in accordance with the amended Declaration of Helsinki and was approved by the Institutional Review Board (CE 2020-67) of the French Intensive Care Society.
	Hamilton P; Hanumapura P; Castelino L; Henney R; Parker K; Kumar M; Murphy M; Al-Sayed T; Pinnington S; Felton T; Challiner R; Ebah L;	PloS one	Europe	Characteristics and outcomes of hospitalised patients with acute kidney injury and COVID-19.	Y	Standard signature	N	N	N	N	N	N	Y	REC	Retrospective service evaluation/audit	N/A	N	Y	Y	N	After consultation with the National Health Service Research Ethics Committee (NHS REC) and the Trust Research and Development department (Manchester University Hospitals NHS Foundation Trust), the study was exempt from requiring a specific ethical approval and therefore waived, as it was considered a retrospective audit and considered a service evaluation. Given this, no consent was required or …
	Danilovich MK; Norrick CR; Hill KC; Conroy DE	Journal of the American Medical Directors Association	Europe	Nursing Home Resident Weight Loss During Coronavirus Disease 2019 Restrictions	Y	Standard signature	N	Y	N	N	N	N	N	N/A	N/A	N/A	N	Y	Y	N
	Mendes A; Serratrice C; Herrmann FR; Genton L; Périvier S; Scheffler M; Fassier T; Huber P; Jacques MC; Prendki V; Roux X; Di Silvestro K; Trombert V; Harbarth S; Gold G; Graf CE; Zekry D;	Journal of the American Medical Directors Association	Europe	Predictors of In-Hospital Mortality in Older Patients With COVID-19: The COVIDAge Study.	Y	Standard signature	N	N	N	N	N	N	N	N/A	N/A	N/A	N	Y	Y	N
	Tong Y; Bao A; Chen H; Huang J; Lv Z; Feng L; Cheng Y; Wang Y; Bai L; Rao W; Zheng H; Wu Z; Qiao B; Zhao Z; Wang H; Li Y;	Journal of translational medicine	Europe	Necessity for detection of SARS-CoV-2 RNA in multiple types of specimens for the discharge of the patients with COVID-19	Y	BMC is a member of the Committee on Publication Ethics (COPE) and endorses the World Association of Medical Editors (WAME) Policy Statement on Geopolitical Intrusion on Editorial Decisions. BMC also endorses the International Committee of Medical Journal Editors (ICMJE) Recommendations for the Conduct, Reporting, Editing and Publication of Scholarly Work in Medical Journals.	BMC is a member of the Committee on Publication Ethics (COPE) and endorses the World Association of Medical Editors (WAME) Policy Statement on Geopolitical Intrusion on Editorial Decisions. BMC also endorses the International Committee of Medical Journal Editors (ICMJE) Recommendations for the Conduct, Reporting, Editing and Publication of Scholarly Work in Medical Journals.	N	N	N	N	N	Y	REC	Unclear	N/A	N	Y	Y	N	This study was approved by the ethics committees of the Renmin Hospital of Wuhan University (WDRY2020-K078) and was exempted from the need for informed consent.
	Hill JB; Garcia D; Crowther M; Savage B; Peress S; Chang K; Deitelzweig S;	Blood advances	USA	Frequency of venous thromboembolism in 6513 patients with COVID-19: a retrospective study.	N	N/A	All studies that involve human subjects must abide by the rules of the appropriate institutional review board (or equivalent organization) of the institution in which the research was conducted and by the tenets of the World Medical Association’s most recently revised Declaration of Helsinki. A statement regarding ethical approval and Helsinki compliance must be included in the Methods section of…	N	N	N	N	N	N	N/A	N/A	N/A	N	Y	Y	N	This project was reviewed and approved by the Ochsner Health System Institutional Review Board.
	Lin HA; Lin SF; Chang HW; Lee YJ; Chen RJ; Hou SK;	PloS one	Europe	Clinical impact of monocyte distribution width and neutrophil-to-lymphocyte ratio for distinguishing COVID-19 and influenza from other upper respiratory tract infections: A pilot study.	Y	Standard signature	N	N	N	N	N	N	Y	REC	Anonymised data	N/A	N	Y	Y	N	This study was approved by the Joint Institutional Review Board of Taipei Medical University (approval number: N201904066). Informed consent was waived with the approval of the aforementioned review board because anonymous and deidentified information were used.
231	Revzin MV; Raza S; Srivastava NC; Warshawsky R; D'Agostino C; Malhotra A; Bader AS; Patel RD; Chen K; Kyriakakos C; Pellerito JS;	Radiographics : a review publication of the Radiological Society of North America	USA	Multisystem Imaging Manifestations of COVID-19, Part 2: From Cardiac Complications to Pediatric Manifestations.	Y	RadioGraphics follows the ICMJE "Recommendations for the Conduct, Reporting, Editing, and Publication of Scholarly Work in Medical Journals," found at http://www.icmje.org/recommendations.	N	N	N	N	N	N	N	N/A	N/A	N/A	N	Y	N - cases reported separately but no identifying features along radiographic images published	N
	Abohamr SI; Abazid RM; Aldossari MA; Amer HA; Badhawi OS; Aljunaidi OM; Alzarzour SH; Saadeddin HM; Bhat FA; Elsheikh E;	Saudi medical journal	Asia	Clinical characteristics and in-hospital mortality of COVID-19 adult patients in Saudi Arabia.	N	N/A	COPE	N	N	N	N	N	N	N/A	N/A	N/A	N	Y	Y	Y	This work was performed in compliance with the ethical approval of the Ethical Committee of the King Saud Medical City and the Helsinki Declaration and its amendments by World Medical Association (WMA).
	Naeem KB; Hachim MY; Hachim IY; Chkhis A; Quadros R; Hannawi H; Al Salmi I; Alokaily F; Hannawi S;	Saudi medical journal	Asia	Acute cardiac injury is associated with adverse outcomes, including mortality in COVID-19 patients. A single-center experience.	N	N/A	COPE	N	N	N	N	N	N	N/A	N/A	N/A	N	Y	Y	Y	The study was approved by the Scientific Research Committee MOHAP/DXB-REC/MMM/NO.44/2020 and certify that the study was performed in accordance with the ethical standards as laid down in the 1964 Declaration of Helsinki and its later amendments ethical standards.
	Piazza G; Campia U; Hurwitz S; Snyder JE; Rizzo SM; Pfeferman MB; Morrison RB; Leiva O; Fanikos J; Nauffal V; Almarzooq Z; Goldhaber SZ;	Journal of the American College of Cardiology	Europe	Registry of Arterial and Venous Thromboembolic Complications in Patients With COVID-19.	Y	Standard signature	N	N	N	N	N	N	Y	REC	Unclear	N/A	N	Y	Y	N	The study was approved by the Institutional Review Board of Mass General Brigham. The Institutional Review Board waived the requirement of informed consent.
	Kim HJ; Han D; Kim JH; Kim D; Ha B; Seog W; Lee YK; Lim D; Hong SO; Park MJ; Heo J;	Journal of medical Internet research	USA	An Easy-to-Use Machine Learning Model to Predict the Prognosis of Patients With COVID-19: Retrospective Cohort Study.	N	N/A	JMIR Publications is a member of COPE (Committee on Publication Ethics). When reporting experiments on human subjects, authors should indicate IRB (Institutional Reserch Board, also known as REB) approval/exemption and whether the procedures followed were in accordance with the ethical standards of the responsible committee on human experimentation (institutional and national) and with the Helsin…	N	N	N	N	N	Y	REC	Retrospective study	N/A	N	Y	Y	N	This study was approved by the Institutional Review Board of the Armed Forces Medical Command (approval number: AFMC-20053-IRB-20-053) with a waiver of informed consent due to the retrospective nature of the study.
	Thomas T; Stefanoni D; Dzieciatkowska M; Issaian A; Nemkov T; Hill RC; Francis RO; Hudson KE; Buehler PW; Zimring JC; Hod EA; Hansen KC; Spitalnik SL; D'Alessandro A;	Journal of proteome research	USA	Evidence of Structural Protein Damage and Membrane Lipid Remodeling in Red Blood Cells from COVID-19 Patients.	N	N/A	N	N	N	N	N	N	N	N/A	N/A	N/A	N	Y	Y	Y	This observational study was conducted according to the Declaration of Helsinki, in accordance with good clinical practice guidelines, and was approved by the Columbia University Institutional Review Board.
238	Gupta N; Ish P; Gupta A; Malhotra N; Caminero JA; Singla R; Kumar R; Yadav SR; Dev N; Agrawal S; Kohli S; Sen MK; Chakrabarti S; Gupta NK;	The European respiratory journal	Europe	A profile of a retrospective cohort of 22 patients with COVID-19 and active/treated tuberculosis.	Y	Standard	N	N	Y	Y	N	N	N	N/A	N/A	Declaration of patient consent: the authors certify that they have obtained written informed consent from the patients to publish their personal details and follow up. The patients understand that their name and initials will not be published but, anonymity cannot be guaranteed. Ethics committee approval was not required as it was a retrospective observational study.	Y	Y	N - individual data dis agregated including age, gender, symptoms etc but no social history etc	N	Declaration of patient consent: the authors certify that they have obtained written informed consent from the patients to publish their personal details and follow up. The patients understand that their name and initials will not be published but, anonymity cannot be guaranteed. Ethics committee approval was not required as it was a retrospective observational study.
	Caffo O; Gasparro D; Di Lorenzo G; Volta AD; Guglielmini P; Zucali P; Bortolus R; Cavo A; Ceresoli G; Chiari R; Fornarini G; Fratino L; Iaculli A; Maruzzo M; Masini C; Morelli F; Mucciarini C; Procopio G; Sabbatini R; Verri E; Kinspergher S; Maines F; Messina C; Veccia A; Donini M	European journal of cancer	Europe	Incidence and outcomes of severe acute respiratory syndrome coronavirus 2 infection in patients with metastatic castration-resistant prostate cancer	Y	Standard	N	N	N	N	N	N	N	N/A	N/A	N/A	N	Y	Y	Y	The study was approved by a central Institutional Review Board on 7 April 2020, and by the local IRBs of the participating centres in line with their institutional policy, and respected the principles of the Declaration of Helsinki.
240	Hoyos Mejía L; Romero Román A; Gil Barturen M; Córdoba Pelaez MDM; Campo-Cañaveral de la Cruz JL; Naranjo JM; Crolwey Carrasco S; Tanaka S; Sánchez Calle A; Varela de Ugarte A; Gómez de Antonio D;	European journal of cardio-thoracic surgery	UK	Thoracic surgery during the coronavirus disease 2019 (COVID-19) pandemic in Madrid, Spain: single-centre report.	N	N/A	For all articles reporting on human subjects and animals, the first paragraph should comprise a short statement confirming approval of the study by the Institutional Review Board (IRB) or Ethics Committee (EC) of the institution(s) where the work was carried out. The name of the institution, the date and ID number of the IRB approval must be included. Whether written patients informed consent was…	N	N	N	N	N	Y	Unclear	Retrospective & anonymous data	N/A	N	Y	N - cases separated (age, gender, type of operation, co morbidity, smoking status, symptoms, number of days in hospital)	N	Consent from the COVID-19 patients analysed in this report was waived due to its retrospective nature and because the data would be de-identified at publication.
241	Caraffa R; Bagozzi L; Fiocco A; Bifulco O; Nadali M; Ponzoni M; Carrozzini M; Toscano G; Fraiese AP; Metra M; Lombardi CM; Serafini F; Ribola A; Jorgji V; Bottio T; Gerosa G	European journal of cardio-thoracic surgery	UK	Coronavirus disease 2019 (COVID-19) in the heart transplant population: a single-centre experience.	N	N/A	For all articles reporting on human subjects and animals, the first paragraph should comprise a short statement confirming approval of the study by the Institutional Review Board (IRB) or Ethics Committee (EC) of the institution(s) where the work was carried out. The name of the institution, the date and ID number of the IRB approval must be included. Whether written patients informed consent was…	N	Y	N	Unclear	N	N	N/A	N/A	N/A	N	Y	N - but no identifying information included	N	The use of data for scientific and research purposes is mentioned in the current informed consent in use at the Cardiac Surgery Unit of Padova. We guarantee to respect patient anonymity and professional secrecy, and we use the collected data and the statistical analyses of this study solely for the scientific uses granted in accordance with the law in force (General Data Protection Regulation).
242	Wu M; Chen Y; Xia H; Wang C; Tan CY; Cai X; Liu Y; Ji F; Xiong P; Liu R; Guan Y; Duan Y; Kuang D; Xu S; Cai H; Xia Q; Yang D; Wang MW; Chiu IM; Cheng C; Ahern PP; Liu L; Wang G; Surana NK; Xia T; Kasper DL	Proceedings of the National Academy of Sciences of the United States of Americ	USA	Transcriptional and proteomic insights into the host response in fatal COVID-19 cases.	N	N/A	Studies must have been approved by the author's institutional review board. Authors must include in the methods section a brief statement identifying the institutional and/or licensing committee approving the experiments. For all experiments involving human participants, authors must also include a statement confirming that informed consent was obtained from all participants, or provide a stateme…	N	N	N	N	N	N	N/A	N/A	N/A	N	Y	N - but no identifying information included	N	The study protocol was approved by the Tongji Hospital affiliated to Tongji Medical College of Huazhong University of Science and Technology Institutional Review Board (approval TJ-IRB20200341).
	Gibellini L; De Biasi S; Paolini A; Borella R; Boraldi F; Mattioli M; Lo Tartaro D; Fidanza L; Caro-Maldonado A; Meschiari M; Iadisernia V; Bacca E; Riva G; Cicchetti L; Quaglino D; Guaraldi G; Busani S; Girardis M; Mussini C; Cossarizza A;	EMBO molecular medicine	USA	Altered bioenergetics and mitochondrial dysfunction of monocytes in patients with COVID-19 pneumonia	N	N/A	N	N	Y	Y	N	N	N	N/A	N/A	The study protocol was approved by the local Ethical (Area Vasta Emilia Romagna, protocol number 177/2020, March 10, 2020). Written informed consent was obtained from each subject, and the experiments were conformed to the principles set out in the WMA Declaration of Helsinki and the Department of Health and Human Services Belmont Report.	Y	Y	Y	Y	The study protocol was approved by the local Ethical (Area Vasta Emilia Romagna, protocol number 177/2020, March 10, 2020). Written informed consent was obtained from each subject, and the experiments were conformed to the principles set out in the WMA Declaration of Helsinki and the Department of Health and Human Services Belmont Report.
	Joy M; Hobbs FR; Bernal JL; Sherlock J; Amirthalingam G; McGagh D; Akinyemi O; Byford R; Dabrera G; Dorward J; Ellis J; Ferreira F; Jones N; Oke J; Okusi C; Nicholson BD; Ramsay M; Sheppard JP; Sinnathamby M; Zambon M; Howsam G; Williams J; de Lusignan S	The British journal of general practice	Europe	Excess mortality in the first COVID pandemic peak: cross-sectional analyses of the impact of age, sex, ethnicity, household size, and long-term conditions in people of known SARS-CoV-2 status in England	N	N/A	COPE	N	N	N	N	N	N	N/A	N/A	N/A	N	Y	Y	N	The Oxford RCGP RSC surveillance system and its work with respect to SARS-CoV-2 are approved by Public Health England’s Caldicott Guardian Committee under Regulation 3 of the Health Service Control Patient Information Regulations 2002. The study was approved by RCGP.
	Jourdes A; Lafaurie M; Martin-Blondel G; Delobel P; Faruch M; Charpentier S; Minville V; Silva S; Thalamas C; Sommet A; Moulis G;	La Revue de medecine interne	Europe	Clinical characteristics and outcome of hospitalized patients with SARS-CoV-2 infection at Toulouse University hospital (France). Results from the Covid-clinic-Toul cohort.	Y	Standard signature	N	N	N	N	N	N	N	N/A	N/A	N/A	N	Y	Y	N	All patients, or their representatives for those not able to understand the purpose of the study, were informed by a letter given at admission to hospital and/or sent to their place of residency. This cohort has been approved by institutional review board (no RnIPH 2020-31), in accordance with the French data protection authority (MR004, Commission nationale de l’informatique et des libertés, CNI…
	Serin I; Sari ND; Dogu MH; Acikel SD; Babur G; Ulusoy A; Onar MI; Gokce EC; Altunok O; Yaylaci Mert F; Karakilic A; Baltik M; Gulesir B;	Journal of infection and public health	Europe	A new parameter in COVID-19 pandemic: initial lactate dehydrogenase (LDH)/Lymphocyte ratio for diagnosis and mortality	Y	Standard signature	N	N	N	N	N	N	N	N/A	N/A	N/A	N	Y	Y	N	Our study was conducted upon obtaining the approval from the local ethics committee and the relevant departments of the Ministry of Health. (Ethics committee approval number: 2257, 8.5.2020, Ministry of Health Approval Number: 2020-04-30T15_07_44.).
	Ooi MWX; Rajai A; Patel R; Gerova N; Godhamgaonkar V; Liong SY	European journal of radiology	Europe	Pulmonary thromboembolic disease in COVID-19 patients on CT pulmonary angiography - Prevalence, pattern of disease and relationship to D-dimer	Y	Standard signature	N	N	N	N	N	N	Y	Unclear	Retrospective & anonymous data	N/A	N	Y	Y	N	Local ethics approval and requirement for informed consent were waived for this retrospective study with anonymised data.
	Requena M; Olivé-Gadea M; Muchada M; García-Tornel Á; Deck M; Juega J; Boned S; Rodríguez-Villatoro N; Piñana C; Pagola J; Rodríguez-Luna D; Hernández D; Rubiera M; Tomasello A; Molina CA; Ribo M	Journal of stroke and cerebrovascular diseases	Europe	COVID-19 and Stroke: Incidence and Etiological Description in a High-Volume Center	Y	Standard signature	N	N	N	N	N	N	Y	REC	Retrospective study	N/A	N	Y	Y	N	Ethics approval was obtained from Hospital Universitari Vall d'Hebron institutional review board (PR(AG)237/2020). No specific investigational measures were applied for the purpose of this study. Written informed consent was waived due the retrospective nature of the study.
249	Anand P; Lau KHV; Chung DY; Virmani D; Cervantes-Arslanian AM; Mian AZ; Takahashi CE	Journal of stroke and cerebrovascular diseases	Europe	Posterior Reversible Encephalopathy Syndrome in Patients with Coronavirus Disease 2019: Two Cases and A Review of The Literature	Y	Standard signature	N	N	N	n	n	N	N	N/A	N/A	N/A	N	Y	N - 2 cases presented & compared with some from the literature (age, gender, radiology images, treatment, outcome, history (healthy)).	N	This study protocol was approved by the Boston Medical Center's Institutional Review Board.
251	Carneiro T; Dashkoff J; Leung LY; Nobleza COS; Marulanda-Londono E; Hathidara M; Koch S; Sur N; Boske A; Voetsch B; Aboul Nour H; Miller DJ; Daneshmand A; Shulman J; Curiale G; Greer DM; Romero JR; Anand P; Cervantes-Arslanian AM;	Journal of stroke and cerebrovascular diseases	Europe	Intravenous tPA for Acute Ischemic Stroke in Patients with COVID-19.	Y	Standard signature	N	N	N	N	N	N	N	N/A	N/A	N/A	N	Y	N - cases reported separately (age, gender, medical history, medications, NIHSS score, outcome, complications, signs & symptoms, imaging results, labs)	N	The study protocol was approved or given exemptions by local institutional review boards.
252	Dia N; Lakh NA; Diagne MM; Mbaye KD; Taieb F; Fall NM; Barry MA; Ka D; Fall A; Diallo VMPC; Faye O; Jallow MM; Dieng I; Ndiaye M; Diop M; Bousso A; Loucoubar C; Ndiaye MKN; Peyreffite C; Fortes L; Sall AA; Faye O; Seydi M;	Emerging infectious diseases	USA	COVID-19 Outbreak, Senegal, 2020	Y	Emerging Infectious Diseases follows the International Committee of Medical Journal Editors recommendationsExternal Link for the conduct, reporting, editing, and publishing of scholarly work in medical journals.	In brief, when studies involve human participants, authors are responsible for including a statement that those studies have been approved by the appropriate institutional or national research ethics committee and have been performed in accordance with the ethical standards noted in the 1964 Declaration of Helsinki and its later amendments or comparable ethics standards.	N	N	N	n	N	N	N/A	N/A	N/A	N	Y	N - cases reported separately (travel history into Senegal, age, gender, social history, symptoms, medical history (DM, HYN)	N
	Modin D; Claggett B; Sindet-Pedersen C; Lassen MCH; Skaarup KG; Jensen JUS; Fralick M; Schou M; Lamberts M; Gerds T; Fosbøl EL; Phelps M; Kragholm KH; Andersen MP; Køber L; Torp-Pedersen C; Solomon SD; Gislason G; Biering-Sørensen T;	Circulation	USA	Acute COVID-19 and the Incidence of Ischemic Stroke and Acute Myocardial Infarction	Y	Standard signature	N	N	N	N	N	N	N	N/A	N/A	N/A	N	Y	Y	N	According to Danish law, purely register-based studies do not require informed consent or approval by an ethics review board. The data used for this study are governed by The Danish Health Data Authority and Statistics Denmark and cannot be made available on request by the authors.
	Joseph NT; Stanhope KK; Badell ML; Horton JP; Boulet SL; Jamieson DJ;	Emerging infectious diseases	USA	Sociodemographic Predictors of SARS-CoV-2 Infection in Obstetric Patients, Georgia, USA.	Y	Emerging Infectious Diseases follows the International Committee of Medical Journal Editors recommendationsExternal Link for the conduct, reporting, editing, and publishing of scholarly work in medical journals.	In brief, when studies involve human participants, authors are responsible for including a statement that those studies have been approved by the appropriate institutional or national research ethics committee and have been performed in accordance with the ethical standards noted in the 1964 Declaration of Helsinki and its later amendments or comparable ethics standards.	N	N	N	N	N	N	N/A	N/A	N/A	N	Y	Y	N	Emory University School of Medicine Institutional Review Board and Grady Memorial Hospital Research Oversight Committee approved the study.
	Aguiar M; Stollenwerk N	Public health	Europe	Condition-specific mortality risk can explain differences in COVID-19 case fatality ratios around the globe.	Y	Standard signature	N	N	N	N	N	N	N	N/A	N/A	N/A	N	Y	Y	N	Ethical approval: none sought.
	Frank RC; Mendez SR; Stevenson EK; Guseh JS; Chung M; Silverman MG	Critical care medicine	USA	Obesity and the Risk of Intubation or Death in Patients With Coronavirus Disease 2019	N	N/A	N	N	N	N	N	N	N	N/A	N/A	N/A	N	Y	Y	N	This study was approved by the Partners Healthcare Institutional Review Board.
	Annie FH; Sirbu C; Frazier KR; Broce M; Lucas BD Jr;	Pharmacotherapy	USA	Hydroxychloroquine in Hospitalized Patients with COVID-19: Real-World Experience Assessing Mortality.	N	N/A	This journal is a member of the Committee on Publication Ethics (COPE).	N	N	N	N	N	N	N/A	N/A	N/A	N	Y	Y	N
	Markovic S; Ivanovski TK; Zogovic B; Cvetkovic M; Svorcan P;	Inflammatory bowel diseases	Europe	Biological Therapy for Inflammatory Bowel Disease During the COVID-19 Pandemic: Experiences From a Tertiary IBD Service	Y	Standard signature	N	N	N	N	N	N	N	N/A	N/A	N/A	N	Y	y	N
259	Chua KY; Holmes NE; Kwong J;	The Medical journal of Australia	USA	Prolonged PCR positivity in health care workers with COVID-19: implications for practice guidelines	N	N/A	This journal is a member of the Committee on Publication Ethics (COPE).	N	N	N	N	N	N	N/A	N/A	N/A	N	Y	N - 11 cases reported separately	N	All patients with COVID‐19 assessed and managed at the Austin Hospital were prospectively included in a clinical database approved by the Austin Health Human Research Ethics Committee (database reference number: CD 20002).
260	Neu N; Nee M; Savitt J; Schneider Connelly L; Choi J; Mosiello L;	Journal of the Pediatric Infectious Diseases Society	UK	COVID-19 in Pediatric Long-Term Care: How Infection Control and Prevention Practices Minimized the Impact of the Pandemic on Healthcare Providers and Residents.	Y	Standard signature	N	Y	N	N	N	N	N	N/A	N/A	N/A	N	Y	N - 2 cases described (age, gender, medical history, dates of exposure & presenting symptoms, labs)	N	This report was approved by St. Mary’s Healthcare System Investigational Review Board.
	Vogel DJ; Formenti F; Retter AJ; Vasques F; Camporota L;	British journal of haematology	USA	A left shift in the oxyhaemoglobin dissociation curve in patients with severe coronavirus disease 2019 (COVID-19).	N	N/A	This journal is a member of the Committee on Publication Ethics (COPE).	N	N	N	N	N	Y	Local audit committee	Retrospective & anonymous data	N/A	N	Y	Y	N	Institutional approval was gained from the local audit committee (project reference: 11013). The need for individual informed consent was waived for this retrospective analysis of data collected prospectively for routine care, with no breach of privacy or anonymity. The study qualified as a service evaluation as defined by the UK NHS Health Research Authority (NHS HRA) and therefore did not requi…
	Sacco G; Foucault G; Briere O; Annweiler C	Maturitas	Europe	COVID-19 in seniors: Findings and lessons from mass screening in a nursing home	Y	Standard signature	N	Y	n	N	n	N	N	N/A	N/A	N/A	N	Y	Y	y	The study was conducted in accordance with the ethical standards set forth in the Helsinki Declaration (1983). No participant objected to the use of anonymized clinical and biological data for research purposes. The study was approved by an independent institutional review board under the number 2020/51. The study protocol was declared to the National Commission for Information Technology and civ…
	Elkrief A; Desilets A; Papneja N; Cvetkovic L; Groleau C; Lakehal YA; Shbat L; Richard C; Malo J; Belkaid W; Cook E; Doucet S; Tran TH; Jao K; Daaboul N; Bhang E; Loree JM; Miller WH Jr; Vinh DC;Bouganim N; Batist G; Letendre C; Routy B;	European journal of cancer	Europe	High mortality among hospital-acquired COVID-19 infection in patients with cancer: A multicentre observational cohort study.	Y	Standard signature	N	N	N	N	N	N	N	N/A	N/A	N/A	N	Y	Y	N	This study was conducted across eight Canadian institutions in Quebec and British Columbia and was approved by the institutional ethics committee at each site (Ethics number: MP-02-2020-8911 and H20-00892).
264	Chaw L; Koh WC; Jamaludin SA; Naing L; Alikhan MF; Wong J;	Emerging infectious diseases	USA	Analysis of SARS-CoV-2 Transmission in Different Settings, Brunei	Y	Emerging Infectious Diseases follows the International Committee of Medical Journal Editors recommendationsExternal Link for the conduct, reporting, editing, and publishing of scholarly work in medical journals.	In brief, when studies involve human participants, authors are responsible for including a statement that those studies have been approved by the appropriate institutional or national research ethics committee and have been performed in accordance with the ethical standards noted in the 1964 Declaration of Helsinki and its later amendments or comparable ethics standards.	N	N	N	N	N	N	N/A	N/A	N/A	N	Y	N - cases described separately including age, gender and attendance at specific religious gatherings and location (Brunei, Malaysia)	N	We obtained ethical approval from the University Research Ethics Committee, Universiti Brunei Darussalam (approval no. UBD/OAVCR/UREC/Apr2020–05).
265	Ko JP; Liu G; Klein JS; Mossa-Basha M; Azadi JR;	Radiographics : a review publication of the Radiological Society of North America	USA	Pulmonary COVID-19: Multimodality Imaging Examples.	Y	RadioGraphics follows the ICMJE "Recommendations for the Conduct, Reporting, Editing, and Publication of Scholarly Work in Medical Journals," found at http://www.icmje.org/recommendations.	N	N	N	N	N	N	N	N/A	N/A	N/A	N	Y	N but v little data presented (radiology images, age, gender)	N
	Richards-Belle A; Orzechowska I; Gould DW; Thomas K; Doidge JC; Mouncey PR; Christian MD; Shankar-Hari M; Harrison DA; Rowan KM;	Intensive care medicine	Europe	COVID-19 in critical care: epidemiology of the first epidemic wave across England, Wales and Northern Ireland.	Y	Standard	N	N	N	N	N	N	Y	NHS Act 2006	Service evaluation	N/A	N	Y	Y	N	The CMP has support for the collection and use of patient-identifiable data without consent under Section 251 of the NHS Act 2006 (approval number PIAG 2–10(f)/2005). As a service evaluation, approval from a Research Ethics Committee was not required (UK Health Research Authority).
	Tsibulak I; Reiser E; Bogner G; Petru E; Hell-Teutsch J; Reinthaller A; Weirather C; Weiss T; Bozsa S; Puschacher B; Hall M; Hittler D; Hrauda K; Thell E; Clauss S; Pozniak J; Alicke S; Gangl D; Gamperl G; Ebner C; Knoll K; Leitner K; Schilcher A; Schinnerl M; Sigl V; Singer C; Aigmüller T; Hofstätter B; Marth C;	International journal of gynecological cancer	Europe	Decrease in gynecological cancer diagnoses during the COVID-19 pandemic: an Austrian perspective.	Y	Standard signature	N	N	N	N	n	N	N	N/A	N/A	N/A	N	Y	Y	N	Ethics approval: The ethics committee of the Medical University of Innsbruck, Austria approved the present study (IRB-Number 1163/2020). Patient consent for publication: Not required.
268	Matschke J; Lütgehetmann M; Hagel C; Sperhake JP; Schröder AS; Edler C; Mushumba H; Fitzek A; Allweiss L; Dandri M; Dottermusch M; Heinemann A; Pfefferle S; Schwabenland M; Sumner Magruder D;Bonn S; Prinz M; Gerloff C; Püschel K; Krasemann S; Aepfelbacher M; Glatzel M;	The Lancet.	UK	Neuropathology of patients with COVID-19 in Germany: a post-mortem case series.	Y	The Lancet journals are signatories of the Recommendations for the Conduct, Reporting, Editing, and Publication of Scholarly Work in Medical Journals, issued by the International Committee of Medical Journal Editors (ICMJE Recommendations), and to the Committee on Publication Ethics (COPE) code of conduct for editors. We follow COPE's guidelines.	N	Y	N	RIP	RlP	RIP	N	N/A	N/A	N/A	N	Y	N - individual cases described (age, gender, location of death, weight of brain, medical history, details of infartion)	Y	The study was approved by the local ethics committee of the Hamburg Chamber of Physicians (approval number PV7311) and the study is in line with the Declaration of Helsinki.
	Turagam MK; Musikantow D; Goldman ME; Bassily-Marcus A; Chu E; Shivamurthy P; Lampert J; Kawamura I; Bokhari M; Whang W; Bier BA; Malick W; Hashemi H; Miller MA; Choudry S; Pumill C; Ruiz-Maya T; Hadley M; Giustino G; Koruth JS; Langan N; Sofi A; Dukkipati SR; Halperin JL; Fuster V; Kohli-Seth R; Reddy VY	Circulation	USA	Malignant Arrhythmias in Patients With COVID-19: Incidence, Mechanisms, and Outcomes.	Y	Standard signature	N	N	N	N	N	N	Y	REC	Unclear	N/A	N	Y	Y	N	The study was approved by the institutional review board governing research in human subjects at the Icahn School of Medicine at Mount Sinai, which waived informed consent.
	Palazzuoli A; Mancone M; De Ferrari GM; Forleo G; Secco GG; Ruocco GM; D'Ascenzo F; Monticone S; Paggi A; Vicenzi M; Palazzo AG; Landolina M; Taravelli E; Tavazzi G; Blasi F; Infusino F; Fedele F; De Rosa FG; Emmett M; Schussler JM; Tecson KM; McCullough PA	Journal of the American Heart Association	USA	Antecedent Administration of Angiotensin-Converting Enzyme Inhibitors or Angiotensin II Receptor Antagonists and Survival After Hospitalization for COVID-19 Syndrome.	N	N/A	N	N	Y	Y	N	N	N	N/A	N/A	At hospital admission, patients gave written consent to data collection on the condition that the data be anonymized. This work was approved by the ethical committee of Turin (Coracle registry: epidemiology clinical characteristics and therapy in real life patients affected by SARS‐CoV‐2).	Y	Y	Y	N	At hospital admission, patients gave written consent to data collection on the condition that the data be anonymized. This work was approved by the ethical committee of Turin (Coracle registry: epidemiology clinical characteristics and therapy in real life patients affected by SARS‐CoV‐2).
	Rashid Hons M; Gale Hons CP; Curzen Hons N; Ludman Hons P; De Belder Hons M; Timmis Hons A; Mohamed Hons MO; Lüscher Hons TF; Hains Hons J; Wu J; Shoaib A; Kontopantelis E; Roebuck C; Denwood T; Deanfield J; Mamas MA;	Journal of the American Heart Association	USA	Impact of Coronavirus Disease 2019 Pandemic on the Incidence and Management of Out-of-Hospital Cardiac Arrest in Patients Presenting With Acute Myocardial Infarction in England.	N	N/A	N	N	N	N	N	N	N	N/A	N/A	N/A	N	Y	Y	N	The National Institute of Cardiovascular Outcomes Research databases, including MINAP and BCIS registries, are collected and used for research purposes without requiring informed patient consent, which fell under section 251 of National Health Service Act 2006, 24 , 25 and therefore institutional board review was not required for this study.
	Hempel L; Piehler A; Pfaffl MW; Molnar J; Kirchner B; Robert S; Veloso J; Gandorfer B; Trepotec Z; Mederle S; Keim S; Milani V; Ebner F; Schweneker K; Fleischmann B; Kleespies A; Scheiber J; Hempel D; Zehn D;	Cancer medicine	USA	SARS-CoV-2 infections in cancer outpatients-Most infected patients are asymptomatic carriers without impact on chemotherapy	Y	Standard signature	N	N	N	N	N	N	N	N/A	N/A	N/A	N	Y	Y	Y	Human Rights statements and informed consent: All procedures were in accordance with the ethical standard of the responsible committee of the Bavarian Chamber Of Physician (BLÄK) with the ethic committee´s approval No. 20037 and with the Helsinki Declatation of 1964 and it´s later amendments.
	Soumagne T; Winiszewski H; Besch G; Mahr N; Senot T; Costa P; Grillet F; Behr J; Mouhat B; Mourey G; Fournel A; Meneveau N; Samain E; Capellier G; Piton G; Pili-Floury S;	Respiratory medicine and research	Europe	Pulmonary embolism among critically ill patients with ARDS due to COVID-19.	Y	Standard	N	N	N	N	N	N	Y	French National Information Technology and Liberty Committee	Observational research & pandemic situation	N/A	N	Y	Y	N	In the context of the COVID-19, the French National Information Technology and Liberty Committee (Commission nationale informatique et liberté, CNIL) considers that, for monocentric observational research associated with COVID-19, information and consent of patients and families is not required. This research was registered at the Clinical Research and Innovation Center (DRCI) of the Besançon Uni…
	Iacopino S; Placentino F; Colella J; Pesce F; Pardeo A; Filannino P; Artale P; Desiro D; Sorrenti P; Campagna G; Fabiano G; Peluso G; Giacopelli D; Petretta A;	Circulation	USA	New-Onset Cardiac Arrhythmias During COVID-19 Hospitalization.	Y	Standard signature	N	N	Y	N	Unclear	N	N	N/A	N/A	N/A	N	Y	Y	N	This analysis was approved by the Institutional Review Committee, and subjects gave informed consent.
	Dhampalwar S; Saigal S; Choudhary N; Saraf N; Bhangui P; Rastogi A; Thiagrajan S; Soin AS;	Liver transplantation : official publication of the American Association for the Study of Liver Diseases and the International Liver Transplantation Society	USA	Outcomes of Coronavirus Disease 2019 in Living Donor Liver Transplant Recipients.	Y	Standard signature	N	N	N	N	N	N	n	N/A	N/A	N/A	N	Y	Y	N
	Liotta EM; Batra A; Clark JR; Shlobin NA; Hoffman SC; Orban ZS; Koralnik IJ	Annals of clinical and translational neurology	USA	Frequent neurologic manifestations and encephalopathy-associated morbidity in Covid-19 patients.	Y	Standard signature	N	N	N	N	N	n	Y	REC	Retrospective study	N/A	N	Y	Y	N	This study was approved by our institutional review board (STU00212627) with waiver of consent for retrospective analysis.
277	Christensen J; Kumar D; Moinuddin I; Bryson A; Kashi Z; Kimball P; Levy M; Kamal L; King A; Gupta G	Transplantation proceedings	Europe	Coronavirus Disease 2019 Viremia, Serologies, and Clinical Course in a Case Series of Transplant Recipients.	Y	Standard	N	N	N	N	N	N	N	N/A	N/A	N/A	N	Y	N - 6 cases described separately (age, gender, race, transplant type, years from transplant, medical history, FU, labs, management).	N	The study was approved by the Virginia Commonwealth University Institutional Review Board.
	Rossi R; Talarico M; Coppi F; Boriani G;	Internal and emergency medicine	USA	Protective role of statins in COVID 19 patients: importance of pharmacokinetic characteristics rather than intensity of action	Y	Standard signature	N	N	Y	N	Unclear	N	N	N/A	N/A	Informed consent was obtained from all individual participants included in the study.	N	Y	Y	N	This study was approved by the local Ethics Committee (Protocol Number AOU 0012597).
	Cosyns B; Motoc A; Arregle F; Habib G;	JACC	Europe	A Plea Not to Forget Infective Endocarditis in COVID-19 Era.	Y	Standard	N	N	N	N	N	N	N	N/A	N/A	N/A	N	Y	Y	Y	This survey was approved by the local ethical committees of both centers and was carried out in accordance with the ethical principles for medical research involving human subjects established by the Declaration of Helsinki, protecting the privacy of all participants.
	Liu J; Zhang L; Chen Y; Wu Z; Dong X; Teboul JL; Zhang S; Ye X; Liu Y; Wang T; Du H; Li W; Chen D;	Respiratory medicine	Europe	Association of sex with clinical outcomes in COVID-19 patients: A retrospective analysis of 1190 cases.	Y	Standard signature	N	N	N	N	N	N	N	N/A	N/A	N/A	N	Y	Y	N	This study was approved by the Medicine Institutional Review Board of Wuhan Infectious Disease Hospital (KY-2020-03.01).
281	Carothers C; Birrer K; Vo M	Pharmacotherapy	USA	Acetylcysteine for the Treatment of Suspected Remdesivir-Associated Acute Liver Failure in COVID-19: A Case Series	N	N/A	This journal is a member of the Committee on Publication Ethics (COPE).	N	N	N	N	n	N	N/A	N/A	N/A	N	Y	N - 2 cases presented separately (age, gender, history, symptoms, treatment).	N
	Al-Omari A; Alhuqbani WN; Zaidi ARZ; Al-Subaie MF; AlHindi AM; Abogosh AK; Alrasheed AK; Alsharafi AA; Alhuqbani MN; Salih S; Alhedaithy MA; Abdulqawi R; Ismail AF; Alhumaid S; Hamdan N; Saad F;Olhaye FA; Eltahir TA; Alomari M; Alshehery M; Yassiri A; Al-Tawfiq JA; Al Mutair A;	Journal of infection and public health	Europe	Clinical characteristics of non-intensive care unit COVID-19 patients in Saudi Arabia: A descriptive cross-sectional study.	Y	Standard signature	N	N	N	N	N	N	N	N/A	N/A	N/A	N	Y	Y	N	The study was approved by Dr. Sulaiman Al Habib Medical Group Institutional Review Board, reference number (RC20.04.79).
	Patti G; Mennuni M; Della Corte F; Spinoni E; Sainaghi PP	European journal of internal medicine	Europe	Change over time of COVID-19 hospital presentation in Northern Italy	Y	Standard signature	N	N	N	N	N	N	Y	Unclear	Retrospective study	N/A	N	Y	Y	N	The study protocol was approved by the institutional ethical committee of Novara (IRB code CE 97/20).
	Saleh M; Gabriels J; Chang D; Fishbein J; Qiu M; Mountantonakis SE; Epstein LM	Circulation	USA	Safely Administering Potential QTc Prolonging Therapy Across a Large Health Care System in the COVID-19 Era.	Y	Standard signature	N	N	N	N	N	N	Y	REC	Unclear	N/A	N	Y	Y	N	This study was approved by the Institutional Review Board of Northwell Health, which waived the requirement for individual informed consent.
	Bajunaid K; Alatar A; Alqurashi A; Alkutbi M; Alzahrani AH; Sabbagh AJ; Alobaid A; Barnawi A; Alferayan AA; Alkhani AM; Bin Salamah A; Sheikh BY; Alotaibi FE; Alabbas F; Farrash F; Al-Jehani HM; Alhabib H; Alnaami I; Altweijri I; Khoja I; Taha M; Alzahrani M; Bafaquh MS; Binmahfoodh M; Algahtany MA; Al-Rashed S; Raza SM; Elwatidy S; Alomar SA; Al-Issawi W; Khormi YH; Ammar A; Al-Habib A; Baeesa S…	Clinical neurology and neurosurgery	Europe	The longitudinal impact of COVID-19 pandemic on neurosurgical practice	Y	Standard signature	N	N	N	N	N	N	N	N/A	N/A	N/A	N	Y	Y	N	The study was approved by the Institutional Review Board (IRB) at King Saud University Medical City, Riyadh, Saudi Arabia (IRB no. 20/0341/IRB).
	Ñamendys-Silva SA; Gutiérrez-Villaseñor A; Romero-González JP;	Intensive care medicine	USA	Hospital mortality in mechanically ventilated COVID-19 patients in Mexico.	Y	Standard signature	N	N	N	N	N	N	N	N/A	N/A	N/A	N	Y	Y	N
	Liu M; Maxwell CJ; Armstrong P; Schwandt M; Moser A; McGregor MJ; Bronskill SE; Dhalla IA;	CMAJ : Canadian Medical Association journal	USA	COVID-19 in long-term care homes in Ontario and British Columbia.	N	N/A	The Canadian Medical Association Journal (CMAJ) also follows the Committee on Publication Ethics (COPE) guidelines.	Y	N	n	N	N	N	N/A	N/A	N/A	N	Y	Y	N
	Westblade LF; Brar G; Pinheiro LC; Paidoussis D; Rajan M; Martin P; Goyal P; Sepulveda JL; Zhang L; George G; Liu D; Whittier S; Plate M; Small CB; Rand JH; Cushing MM; Walsh TJ; Cooke J; Safford MM;Loda M; Satlin MJ;	Cancer cell	Europe	SARS-CoV-2 Viral Load Predicts Mortality in Patients with and without Cancer Who Are Hospitalized with COVID-19.	Y	Standard signature	N	N	N	N	N	N	Y	REC	Unclear	N/A	N	N	Y	Y
	Gracia PV; Caballero LC; Sánchez J; Espinosa J; Campana S; Quintero A; Luo C; Ng J;	Ultrasound in obstetrics & gynecology	USA	Pregnancies recovered from SARS-CoV-2 infection in second or third trimester: obstetric evolution.	N	N/A	The Canadian Medical Association Journal (CMAJ) also follows the Committee on Publication Ethics (COPE) guidelines.	N	Y	Y	N	N	N	N/A	N/A	who signed the consent	N	Y	Y	N	We use the data from the study approved by the national bioethics committee that records information in 4 hospitals in the Republic of Panama (Complejo metropolitano de la caja de Seguro social, hospital Santo Tomás, hospital Luis ̈Chicho ̈ Fabrega y hospital José Domingo De Obaldía).
	Faíco-Filho KS; Passarelli VC; Bellei N;	The American journal of tropical medicine and hygiene	USA	Is Higher Viral Load in SARS-CoV-2 Associated with Death?	N	N/A	N	N	N	N	N	N	N	N/A	N/A	N/A	N	Y	Y	N
	Matsuo K; Huang Y; Matsuzaki S; Klar M; Wright JD;	European journal of cancer	Europe	Effect of delay in surgical therapy for early-stage cervical cancer: An implication in the coronavirus pandemic	Y	Standard signature	N	N	N	N	N	N	N	N/A	N/A	N/A	N	N	Y	N	The study was deemed exempt by the Columbia University Institutional Review Board.
	Chen S; Liu H; Li T; Huang R; Gui R; Zhang J	Upsala journal of medical sciences	Europe	Correlation analysis of coagulation dysfunction and liver damage in patients with novel coronavirus pneumonia: a single-center, retrospective, observational study.	Y	Standard signature	N	N	N	N	N	N	N	N/A	N/A	N/A	N	Y	Y	N	The Ethics Committee of the Third Xiangya Hospital of Central South University approved this study.
294	Daviet F; Guervilly C; Baldesi O; Bernard-Guervilly F; Pilarczyk E; Genin A; Lefebvre L; Forel JM; Papazian L; Camoin-Jau L;	Circulation	USA	Heparin-Induced Thrombocytopenia in Severe COVID-19	Y	Standard signature	N	N	Y	Y	N	N	N	N/A	N/A	Patients or their relatives received information and signed a nonopposition form, according to French law, to be enrolled in COAG-COVID (Coagulopathy of COVID-19: A Pragmatic Randomized Controlled Trial of Therapeutic Anticoagulation Versus Standard Care). The study was approved by an ethics committee.	Y	Y	N - cases described separately including age, gender and history, BMI, symptoms, labs, outcome.	N	Patients or their relatives received information and signed a nonopposition form, according to French law, to be enrolled in COAG-COVID (Coagulopathy of COVID-19: A Pragmatic Randomized Controlled Trial of Therapeutic Anticoagulation Versus Standard Care). The study was approved by an ethics committee.
	de Havenon A; Yaghi S; Mistry EA; Delic A; Hohmann S; Shippey E; Stulberg E; Tirschwell D; Frontera JA; Petersen NH; Anadani M	Journal of neurointerventional surgery	Europe	Endovascular thrombectomy in acute ischemic stroke patients with COVID-19: prevalence, demographics, and outcomes.	Y	Standard signature	N	N	N	N	N	N	N	N/A	N/A	N/A	N	Y	Y	N	IRB approval was not required for this retrospective study of deidentified data per University of Utah Institutional Review Board Guidelines.
296	Tabatabaei SMH; Rahimi H; Moghaddas F; Rajebi H;	European journal of radiology	Europe	Predictive value of CT in the short-term mortality of Coronavirus Disease 2019 (COVID-19) pneumonia in nonelderly patients: A case-control study.	Y	Standard signature	N	N	N	N	N	N	N	N/A	N/A	N/A	N	Y	N	N
	Van Aerde N; Van den Berghe G; Wilmer A; Gosselink R; Hermans G;	Intensive care medicine	USA	Intensive care unit acquired muscle weakness in COVID-19 patients.	Y	Standard signature	N	N	N	N	N	N	N	N/A	N/A	N/A	N	Y	Y	N
	Arcari L; Luciani M; Cacciotti L; Musumeci MB; Spuntarelli V; Pistella E; Martolini D; Manzo D; Pucci M; Marone C; Melandri S; Ansalone G; Santini C; Martelletti P; Volpe M; De Biase L;	Internal and emergency medicine	USA	Incidence and determinants of high-sensitivity troponin and natriuretic peptides elevation at admission in hospitalized COVID-19 pneumonia patients.	Y	Standard signature	N	N	Y	N	Unclear	N	N	N/A	N/A	All patients provided informed consent for the use of their record for research purpose, and the study complied with the content of the Declaration of Helsinki. This study received the approval from Sapienza University Ethic Committee no. CE_5773_2020.	N	Y	Y	y	All patients provided informed consent for the use of their record for research purpose, and the study complied with the content of the Declaration of Helsinki. This study received the approval from Sapienza University Ethic Committee no. CE_5773_2020.
	Remaeus K; Savchenko J; Brismar Wendel S; Brusell Gidlöf S; Graner S; Jones E; Molin J; Saltvedt S; Wallström T; Pettersson K;	Acta obstetricia et gynecologica Scandinavica	USA	Characteristics and short-term obstetric outcomes in a case series of 67 women test-positive for SARS-CoV-2 in Stockholm, Sweden.	Y	Standard signature	N	Y	N	N	N	N	N	N/A	N/A	N/A	N	Y	Y	N	This sudy was approved by the Ethical Review Agency in Sweden (DNR: 2020/02124) on May 25, 2020.
	Wang H; Song J; Pan L; Yao Y; Deng YK; Wang ZC; Liao B; Ma J; He C; Zeng M; Liu Z;	The journal of allergy and clinical immunology.	Europe	The characterization of chronic rhinosinusitis in hospitalized patients with COVID-19.	Y	Standard signature	N	N	N	N	N	N	N	N/A	N/A	N/A	N	Y	Y	N	This study was approved by the Ethics Committee of Tongji Hospital.
	Hamad AM; Elmahrouk AF; Abdulatty OA;	Heart & lung : the journal of critical care	Europe	Alveolar air leakage in COVID-19 patients: Pneumomediastinum and/or pneumopericardium.	Y	Standard signature	N	N	N	N	N	N	N	N/A	N/A	N/A	N	Y	Y	N
	Cheli M; Dinoto A; Olivo S; Tomaselli M; Stokelj D; Cominotto F; Brigo F; Manganotti P;	Seizure	Europe	SARS-CoV-2 pandemic and epilepsy: The impact on emergency department attendances for seizures.	Y	Standard signature	N	N	N	N	N	N	N	N/A	N/A	N/A	N	Y	Y	Y	The study was conducted according to the Declaration of Helsinki. The study was approved by the local ethics committee.
	Siniscalchi A; Vitale G; Morelli MC; Ravaioli M; Laici C; Bianchini A; Del Gaudio M; Conti F; Vizioli L; Cescon M;	Internal and emergency medicine	USA	Liver transplantation in Italy in the era of COVID 19: reorganizing critical care of recipients	Y	Standard signature	N	N	N	N	N	N	N	N/A	N/A	N/A	N	Y	Y	Y	All procedures performed in studies involving human participants were in accordance with the ethical standards of the institutional and/or national research committee and with the 1964 Helsinki declaration and its later amendments or comparable ethical standards.
305	Alexopoulos H; Magira E; Bitzogli K; Kafasi N; Vlachoyiannopoulos P; Tzioufas A; Kotanidou A; Dalakas MC;	Neurology(R) neuroimmunology & neuroinflammation	USA	Anti-SARS-CoV-2 antibodies in the CSF, blood-brain barrier dysfunction, and neurological outcome: Studies in 8 stuporous and comatose patients.	Y	Standard signature	N	N	Y	Y	N	N	N	N/A	N/A	The study protocol was reviewed and approved by the institutional review boards of each center per local regulations. All patients or legally accepted representatives of the patients provided written informed consent before study entry for the present analysis. The study was conducted in compliance with the ethical principles of the Declaration of Helsinki.	Y	Y	N but no identifyable data	Y	The study protocol was reviewed and approved by the institutional review boards of each center per local regulations. All patients or legally accepted representatives of the patients provided written informed consent before study entry for the present analysis. The study was conducted in compliance with the ethical principles of the Declaration of Helsinki.
306	Hellman U; Karlsson MG; Engström-Laurent A; Cajander S; Dorofte L; Ahlm C; Laurent C; Blomberg A	The Journal of biological chemistry	Europe	Presence of hyaluronan in lung alveoli in severe Covid-19: An opening for new treatment options?	Y	Standard signature	N	N	N	RIP	RlP	RIP	N	N/A	N/A	N/A	N	Y	N but no identifyable data	N	Ethical approval for the study was obtained from the Swedish Ethical Review Authority, Dnr. 2020-02204 and 2014/395-31. The ethical approval only allowed for limited clinical information at the time.
	Kempen JH; Abashawl A; Suga HK; Nigussie Difabachew M; Kempen CJ; Tesfaye Debele M; Menkir AA; Assefa MT; Asfaw EH; Habtegabriel LB; Sitotaw Addisie Y; Nilles EJ; Longenecker JC;	The American journal of tropical medicine and hygiene	USA	SARS-CoV-2 Serosurvey in Addis Ababa, Ethiopia.	N	N/A	N	N	Y	Y	N	N	N	N/A	N/A	The study was approved in advance by the institutional review boards of MyungSung Medical College (Addis Ababa, Ethiopia) and Partners Healthcare (Boston, MA), and the Addis Ababa Regional Health Bureau; subjects provided written informed consent in Amharic or English.	Y	Y	Y	N	The study was approved in advance by the institutional review boards of MyungSung Medical College (Addis Ababa, Ethiopia) and Partners Healthcare (Boston, MA), and the Addis Ababa Regional Health Bureau; subjects provided written informed consent in Amharic or English.
	Miles JA; Mejia M; Rios S; Sokol SI; Langston M; Hahn S; Leiderman E; Salgunan R; Soghier I; Gulani P; Joshi K; Chung V; Morante J; Maggiore D; Uppal D; Friedman A; Katamreddy A; Abittan N; Ramani G; Irfan W; Liaqat W; Grushko M; Krouss M; Cho HJ; Bradley SM; Faillace RT;	Circulation	USA	Characteristics and Outcomes of In-Hospital Cardiac Arrest Events During the COVID-19 Pandemic: A Single-Center Experience From a New York City Public Hospital.	Y	Standard signature	N	N	N	N	N	N	N	N/A	N/A	N/A	N	Y	Y	N	This study was approved by the Albert Einstein College of Medicine Institutional Review Board.
	Luostarinen T; Virta J; Satopää J; Bäcklund M; Kivisaari R; Korja M; Raj R	Acta neurochirurgica	USA	Intensive care of traumatic brain injury and aneurysmal subarachnoid hemorrhage in Helsinki during the Covid-19 pandemic.	Y	Standard signature	N	N	N	N	N	N	Y	REC	Quality control	N/A	N	Y	Y	N	The research committee of Helsinki University Hospital approved our quality control project and waived the need for informed consent (HUS/26/2018 §134).
	Bahl A; Van Baalen MN; Ortiz L; Chen NW; Todd C; Milad M; Yang A; Tang J; Nygren M; Qu L;	Internal and emergency medicine	USA	Early predictors of in-hospital mortality in patients with COVID-19 in a large American cohort	Y	Standard signature	N	N	N	N	N	N	Y	REC	Rapid Emergence of COVID-19	N/A	N	Y	Y	N	The study was approved by the Institutional Review Board at the home institution. Written informed consent requirement was waived due to the rapid emergence of COVID-19.
311	Rafiq MU; Valchanov K; Vuylsteke A; Taghavi FJ; Iyer SB; Sudarshan CD; Fowles JA; Anderson S; Govender P; Holmes M; White A; Mishra A; Mwaura L; Jenkins DP;	European journal of cardio-thoracic surgery	UK	Regional extracorporeal membrane oxygenation retrieval service during the severe acute respiratory syndrome coronavirus 2 (SARS-CoV-2) pandemic: an interdisciplinary team approach to maintain service provision despite increased demand.	Y	N/A	N	N	N	N	N	N	N	N/A	N/A	N/A	N	Y	N - individual cases described (age, gender, history, COVID status, complications)	N	Published as a description of a service but simiar date to a case series. No REC or consent.
	Zheng M; Gao Y; Liu S; Sun D; Yang F; Zong L; Zhang M; Tian Z; Xu Y; Sun H;	Cellular & molecular immunology	Europe	Serum inflammatory factors are positively correlated with the production of specific antibodies in coronavirus disease 2019 patients.	Y	Standard signature	N	N	N	N	N	N	N	N/A	N/A	N/A	N	Y	Y	N
	Razvi S; Oliver R; Moore J; Beeby A;	Clinical Medicine	Europe	Exposure of hospital healthcare workers to the novel coronavirus (SARS-CoV-2).	N	N/A	N	N	Y	Y	N	N	N	N/A	N/A	A bespoke staff information leaflet was provided and written consent obtained from all HCWs wishing to proceed with the test.	Y	Y	Y	N	A bespoke staff information leaflet was provided and written consent obtained from all HCWs wishing to proceed with the test.
	Ho KMA; Anandhakrishnan A; Mahay A; Soo Y; Lovat LB; Rochford AP;	Clinical medicine	Europe	How COVID-19 has changed the unselected medical take: an observational study.	N	N/A	N	N	N	N	N	N	N	N/A	N/A	N/A	N	Y	Y	N	In line with NHS Health Research Authority guidance6 no patient consent or research ethics committee approval was sought for this observational study.
	Hu Y; Wang L; Hu S; Fang F;	Journal of emergency nursing	Europe	Facility-Level Case Report of Nursing Care Processes for Patients With Suspected 2019 Novel Coronavirus Disease in Shanghai, China	Y	Standard signature	N	N	Y	N	Unclear	N	N	N/A	N/A	The study protocol was approved by the hospital’s review committee (number 2020-KY-016), and all patients provided informed consent.	N	Y	Y	N	The study protocol was approved by the hospital’s review committee (number 2020-KY-016), and all patients provided informed consent.
	Ghio S; Baldi E; Vicentini A; Lenti MV; Di Sabatino A; Di Matteo A; Zuccaro V; Piloni D; Corsico A; Gnecchi M; Speciale F; Sabena A; Oltrona Visconti L; Perlini S;	Internal and emergency medicine	USA	Cardiac involvement at presentation in patients hospitalized with COVID-19 and their outcome in a tertiary referral hospital in Northern Italy	Y	Standard signature	N	N	N	N	N	N	Y	REC	Retrospective & anonymous data	N/A	N	Y	Y	N	The review board of the Fondazione Policlinico San Matteo approved the publication of anonymized case series of COVID-19 patients using data collected for routine clinical practice and waived the requirement for a specific informed consent.
	Mills EHA; Møller AL; Gnesin F; Zylyftari N; Broccia M; Jensen B; Schou M; Fosbøl EL; Køber L; Andersen MP; Phelps M; Gerds T; Torp-Pedersen C;	European journal of epidemiology	USA	National all-cause mortality during the COVID-19 pandemic: a Danish registry-based study	Y	Standard signature	N	N	N	N	N	N	N	N/A	N/A	N/A	N	Y	Y	N	Registry-based studies do not require informed consent or ethical approval in Denmark. The reference number from the Data Responsibility institute in the Capital Region of Denmark was P-2019-191.
318	Radnis C; Qiu S; Jhaveri M; Da Silva I; Szewka A; Koffman L;	Journal of the neurological sciences	Europe	Radiographic and clinical neurologic manifestations of COVID-19 related hypoxemia.	Y	Standard signature	N	N	N	N	N	N	N	N/A	N/A	N/A	N	Y	N - 3 cases described (age, gender, medical history, hospital stay, medications, symptoms etc)	N
	Yang R; Xiong Y; Ke H; Chen T; Gao S	European journal of clinical investigation	USA	The role of methylprednisolone on preventing disease progression for hospitalized patients with severe COVID-19.	Y	Standard signature	N	N	N	N	N	N	Y	REC	Retrospective & emergent situation	N/A	N	Y	Y	N	Ethical approval by the institutional ethics board of Zhongnan Hospital of Wuhan University was obtained for the analysis and summary of clinical data from COVID‐19‐infected inpatients(No. 2 020 011). Informed written consent was waived by the Ethics Commission of Zhongnan Hospital of Wuhan University in consideration of the retrospective nature of the study and the urgency of reporting on emergi…
	Trifan G; Goldenberg FD; Caprio FZ; Biller J; Schneck M; Khaja A; Terna T; Brorson J; Lazaridis C; Bulwa Z; Alvarado Dyer R; Saleh Velez FG; Prabhakaran S; Liotta EM; Batra A; Reish NJ; Ruland S; Teitcher M; Taylor W; De la Pena P; Conners JJ; Grewal PK; Pinna P; Dafer RM; Osteraas ND; DaSilva I; Hall JP; John S; Shafi N; Miller K; Moustafa B; Vargas A; Gorelick PB; Testai FD	Journal of stroke and cerebrovascular diseases	Europe	Characteristics of a Diverse Cohort of Stroke Patients with SARS-CoV-2 and Outcome by Sex	Y	Standard signature	N	N	N	N	N	N	N	N/A	N/A	N/A	N	Y	Y	N	The study was approved by the local Institutional Review Board at each participating institution and follows the guidelines set forth by the Strengthening the Reporting of Observational Studies in Epidemiology statement.
	Wang Y; Chen L; Wang J; He X; Huang F; Chen J; Yang X	Annals of noninvasive electrocardiology	USA	Electrocardiogram analysis of patients with different types of COVID-19.	Y	Standard signature	N	N	N	N	N	N	N	N/A	N/A	N/A	N	Y	Y	N	The study was approved by the Medical Ethics Committee of Tongji Hospital Affiliated to Tongji Medical College of Huazhong University of Science and Technology (Approval Number: TJ‐C20200140). This study is a retrospective study without a need for signed informed consent.
	Li Y; Liu T; Tse G; Wu M; Jiang J; Liu M; Tao L;	Annals of noninvasive electrocardiology	USA	Electrocardiograhic characteristics in patients with coronavirus infection: A single-center observational study	Y	Standard signature	N	N	N	N	N	N	Y	REC	Retrospective study	N/A	N	Y	Y	Y	The study complied with the edicts of the Declaration of Helsinki (World Medical Association, 2013) and was approved by the Research Ethics Commission of Wuhan Asia General Hospital (WAGHMEC‐KY‐2020005). Given the retrospective review of this study, informed consent was waived.
323	Lang P; Eichholz T; Bakchoul T; Streiter M; Petrasch M; Bösmüller H; Klein R; Rabsteyn A; Lang AM; Adams C; Klingel K; Gessner M; Rosenberger P; Ruef P; Handgretinger R;	Journal of the Pediatric Infectious Diseases Society	UK	Defibrotide for the Treatment of Pediatric Inflammatory Multisystem Syndrome Temporally Associated With Severe Acute Respiratory Syndrome Coronavirus 2 Infection in 2 Pediatric Patients.	Y	Standard signature	N	Y	N	N	N	N	N	N/A	N/A	N/A	N	Y	N - 2 cases described (age, gender, history, labs, treatment)	N
	Zhang S; Xu Y; Wu K; Wang T; Su X; Han Q; Xi Y; Zhu S; Gao Y; Wang H; Hu Y; Liu C; Zhong N; Ran P; Zhang N;	Sleep medicine	Europe	Improved night shift schedule related to the mortality of critically ill patients with Corona Virus Disease 2019.	Y	N/A	N	N	N	N	N	N	Y	REC	Emergent situation	N/A	N	Y	Y	N	The Ethics Commission of the First Affiliated Hospital of Guangzhou Medical University approved this study (IRB:202051). Written informed consent was waived due to the rapid emergence of this infectious disease.
	Perger E; Trentin R; Lombardi C; D'Artavilla Lupo N; Fanfulla F;	Sleep medicine	Europe	Safe sleep apnea tests during Covid-19 pandemic: a new practical proposal.	Y	N/A	N	N	N	N	N	N	N	N/A	N/A	N/A	N	Y	Y	N
	Moreno-P O; Leon-Ramirez JM; Fuertes-Kenneally L; Perdiguero M; Andres M; Garcia-Navarro M; Ruiz-Torregrosa P; Boix V; Gil J; Merino E	International journal of infectious diseases	Europe	Hypokalemia as a sensitive biomarker of disease severity and the requirement for invasive mechanical ventilation requirement in COVID-19 pneumonia: A case series of 306 Mediterranean patients.	Y	N/A	N	N	N	N	N	N	Y	REC	Retrospective study	N/A	N	Y	Y	Y	The Ethics Committee of HGUA-ISABIAL approved the study; as the study was retrospective, the need to obtain informed consent from participants was waived. The research was conducted according to the principles of the World Medical Association Declaration of Helsinki.
327	Tan C; Li S; Liang Y; Chen M; Liu J;	The Brazilian journal of infectious diseases	Europe	SARS-CoV-2 viremia may predict rapid deterioration of COVID-19 patients	Y	N/A	N	N	Y	N	Unclear	N	N	N/A	N/A	The study was reviewed and approved by Fifth Affiliated Hospital of Sun Yat-sen University. Informed consent was obtained from the patient for publication of this case report and any accompanying images.	N	Y	N - cases described separately (age, gender, radiology images, dates of admission and recovery, location (Wuhan))	N	The study was reviewed and approved by Fifth Affiliated Hospital of Sun Yat-sen University. Informed consent was obtained from the patient for publication of this case report and any accompanying images.
328	Emami A; Fadakar N; Akbari A; Lotfi M; Farazdaghi M; Javanmardi F; Rezaei T; Asadi-Pooya AA	Neurological sciences	USA	Seizure in patients with COVID-19.	Y	Standard signature	N	N	N	N	N	N	Y	REC	Low risk	N/A	N	Y	N - cases described separately (age, gender, symptoms, history, treatment, labs)	N	Shiraz University of Medical Sciences Review Board approved this study as a minimal-risk research using the data that were collected for routine clinical practice and waived the requirement for informed consent.
329	Botti F; Mazza S; Costa S; Farina E; Baldari L; Prati M;	Digestive and liver disease	Europe	Urgent surgery for inflammatory bowel diseases during the COVID-19 outbreak in a high incidence area - Experience from a high-volume centre.	Y	N/A	N	N	N	N	N	N	N	N/A	N/A	N/A	N	Y	N - cases described separately (age, gender, surgery type).	N
330	Garnero M; Del Sette M; Assini A; Beronio A; Capello E; Cabona C; Reni L; Serrati C; Bandini F; Granata A; Pesce G; Mancardi GL; Uccelli A; Schenone A; Benedetti L;	Journal of the neurological sciences	Europe	COVID-19-related and not related Guillain-Barré syndromes share the same management pitfalls during lock down: The experience of Liguria region in Italy	Y	N/A	N	N	N	N	N	N	N	N/A	N/A	N/A	N	Y	N - cases described separately (age, gender, history)	N
331	Choi EM; Chu DKW; Cheng PKC; Tsang DNC; Peiris M; Bausch DG; Poon LLM; Watson-Jones D;	Emerging infectious diseases	USA	In-Flight Transmission of SARS-CoV-2	Y	Emerging Infectious Diseases follows the International Committee of Medical Journal Editors recommendationsExternal Link for the conduct, reporting, editing, and publishing of scholarly work in medical journals.	In brief, when studies involve human participants, authors are responsible for including a statement that those studies have been approved by the appropriate institutional or national research ethics committee and have been performed in accordance with the ethical standards noted in the 1964 Declaration of Helsinki and its later amendments or comparable ethics standards.	N	N	N	N	N	Y	REC	Unclear	N/A	N	Y	N - cases described separately (age, gender, occupation, symptoms, travel history, location)	N
332	Khanh NC; Thai PQ; Quach HL; Thi NH; Dinh PC; Duong TN; Mai LTQ; Nghia ND; Tu TA; Quang N; Quang TD; Nguyen TT; Vogt F; Anh DD;	Emerging infectious diseases	USA	Transmission of SARS-CoV 2 During Long-Haul Flight	Y	Emerging Infectious Diseases follows the International Committee of Medical Journal Editors recommendationsExternal Link for the conduct, reporting, editing, and publishing of scholarly work in medical journals.	In brief, when studies involve human participants, authors are responsible for including a statement that those studies have been approved by the appropriate institutional or national research ethics committee and have been performed in accordance with the ethical standards noted in the 1964 Declaration of Helsinki and its later amendments or comparable ethics standards.	N	N	N	N	N	N	N/A	N/A	N/A	N	Y	N - cases described separately (age, gender, occupation, symptoms, travel history, location, dates, social history)	N
333	Postorino M; Treglia M; Giammatteo J; Pallocci M; Petroni G; Quintavalle G; Picchioni O; Cantonetti M; Marsella LT	International journal of environmental research and public health	Europe	Telemedicine as a Medical Examination Tool During the Covid-19 Emergency: The Experience of the Onco-Haematology Center of Tor Vergata Hospital in Rome.	N	N/A	IJERPH is a member of the Committee on Publication Ethics (COPE). We fully adhere to its Code of Conduct and to its Best Practice Guidelines.	N	Y	N	Unclear	N	N	N/A	N/A	All patients gave their consent to the processing of personal data.	N	Y	N - 5 cases described separately, but very little detail given.	N
	Schlesinger T; Weißbrich B; Wedekink F; Notz Q; Herrmann J; Krone M; Sitter M; Schmid B; Kredel M; Stumpner J; Dölken L; Wischhusen J; Kranke P; Meybohm P; Lotz C;	PloS one	Europe	Biodistribution and serologic response in SARS-CoV-2 induced ARDS: A cohort study	Y	Standard signature	N	N	N	N	N	N	Y	REC	Retrospective study	N/A	N	Y	Y	N	Approval by the Institutional Review Board of the University Hospital Wuerzburg, Germany and informed consent were waived due to sole retrospective chart review (63/20-kr; 25 March 2020).
	Hong L; Ye E; Sun G; Wang X; Zhang S; Wu Y; Xie X; Xia S; Zheng X; Dong L; Cai F; Lou X; Zhao R; Hu Y; Ruan Z; Ding J; Sun Q;	BMC infectious diseases	Europe	Clinical and radiographic characteristics, management and short-term outcomes of patients with COVID-19 in Wenzhou, China.	Y	BMC is a member of the Committee on Publication Ethics (COPE) and endorses the World Association of Medical Editors (WAME) Policy Statement on Geopolitical Intrusion on Editorial Decisions. BMC also endorses the International Committee of Medical Journal Editors (ICMJE) Recommendations for the Conduct, Reporting, Editing and Publication of Scholarly Work in Medical Journals.	BMC is a member of the Committee on Publication Ethics (COPE) and endorses the World Association of Medical Editors (WAME) Policy Statement on Geopolitical Intrusion on Editorial Decisions. BMC also endorses the International Committee of Medical Journal Editors (ICMJE) Recommendations for the Conduct, Reporting, Editing and Publication of Scholarly Work in Medical Journals.	N	Y	Y	N	N	N	N/A	N/A	Written informed consent to participate was obtained from all patients included in the study.	Y	Y	Y	N	The protocol of this study was approved by the Ethics Committee of the Third affiliated Hospital to Wenzhou Medical University (Ruian People’s Hospital) (No. YJ2020013). Written informed consent to participate was obtained from all patients included in the study.
336	Ayisi-Boateng NK; Egblewogbe D; Owusu-Antwi R; Essuman A; Spangenberg K;	African journal of primary health care & family medicine	Africa	Exploring the illness experiences amongst families living with 2019 coronavirus disease in Ghana: Three case reports.	N	N/A	Ethical considerations: Papers based on a case study that involves the treatment of humans must adhere to the Declaration of Helsinki on Ethical Principles for Medical Research Involving Human Subjects. Specify the recognised ethics committee from which approval for the case study was obtained; also state the serial number of the ethical clearance. Case studies must have the consent of the patien…	N	Y	N	Unclear	N	N	N/A	N/A	We also appreciate the patients for giving consent to have the manuscript published.	N	Y	N - 3 cases described (age, gender, occupation, travel history, symptoms, social circumstances).	N	Participants provided an informed consent to be interviewed and have our findings published. Permission to use data from the hospital was granted by the hospital authorities.
337	Wang Y; Zhang M; Yu Y; Han T; Zhou J; Bi L;	Medicine	USA	Sputum characteristics and airway clearance methods in patients with severe COVID-19.	N	N/A	Medicine® is a member of the Committee on Publishing Ethics (COPE) and follows their recommendations on publication ethics and standards.	N	N	N	N	N	Y	REC	Unclear	This retrospective study was approved by the Research Ethics Commission of Huangshi Central Hospital, and the requirement for informed consent from study participants was waived by the ethics commission.	N	Y	N - photo of patient's face (ventilated)	N	Photo of patient's face (ventilated) but no consent. This retrospective study was approved by the Research Ethics Commission of Huangshi Central Hospital, and the requirement for informed consent from study participants was waived by the ethics commission.
	Woodworth KR; Olsen EO; Neelam V; Lewis EL; Galang RR; Oduyebo T; Aveni K; Yazdy MM; Harvey E; Longcore ND; Barton J; Fussman C; Siebman S; Lush M; Patrick PH; Halai UA; Valencia-Prado M; Orkis L; Sowunmi S; Schlosser L; Khuwaja S; Read JS; Hall AJ; Meaney-Delman D; Ellington SR; Gilboa SM; Tong VT;	Morbidity and mortality weekly report	USA	Birth and Infant Outcomes Following Laboratory-Confirmed SARS-CoV-2 Infection in Pregnancy - SET-NET, 16 Jurisdictions, March 29-October 14, 2020	N/A - not a journal	N/A	N	Y	N	N	N	N	N	N/A	N/A	N/A	N	N	Y	N
	Grijalva CG; Rolfes MA; Zhu Y; McLean HQ; Hanson KE; Belongia EA; Halasa NB; Kim A; Reed C; Fry AM; Talbot HK	Morbidity and mortality weekly report	USA	Transmission of SARS-COV-2 Infections in Households - Tennessee and Wisconsin, April-September 2020	N/A - not a journal	N/A	N	N	N	N	N	N	N	N/A	N/A	N/A	N	Y	Y	N	The study protocol was reviewed and approved by the Vanderbilt University Medical Center’s and Marshfield Clinic Research Institute’s Institutional Review Board, and was conducted consistent with applicable federal law and CDC policy
	Cozzi A; Schiaffino S; Arpaia F; Della Pepa G; Tritella S; Bertolotti P; Menicagli L; Monaco CG; Carbonaro LA; Spairani R; Babaei Paskeh B; Sardanelli F	European journal of radiology	Europe	Chest x-ray in the COVID-19 pandemic: Radiologists' real-world reader performance.	Y	Standard signature	N	N	N	N	N	N	N	N/A	N/A	N/A	N	Y	Y	N	This retrospective observational study was approved by the local Ethics Committee and performed between February 24th and April 8th, 2020, at IRCCS Policlinico San Donato (San Donato Milanese, Italy)
	Louis S; Dhawan A; Newey C; Nair D; Jehi L; Hantus S; Punia V	Clinical neurophysiology	Europe	Continuous electroencephalography characteristics and acute symptomatic seizures in COVID-19 patients.	Y	Standard signature	N	N	N	N	N	N	N	N/A	N/A	N/A	N	Y	Y	N	After institutional review board (IRB) approval, we cross-matched the Cleveland Clinic COVID-19 registry with the Cleveland Clinic EEG database (Ebase, Cleveland, OH) from April 20th, 2020 until May 20th, 2020.
	Alajmi J; Jeremijenko AM; Abraham JC; Alishaq M; Concepcion EG; Butt AA; Abou-Samra AB;	International journal of infectious diseases	Europe	COVID-19 infection among healthcare workers in a national healthcare system: The Qatar experience	Y	Standard signature	N	N	N	N	N	N	N	N/A	N/A	N/A	N	Y	Y	N	The study was approved by the Institutional Review Board of Hamad Medical Corporation with a waiver of informed consent under a pandemic response framework adopted by the institution.
	Hadied MO; Patel PY; Cormier P; Poyiadji N; Salman M; Klochko C; Nadig J; Song T; Peterson E; Reeser N;	Academic radiology	Europe	Interobserver and Intraobserver Variability in the CT Assessment of COVID-19 Based on RSNA Consensus Classification Categories	Y	Standard signature	N	N	N	N	N	N	Y	REC	Unclear	N/A	N	Y	Y	N	Institutional review board approval was obtained for this study and patients’ consents were waived.
	Meyer C; Haustrate MA; Nisolle JF; Deltombe T;	Annals of physical and rehabilitation medicine	Europe	Heterotopic ossification in COVID-19: A series of 4 cases	Y	Standard signature	N	N	N	N	N	N	N	N	N/A	N/A	N	Y	N - 4 cases reported individually	N

## Sheet: Observational studies (345-698)
Article Number	Authors	Journal	Title of paper	Journal signed up to ICMJE?	Journal's ICMJE comment.	Other ethical standards / statement	Location of Journal	Written consent (Y/N)	If No, Oral consent (Y/N/NA RIP)?	Wording of consent	Strict defintion WIC	Review by REC (Y/N)	If REC is named, can REC be found online (Y/N)?	GCP / DOH statement (Y/N)	Comments
345	Annweiler G; Corvaisier M; Gautier J; Dubée V; Legrand E; Sacco G; Annweiler C	Nutrients	Vitamin D Supplementation Associated to Better Survival in Hospitalized Frail Elderly COVID-19 Patients: The GERIA-COVID Quasi-Experimental Study	Y	Standard signature	MDPI journals are members of the Committee on Publication Ethics (COPE). We fully adhere to its Code of Conduct and to its Best Practice Guidelines.	Europe	N	Unclear	The inclusion criteria were as follows:…....no objection from the patient and/or relatives to the use of anonymized clinical and biological data for research purpose.	N	Y	Y	Y	And registered on ct.gov
346	Annweiler C; Hanotte B; Grandin de l'Eprevier C; Sabatier JM; Lafaie L; Célarier T	The Journal of steroid biochemistry and molecular biology	Vitamin D and survival in COVID-19 patients: A quasi-experimental study	Y	Standard signature	N	Europe	N	Unclear	No participant or relatives objected to the use of anonymized clinical and biological data for research purposes.	N	Y	Y	Y	The study protocol was also declared to the National Commission for Information technology and civil Liberties (CNIL, number 202000081).
347	Lohse A; Bossert M; Bozgan AM; Charpentier A; Guillochon C; Bourgoin C; Balblanc JC; Conrozier T	Clinical and experimental rheumatology	Frequency and severity of COVID-19 in patients treated with biological disease-modifying anti-rheumatic drugs for inflammatory rheumatic disease: a cross-sectional study.	N	N/A	N	Europe	N	Unclear	All completed a standardised questionnaire after they have given their informed consent.	N	N	N/A	N
348	Simões D; Stengaard AR; Combs L; Raben D	Euro surveillance : bulletin Europeen sur les maladies transmissibles	Impact of the COVID-19 pandemic on testing services for HIV, viral hepatitis and sexually transmitted infections in the WHO European Region, March to August 2020.	Y	Eurosurveillance follows the International Committee of Medical Journal Editors (ICMJE) Uniform Requirements for Manuscripts Submitted to Biomedical Journals.	Our policy follows the opinion of the committee on publication ethics (COPE).	Europe	N	N	N/A	N	N	N/A	N	Just a survey but no mention of anonymising.
349	Liang P; Wang Y; Shi S; Liu Y; Xiong R	BMC psychiatry	Prevalence and factors associated with postpartum depression during the COVID-19 pandemic among women in Guangzhou, China: a cross-sectional study	Y	BMC is a member of the Committee on Publication Ethics (COPE) and endorses the World Association of Medical Editors (WAME) Policy Statement on Geopolitical Intrusion on Editorial Decisions. BMC also endorses the International Committee of Medical Journal Editors (ICMJE) Recommendations for the Conduct, Reporting, Editing and Publication of Scholarly Work in Medical Journals.	BMC is a member of the Committee on Publication Ethics (COPE) and endorses the World Association of Medical Editors (WAME) Policy Statement on Geopolitical Intrusion on Editorial Decisions. BMC also endorses the International Committee of Medical Journal Editors (ICMJE) Recommendations for the Conduct, Reporting, Editing and Publication of Scholarly Work in Medical Journals.	Europe	Y	N	Ethical approval was obtained from the Research Ethics Board of Southern Medical University on March 10th, 2020. Participants were provided with online information sheet and asked to sign a consent form prior to the investigations being undertaken.	Y	Y	N	N
350	Ali H; Kondapally K; Pordell P; Taylor B; Martinez GM; Salehi E; Ramseyer S; Varnes S; Hayes N; de Fijter S; Lloyd S	Morbidity and mortality weekly report	COVID-19 Outbreak in an Amish Community - Ohio, May 2020	N/A - not a journal	N/A	N	USA	N	Y	All invited participants orally consented to be interviewed.	N	N	N/A	N	Participants were interviewed but no REC approval.
351	Jiang Y; Wang H; Hao S; Chen Y; He J; Liu Y; Chen L; Yu Y; Hua S;	Clinica chimica acta; international journal of clinical chemistry	Digital PCR is a sensitive new technique for SARS-CoV-2 detection in clinical applications	Y	Standard signature	N	Europe	N	N	N	N	N	N/A	N	Bloods, swabs and conjunctuval fluid taken but no REC approval or consent.
352	Bussani R; Schneider E; Zentilin L; Collesi C; Ali H; Braga L; Volpe MC; Colliva A; Zanconati F; Berlot G; Silvestri F; Zacchigna S; Giacca M	EBioMedicine	Persistence of viral RNA, pneumocyte syncytia and thrombosis are hallmarks of advanced COVID-19 pathology.	Y	Standard signature	N	Europe	N	N	N	N	Y	Y	N	This study was approved by the Joint Ethical Committee of the Regione Friuli Venezia Giulia, Italy (re. 0019072/P/GEN/ARCS). Data was dis agregated by subject number (which appeared to be related to dates), gender, age etc. Patients have RIP.
353	Dillinger JG; Benmessaoud FA; Pezel T; Voicu S; Sideris G; Chergui N; Hamzi L; Chauvin A; Leroy P; Gautier JF; Sène D; Henry P;	JACC. Cardiovascular imaging	Coronary Artery Calcification and Complications in Patients With COVID-19	Y	Standard	N	Europe	N	N	N	N	Y	Y	N	The study was approved by the Paris university hospital ethics committee.
354	Caronna E; Ballvé A; Llauradó A; Gallardo VJ; Ariton DM; Lallana S; López Maza S; Olivé Gadea M; Quibus L; Restrepo JL; Rodrigo-Gisbert M; Vilaseca A; Hernandez Gonzalez M; Martinez Gallo M; Alpuente A; Torres-Ferrus M; Pujol Borrell R; Alvarez-Sabin J; Pozo-Rosich P;	Cephalalgia : an international journal of headache	Headache: A striking prodromal and persistent symptom, predictive of COVID-19 clinical evolution.	Y	Standard signature	N	USA	Y	N	The study was approved by the Vall d’Hebron Ethics Committee (PR(AG)227/2020). All patients gave written informed consent for the analysis of patients’ data which was collected according to Spanish regulation on clinical trials.	Y	Y	Y	N	The study was approved by the Vall d’Hebron Ethics Committee (PR(AG)227/2020). All patients gave written informed consent for the analysis of patients’ data which was collected according to Spanish regulation on clinical trials. Survey re symptoms via phone.
	Liu C; Shi Q; Peng M; Lu R; Li H; Cai Y; Chen J; Xu J; Shen B	Aging	Evaluation of droplet digital PCR for quantification of SARS-CoV-2 Virus in discharged COVID-19 patients.	N	N/A	Aging follows the COPE Code of Conduct and Best Practice Guidelines for Journal Editors and the Code of Conduct for Journal Publishers.	USA	N	Unclear	Written informed consent was obtained from all participants.	Y	Y	N	N
	Al Fagih A; Al Onazi M; Al Basiri S; Al-Kaf F; Dagriri K; Al Hebaishi Y; Samargandy S; Al Shengeiti L;	Saudi medical journal	Remotely monitored inactivity due to COVID-19 lockdowns. Potential hazard for heart failure patients.	N	N/A	COPE	Asia	N	Y	Verbal informed consent was obtained before the interview during a telemedicine appointment at our institution’s outpatient clinics.	N	Y	N	Y	This was a retrospective single-center study conducted at Prince Sultan Cardiac Center, Riyadh, Kingdom of Saudi Arabia, including HF patients with reduced ejection fraction (<40%). The study was approved by our institution’s Research & Ethics Committee (R20016), and conformed to the Declaration of Helsinki. Verbal informed consent was obtained before the interview during a telemedicine appointme…
357	Perico L; Tomasoni S; Peracchi T; Perna A; Pezzotta A; Remuzzi G; Benigni A;	EBioMedicine	COVID-19 and lombardy: TESTing the impact of the first wave of the pandemic.	Y	Standard	N	Europe	Y	N	All volunteers signed an informed consent form before taking part in this study within the health surveillance program for COVID-19 funded by the Region of Lombardy.	Y	N	N/A	N	All volunteers signed an informed consent form before taking part in this study within the health surveillance program for COVID-19 funded by the Region of Lombardy.
358	Ripperger TJ; Uhrlaub JL; Watanabe M; Wong R; Castaneda Y; Pizzato HA; Thompson MR; Bradshaw C; Weinkauf CC; Bime C; Erickson HL; Knox K; Bixby B; Parthasarathy S; Chaudhary S; Natt B; Cristan E; El Aini T; Rischard F; Campion J; Chopra M; Insel M; Sam A; Knepler JL; Capaldi AP; Spier CM; Dake MD; Edwards T; Kaplan ME; Scott SJ; Hypes C; Mosier J; Harris DT; LaFleur BJ; Sprissler R; Nikolich-Žugi…	Immunity	Orthogonal SARS-CoV-2 Serological Assays Enable Surveillance of Low-Prevalence Communities and Reveal Durable Humoral Immunity.	Y	Standard	N	Europe	N	Unclear	For that recruitment, following website registration, subjects were ascertained to be afebrile and without COVID-19 symptoms based on questionnaire, were consented and bled.	N	N	N/A	N
359	Shu T; Ning W; Wu D; Xu J; Han Q; Huang M; Zou X; Yang Q; Yuan Y; Bie Y; Pan S; Mu J; Han Y; Yang X; Zhou H; Li R; Ren Y; Chen X; Yao S; Qiu Y; Zhang DY; Xue Y; Shang Y; Zhou X;	Immunity	Plasma Proteomics Identify Biomarkers and Pathogenesis of COVID-19	Y	Standard	N	Europe	Y	N	All work performed in this study was approved by the Wuhan Jinyintan Hospital Ethics Committee and written informed consents were obtained from patients.	Y	Y	N	N	All work performed in this study was approved by the Wuhan Jinyintan Hospital Ethics Committee and written informed consents were obtained from patients.
360	Yildiz M; Haslak F; Adrovic A; Sahin S; Barut K; Kasapcopur O;	Clinical and experimental rheumatology	The frequency and clinical course of COVID-19 infection in children with juvenile idiopathic arthritis.	N	N/A	N	Europe	N	N	N/A	N	N	N/A	N	Interviews done with questionnaire.
361	Daher A; Balfanz P; Cornelissen C; Müller A; Bergs I; Marx N; Müller-Wieland D; Hartmann B; Dreher M; Müller T;	Respiratory medicine	Follow up of patients with severe coronavirus disease 2019 (COVID-19): Pulmonary and extrapulmonary disease sequelae	Y	Standard signature	N	Europe	Y	N	Written informed consent was obtained from all patients prior to inclusion.	Y	Y	Not named	Y	The protocol for this study was approved by the local ethics committee (EK 080/20). All investigations were performed in accordance with the ethical standards laid down in the Declaration of Helsinki in its latest revision. Written informed consent was obtained from all patients prior to inclusion.
362	Glowacz F; Schmits E;	Psychiatry research	Psychological distress during the COVID-19 lockdown: The young adults most at risk	Y	Standard signature	N	Europe	N but online questionnaire	N but online questionnaire	All respondents agreed to participate in the study, which was approved by the ethics committee at Liege University.	N	Y	Y	N	All respondents agreed to participate in the study, which was approved by the ethics committee at Liege University.
363	Gruber CN; Patel RS; Trachtman R; Lepow L; Amanat F; Krammer F; Wilson KM; Onel K; Geanon D; Tuballes K; Patel M; Mouskas K; O'Donnell T; Merritt E; Simons NW; Barcessat V; Del Valle DM; Udondem S; Kang G; Gangadharan S; Ofori-Amanfo G; Laserson U; Rahman A; Kim-Schulze S; Charney AW; Gnjatic S; Gelb BD; Merad M; Bogunovic D;	Cell	Mapping Systemic Inflammation and Antibody Responses in Multisystem Inflammatory Syndrome in Children (MIS-C).	Y	Standard signature	N	Europe	Y	N	Written informed consent for all individuals in this study was provided in compliance with an institutional review board protocol.	Y	Y	Not named	N	Written informed consent for all individuals in this study was provided in compliance with an institutional review board protocol.
364	Thibaudin M; Fumet JD; Bon M; Hampe L; Limagne E; Ghiringhelli F;	European journal of cancer	Immunological features of coronavirus disease 2019 in patients with cancer	Y	Standard signature	N	Europe	N	N	N	N	Y	Not named	Y	The study was approved by the CNIL (Commission Nationale de l'Informatique et des Libertés) (national commission for data privacy) and the local ethics committee, and was performed according to the Helsinki declaration and in compliance with the European reglementation. We used as control group of healthy blood donors from Etablissement Francais du Sang. The study was declared as an ancillary stu…
365	Fantozzi PJ; Pampena E; Di Vanna D; Pellegrino E; Corbi D; Mammucari S; Alessi F; Pampena R; Bertazzoni G; Minisola S; Mastroianni CM; Polimeni A; Romeo U; Villa A;	American journal of otolaryngology	Xerostomia, gustatory and olfactory dysfunctions in patients with COVID-19	Y	Standard signature	N	Europe	N	Y	Informed consent was obtained verbally as per protocol.	N	Y	Y	N	This study was reviewed and approved by the Sapienza University/Umberto I Polyclinic Hospital Institutional Review Board.
366	Ferrari E; Sartre B; Squara F; Contenti J; Occelli C; Lemoel F; Levraut J; Doyen D; Dellamonica J; Mondain V; Chirio D; Risso K; Cua E; Orban JC; Ichai C; Labbaoui M; Mossaz B; Moceri P; Appert-Flory A; Fischer F; Toulon P;	Journal of the American Heart Association	High Prevalence of Acquired Thrombophilia Without Prognosis Value in Patients With Coronavirus Disease 2019.	N	N/A	N	USA	Y	N	All patients signed an informed consent. Institutional review board approval was obtained.	Y	Y	Not named	N	All patients signed an informed consent. Institutional review board approval was obtained.
367	Rauch A; Dupont A; Goutay J; Caplan M; Staessens S; Moussa M; Jeanpierre E; Corseaux D; Lefevre G; Lassalle F; Faure K; Lambert M; Duhamel A; Labreuche J; Garrigue D; De Meyer SF; Staels B; Van Belle E; Vincent F; Kipnis E; Lenting PJ; Poissy J; Susen S;	Circulation	Endotheliopathy Is Induced by Plasma From Critically Ill Patients and Associated With Organ Failure in Severe COVID-19	Y	Standard signature	N	USA	N	Unclear	N	N	Y	Not named	N	This study was approved by the French institutional authority for personal data protection (Commission Nationale de l’Informatique et des Libertés No. DEC20-086) and the ethics committee (IRB 2020-A00763-36), and informed consent was obtained from all participants.
368	Roux CH; Brocq O; Gerald F; Pradier C; Bailly L	Clinical rheumatology	Clinical impact of COVID-19 on a French population of spondyloarthritis patients.	Y	Standard signature	N	USA	N	N	N	N	Y	N	N	The study protocol was approved by the National Ethics Commission (CNIL) and registered by “L’institut national des données de santé” (MR 4316150420; Clinical trial number: NCT04355923).
369	Consiglio CR; Cotugno N; Sardh F; Pou C; Amodio D; Rodriguez L; Tan Z; Zicari S; Ruggiero A; Pascucci GR; Santilli V; Campbell T; Bryceson Y; Eriksson D; Wang J; Marchesi A; Lakshmikanth T; Campana A; Villani A; Rossi P; Landegren N; Palma P; Brodin P;	Cell	The Immunology of Multisystem Inflammatory Syndrome in Children with COVID-19.	Y	Standard signature	N	Europe	N	Unclear	Informed consent was obtained from parents or guardians of all patients both in Sweden and Italy.	N	Y	Not named	N	Swedish patients are included in accordance with the Ethical permit (EPM ID: 2020-01911). Italian children are included in accordance with a study protocol approved by the OPBG Ethics Committee.
370	Schlicht K; Rohmann N; Geisler C; Hollstein T; Knappe C; Hartmann K; Schwarz J; Tran F; Schunk D; Junker R; Bahmer T; Rosenstiel P; Schulte D; Türk K; Franke A; Schreiber S; Laudes M;	International journal of obesity	Circulating levels of soluble Dipeptidylpeptidase-4 are reduced in human subjects hospitalized for severe COVID-19 infections	Y	Standard signature	N	Europe	Y	N	All patients and controls gave written, informed consent. The study was approved by the Ethics committee of Kiel University.	Y	Y	Not named	N	All patients and controls gave written, informed consent. The study was approved by the Ethics committee of Kiel University.
371	Cabezón-Gutiérrez L; Custodio-Cabello S; Palka-Kotlowska M; Oliveros-Acebes E; García-Navarro MJ; Khosravi-Shahi P;	Cancer treatment reviews	Seroprevalence of SARS-CoV-2-specific antibodies in cancer outpatients in Madrid (Spain): A single center, prospective, cohort study and a review of available data.	Y	Standard signature	N	Europe	Y	N	All participants gave written informed consent before participation in the study.	Y	Y	N	N	The study was approved by the institutional ethics board at Elche-Vinalopó and Torrevieja Hospital (Comunidad de Valencia, Spain).
372	Islam SMD; Safiq MB; Bodrud-Doza M; Mamun MA;	Frontiers in public health	Perception and Attitudes Toward PPE-Related Waste Disposal Amid COVID-19 in Bangladesh: An Exploratory Study.	N	N/A	Frontiers in Public Health is a member of the Committee on Publication Ethics.	Europe	N but online questionnaire	N but online questionnaire	The studies involving human participants were reviewed and approved by Institute of Allergy and Clinical Immunology of Bangladesh, Dhaka, Bangladesh. The patients/participants provided their online informed consent to participate in this study.	N	N	N/A	N	The studies involving human participants were reviewed and approved by Institute of Allergy and Clinical Immunology of Bangladesh, Dhaka, Bangladesh. The patients/participants provided their online informed consent to participate in this study.
373	Yazdanpanah M; Abadi B; Komendantova N; Zobeidi T; Sieber S;	Frontiers in public health	Some at Risk for COVID-19 Are Reluctant to Take Precautions, but Others Are Not: A Case From Rural in Southern Iran	N	N/A	Frontiers in Public Health is a member of the Committee on Publication Ethics.	Europe	N	N	Ethical review and approval was not required for the study on human participants in accordance with the local legislation and institutional requirements. Written informed consent to participate in this study was provided by the participants' legal guardian/next of kin.	N	Y	Not named	N	Ethical review and approval was not required for the study on human participants in accordance with the local legislation and institutional requirements. Written informed consent to participate in this study was provided by the participants' legal guardian/next of kin. No indication that the sample lacks capacity so don't understand why NOK needs to give consent.
374	Vatan A; Güçlü E; Öğütlü A; Kibar FA; Karabay O	Revista da Associacao Medica Brasileira	Knowledge and attitudes towards COVID-19 among emergency medical service workers.	Y	O manuscrito pode ser redigido em português, inglês ou espanhol e estar de acordo com as instruções do International Committes of Medical Journal Editors (ICMJE), também conhecido como Normas de Vancouver (endereço eletrônico: http://www.icmje.org).	N	USA (South America)	N but online questionnaire	N but online questionnaire	N	N	Y	N	Y	The study was performed per the ethical considerations of the Helsinki Declarations. The Ethics Committee of the Sakarya University School of Medicine approved this study.
	Šakan D; Žuljević D; Rokvić N;	Frontiers in public health	The Role of Basic Psychological Needs in Well-Being During the COVID-19 Outbreak: A Self-Determination Theory Perspective.	N	N/A	Frontiers in Public Health is a member of the Committee on Publication Ethics.	Europe	Y	N	The studies involving human participants were reviewed and approved by Ethical Board of the Faculty of Legal and Business Studies Dr. Lazar Vrkatić, 204/20. The patients/participants provided their written informed consent to participate in this study.	Y	Y	N	N	The studies involving human participants were reviewed and approved by Ethical Board of the Faculty of Legal and Business Studies Dr. Lazar Vrkatić, 204/20. The patients/participants provided their written informed consent to participate in this study.
376	He J; Dang Y; Zhang W; Chen L	International journal of environmental research and public health	Perception of Urban Public Safety of Floating Population with Higher Education Background: Evidence from Urban China	N	N/A	IJERPH is a member of the Committee on Publication Ethics (COPE). We fully adhere to its Code of Conduct and to its Best Practice Guidelines.	Europe	N but online questionnaire	N but online questionnaire	N/A	N	N	N/A	N
377	Storgaard SF; Eiset AH; Abdullahi F; Wejse C	Danish medical journal	First wave of COVID-19 did not reach the homeless population in Aarhus.	Y	Standard	N	Europe	Y	Y	After written and oral consent, participants were invited to complete a short questionnaire,	N	N	N/A	N
378	Overbeck G; Graungaard AH; Rasmussen IS; Andersen JH; Ertmann RK; Kragstrup J; Wilson P	Danish medical journal	Pregnant women's concerns and antenatal care during COVID-19 lock-down of the Danish society.	Y	Standard	N	Europe	Y	N	Women included in the FamilieTrivsel cohort gave written consent allowing researchers to access data from their Pregnancy Health Record and to contact them with questionnaires.	N	N	N/A	N	This sub-project was approved by the local data protection committee at the University of Copenhagen, Denmark (Reference number: 514-0362/19-3000) on 1 April 2020. But this is not REC approval!
379	Visser M; Schaap LA; Wijnhoven HAH;	Nutrients	Self-Reported Impact of the COVID-19 Pandemic on Nutrition and Physical Activity Behaviour in Dutch Older Adults Living Independently	Y	Standard	Nutrients is a member of the Committee on Publication Ethics (COPE). We fully adhere to its Code of Conduct and to its Best Practice Guidelines.	Europe	Y	N	All participants provided written informed consent.	Y	Y	N	Y	The LASA study was conducted according to the guidelines laid down in the Declaration of Helsinki and was approved by the ethical committee of the VU University Medical Centre (Amsterdam, the Netherlands).
380	Saccomanno S; Bernabei M; Scoppa F; Pirino A; Mastrapasqua R; Visco MA;	International journal of environmental research and public health	Coronavirus Lockdown as a Major Life Stressor: Does It Affect TMD Symptoms?	N	N/A	IJERPH is a member of the Committee on Publication Ethics (COPE). We fully adhere to its Code of Conduct and to its Best Practice Guidelines.	Europe	N but online questionnaire	N but online questionnaire	All participants provided informed consent and accepted the privacy policy for the protection of personal data before completing the survey.	N	N	N/A	N
	Medeiros RA; Vieira DL; Silva EVFD; Rezende LVML; Santos RWD; Tabata LF;	Journal of applied oral science	Prevalence of symptoms of temporomandibular disorders, oral behaviors, anxiety, and depression in Dentistry students during the period of social isolation due to COVID-19.	N	N/A	JAOS reassures the principles incorporated in the Helsinky Declaration and insists that all research involving human beings, in the event of publication in this journal, be conducted in conformity with such principles and others specified in the respective ethics committees of authors’ institution.	USA (South America)	Y	N	All subjects signed an informed consent form before participation.	N	Y	Y	N	This was a cross-sectional study performed on dental medicine students from the School of Health Sciences of the University of Brasília (FS/UnB). The study was approved by the National Council of Ethics in Research (CAAE: 30637620.2.0000.0008).
382	Schneitler S; Jung P; Bub F; Alhussein F; Benthien S; Berger FK; Berkó-Göttel B; Eisenbeis J; Hahn D; Halfmann A; Last K; Linxweiler M; Lohse S; Papan C; Pfuhl T; Rissland J; Roth S; Schlotthauer U; Utzinger J; Smola S; Gärtner BC; Becker SL;	Annals of global health	Simple Questionnaires to Improve Pooling Strategies for SARS-CoV-2 Laboratory Testing	N	N/A	Research involving human subjects, human material, or human data, must have been performed in accordance with the Declaration of Helsinki. Where applicable, studies must have been approved by an appropriate ethics committee and the authors should include a statement within the article text detailing this approval, including the name of the ethics committee and reference number of the approval. Th…	USA	N	N	N	N	N	N/A	N	Data obtained during this work were collected as part of diagnostic investigations during an outbreak situation and ethics approval was not required for this study. But participants asked to fill out surveys.
	Wong JYH; Wai AKC; Zhao S; Yip F; Lee JJ; Wong CKH; Wang MP; Lam TH;	International journal of environmental research and public health	Association of Individual Health Literacy with Preventive Behaviours and Family Well-Being during COVID-19 Pandemic: Mediating Role of Family Information Sharing.	N	N/A	IJERPH is a member of the Committee on Publication Ethics (COPE). We fully adhere to its Code of Conduct and to its Best Practice Guidelines.	Europe	N but online/phone questionnaire	N but online/phone questionnaire	Informed consent was provided to the sampled residents prior to the interviews After obtaining informed consent on an online platform, they were provided an online self-administered questionnaire.	N	Y	N	N	Ethical approval was obtained from the Institutional Review Board of the University of Hong Kong/Hospital Authority Hong Kong West Cluster (UW-20-238).
	Amodan BO; Bulage L; Katana E; Ario AR; Fodjo JNS; Colebunders R; Wanyenze RK;	International journal of environmental research and public health	Level and Determinants of Adherence to COVID-19 Preventive Measures in the First Stage of the Outbreak in Uganda	N	N/A	IJERPH is a member of the Committee on Publication Ethics (COPE). We fully adhere to its Code of Conduct and to its Best Practice Guidelines.	Europe	N but online questionnaire	N but online questionnaire	All participants consented and entered their data anonymously.	N	Y	Y	N	The ICP study was approved by the ethics committees of the University of Antwerp, Belgium (20/13/148), and School of Public health, Makerere University, Kampala, Uganda (HDREC number 809).
385	Mouchtouri VA; Agathagelidou E; Kofonikolas K; Rousou X; Dadouli K; Pinaka O; Agathocleous E; Anagnostopoulou L; Chatziligou C; Christoforidou EP; Chalntoupi T; Kalomoiris L; Kapoula C; Kokkinou V;Constantinides A; Konstantinou P; Kostara E; Kourentis L; Lantou A; Lempidakis G; Liasidi PN; Michalakis C; Panagiotou D; Panteliadou F; Papadoulis V; Papantoniou G; Psatha M; Ragias D; Ringa V; Syrakou…	International journal of environmental research and public health	Nationwide Survey in Greece about Knowledge, Risk Perceptions, and Preventive Behaviors for COVID-19 during the General Lockdown in April 2020.	N	N/A	IJERPH is a member of the Committee on Publication Ethics (COPE). We fully adhere to its Code of Conduct and to its Best Practice Guidelines.	Europe	N but online questionnaire	Y	After receiving respondents’ verbal consent to participate in the survey, the interview began by posing the 35 questions.	N	N	N/A	N	After receiving respondents’ verbal consent to participate in the survey, the interview began by posing the 35 questions.
	Gavurova B; Ivankova V; Rigelsky M;	International journal of environmental research and public health	Relationships between Perceived Stress, Depression and Alcohol Use Disorders in University Students during the COVID-19 Pandemic: A Socio-Economic Dimension.	N	N/A	IJERPH is a member of the Committee on Publication Ethics (COPE). We fully adhere to its Code of Conduct and to its Best Practice Guidelines.	Europe	N but online questionnaire	N but online questionnaire	In the introduction of the questionnaire, it was possible to agree/disagree with participation in the research, which allowed respondents to confirm their informed consent. Respondents who did not agree to participate in the research were not included in this number.	N	Y	Y	Y	The design and realization of the study were approved by the ethics committee of the General University Hospital in Prague as individual research (Ref. 915/20 S–IV). An email address was provided in the informed consent. All aspects in this research were conducted with respect to the seventh revision of the World Medical Association–Declaration of Helsinki [106] and the second revision of the Far…
387	Amatori S; Donati Zeppa S; Preti A; Gervasi M; Gobbi E; Ferrini F; Rocchi MBL; Baldari C; Perroni F; Piccoli G; Stocchi V; Sestili P; Sisti D;	Nutrients	Dietary Habits and Psychological States during COVID-19 Home Isolation in Italian College Students: The Role of Physical Exercise.	Y	Standard	Nutrients is a member of the Committee on Publication Ethics (COPE). We fully adhere to its Code of Conduct and to its Best Practice Guidelines.	Europe	Y	N	They were invited to take part in the study through verbal explanation of the project during an online class, and later, an email was sent to each of them. All participants read and signed a written informed consent to take part in the study, which was conducted in accordance with the Helsinki Declaration.	Y	Y	N	Y	All participants read and signed a written informed consent to take part in the study, which was conducted in accordance with the Helsinki Declaration. They were free to leave the study at any time, without giving any further justification. Once data was collected by the researcher, names were removed and an univocal identity code assigned to every participant, to secure anonymity. Ethics committ…
	Xiao Y; Bian Y; Zhang L;	International journal of environmental research and public health	Mental Health of Chinese Online Networkers under COVID-19: A Sociological Analysis of Survey Data.	N	N/A	IJERPH is a member of the Committee on Publication Ethics (COPE). We fully adhere to its Code of Conduct and to its Best Practice Guidelines.	Europe	N	N	N/A	N	Y	N	N	Participation in this survey was voluntary, and participants could opt out at any time. Moreover, participants were assured anonymity and confidentiality of their responses. The survey was granted ethical approval by Shaanxi Normal University (202002001). Each respondent was offered 8 Chinese yuan (equivalent to $1.2) for a successful survey.
389	di Cagno A; Buonsenso A; Baralla F; Grazioli E; Di Martino G; Lecce E; Calcagno G; Fiorilli G;	International journal of environmental research and public health	Psychological Impact of the Quarantine-Induced Stress during the Coronavirus (COVID-19) Outbreak among Italian Athletes.	N	N/A	IJERPH is a member of the Committee on Publication Ethics (COPE). We fully adhere to its Code of Conduct and to its Best Practice Guidelines.	Europe	N but online questionnaire	N	Electronic informed consent was obtained from all participants via e-mail. For under-aged participants, informed consent was provided by parents or guardians who had to administer the questionnaire to their sons, on behalf of the child.	N	N	N/A	N	No REC approval although children involved.
	Li TW; Lee TM; Goodwin R; Ben-Ezra M; Liang L; Liu H; Hou WK;	International journal of environmental research and public health	Social Capital, Income Loss, and Psychobehavioral Responses amid COVID-19: A Population-Based Analysis.	N	N/A	IJERPH is a member of the Committee on Publication Ethics (COPE). We fully adhere to its Code of Conduct and to its Best Practice Guidelines.	Europe	N	Y	Oral informed consent was obtained before each interview started.	N	Y	Y	N	Following approval from the Ethics Committee of the Education University of Hong Kong (2018-2019-0292), respondents were recruited by telephone surveys conducted by the Centre for Communication and Public Opinion Survey of the Chinese University of Hong Kong and Hong Kong Public Opinion Research Institute during the period February 25–April 29 2020.
391	Fabisiak B; Jankowska A; Kłos R;	International journal of environmental research and public health	Attitudes of Polish Seniors toward the Use of Public Space during the First Wave of the COVID-19 Pandemic.	N	N/A	IJERPH is a member of the Committee on Publication Ethics (COPE). We fully adhere to its Code of Conduct and to its Best Practice Guidelines.	Europe	N but online questionnaire	N but online questionnaire	N/A	N	N	N/A	N
	Bae S; Harada K; Chiba I; Makino K; Katayama O; Lee S; Shinkai Y; Shimada H;	International journal of environmental research and public health	A New Social Network Scale for Detecting Depressive Symptoms in Older Japanese Adults	N	N/A	IJERPH is a member of the Committee on Publication Ethics (COPE). We fully adhere to its Code of Conduct and to its Best Practice Guidelines.	Europe	Y	N	We obtained written informed consent from all participants prior to their inclusion in the study.	Y	Y	Y	Y	The study was conducted in accordance with the Declaration of Helsinki, and the ethics committee of the National Center for Geriatrics and Gerontology approved the study protocol (Approval number: 1249-3).
393	Büssing A; Rodrigues Recchia D; Hein R; Dienberg T;	Health and quality of life outcomes	Perceived changes of specific attitudes, perceptions and behaviors during the Corona pandemic and their relation to wellbeing.	Y	BMC is a member of the Committee on Publication Ethics (COPE) and endorses the World Association of Medical Editors (WAME) Policy Statement on Geopolitical Intrusion on Editorial Decisions. BMC also endorses the International Committee of Medical Journal Editors (ICMJE) Recommendations for the Conduct, Reporting, Editing and Publication of Scholarly Work in Medical Journals.	BMC is a member of the Committee on Publication Ethics (COPE) and endorses the World Association of Medical Editors (WAME) Policy Statement on Geopolitical Intrusion on Editorial Decisions. BMC also endorses the International Committee of Medical Journal Editors (ICMJE) Recommendations for the Conduct, Reporting, Editing and Publication of Scholarly Work in Medical Journals.	Europe	N but online questionnaire	N but online questionnaire	By filling in the anonymous questionnaire, interested persons consented to participate.	N	N	N/A	N
394	Gao H; Hu R; Yin L; Yuan X; Tang H; Luo L; Chen M; Huang D; Wang Y; Yu A; Jiang Z;	BMC public health	Knowledge, attitudes and practices of the Chinese public with respect to coronavirus disease (COVID-19): an online cross-sectional survey.	Y	BMC is a member of the Committee on Publication Ethics (COPE) and endorses the World Association of Medical Editors (WAME) Policy Statement on Geopolitical Intrusion on Editorial Decisions. BMC also endorses the International Committee of Medical Journal Editors (ICMJE) Recommendations for the Conduct, Reporting, Editing and Publication of Scholarly Work in Medical Journals.	BMC is a member of the Committee on Publication Ethics (COPE) and endorses the World Association of Medical Editors (WAME) Policy Statement on Geopolitical Intrusion on Editorial Decisions. BMC also endorses the International Committee of Medical Journal Editors (ICMJE) Recommendations for the Conduct, Reporting, Editing and Publication of Scholarly Work in Medical Journals.	Europe	N but online questionnaire	N but online questionnaire	Online informed consent was presented to the respondents before they completed the questionnaire.	N	Y	Y	N	The study was reviewed and approved by the Biomedical Research Ethics Committee of the Affiliated Hospital of Zunyi Medical University (KLL-2020-010).
395	Hu X; Li X; Lü Y; Tang J; Li HR; Tang M	BMC public health	Effect of WeChat consultation group on residents staying at home in Sichuan and Chongqing regions during the Coronavirus Disease 2019 (COVID-19) outbreak in China: a cross-sectional study	Y	BMC is a member of the Committee on Publication Ethics (COPE) and endorses the World Association of Medical Editors (WAME) Policy Statement on Geopolitical Intrusion on Editorial Decisions. BMC also endorses the International Committee of Medical Journal Editors (ICMJE) Recommendations for the Conduct, Reporting, Editing and Publication of Scholarly Work in Medical Journals.	BMC is a member of the Committee on Publication Ethics (COPE) and endorses the World Association of Medical Editors (WAME) Policy Statement on Geopolitical Intrusion on Editorial Decisions. BMC also endorses the International Committee of Medical Journal Editors (ICMJE) Recommendations for the Conduct, Reporting, Editing and Publication of Scholarly Work in Medical Journals.	Europe	N	N	N	N	N	N/A	N	This study describes content of a WeChat support app but not consent reported. The institutional review board of the First Affiliated Hospital of Army Medical University of the Chinese People’s Liberation Army states that this research does not fall within the scope of review by the committee, and does not need to be reviewed and approved.
396	Gómez-Galán J; Lázaro-Pérez C; Martínez-López JÁ; Fernández-Martínez MDM	International journal of environmental research and public health	Burnout in Spanish Security Forces during the COVID-19 Pandemic	N	N/A	IJERPH is a member of the Committee on Publication Ethics (COPE). We fully adhere to its Code of Conduct and to its Best Practice Guidelines.	Europe	N	Unclear	all participants (n = 2182) provided their informed consent.	N	N	N/A	Y	In this descriptive study, the approval of the ethics committees of the Spanish universities of the researchers was not necessary (it is only required for experimental research). In our case, we subscribed to all the Codes of Good Practices of the Ethics Committees regarding research on human beings. The study was registered (code No. REPRIN-PEM-15B) and signed by the research team that performed…
397	Todorovic N; Vracevic M; Rajovic N; Pavlovic V; Madzarevic P; Cumic J; Mostic T; Milic N; Rajovic T; Sapic R; Milcanovic P; Velickovic I; Culafic S; Stanisavljevic D; Milic N	Medicina (Kaunas, Lithuania)	Quality of Life of Informal Caregivers behind the Scene of the COVID-19 Epidemic in Serbia.	Y	Standard signature	N	Europe	N	Y	The IRB approved the use of oral consent, as there was no potential harm to the study participants.	N	Y	Y	N	Participation was voluntary. Ethical approval was obtained from the Institutional Review Board (IRB) of the Faculty of Medicine University of Belgrade (Ethical code: 16/2020, approved date: 23 March 2020). The purpose of the study was explained to the participants, and oral consent was obtained and documented in the records at the beginning of the study. The IRB approved the use of oral consent, …
	Wielgus B; Urban W; Patriak A; Cichocki Ł	International journal of environmental research and public health	Examining the Associations between Psychological Flexibility, Mindfulness, Psychosomatic Functioning, and Anxiety during the COVID-19 Pandemic: A Path Analysis	N	N/A	IJERPH is a member of the Committee on Publication Ethics (COPE). We fully adhere to its Code of Conduct and to its Best Practice Guidelines.	Europe	N but online questionnaire	N but online questionnaire	and consent to participation in the study.	N	Y	N	Y	The questionnaires were preceded by a short description and explanation of the aim and form of the study. Participation in the research was voluntary and anonymous. The Frycz-Modrzewski Academy Ethical Committee approved the study. All procedures were conducted by the committee’s ethical standards and in concordance with the Helsinki Declaration of 1975, as revised in 2000.
399	John-Henderson NA; Mueller CM	PLoS One	The relationship between health mindsets and health protective behaviors: An exploratory investigation in a convenience sample of American Indian adults during the COVID-19 pandemic.	Y	Standard signature	N/A	Europe	Y	N	All participants provided written informed consent before participation.	Y	Y	Y	N	This study was approved by the Montana State University Institutional Review Board (Approval number: NJ-H042220-EX).
400	Mota NB; Weissheimer J; Ribeiro M; de Paiva M; Avilla-Souza J; Simabucuru G; Chaves MF; Cecchi L; Cirne J; Cecchi G; Rodrigues C; Copelli M; Ribeiro S;	PLoS One	Dreaming during the Covid-19 pandemic: Computational assessment of dream reports reveals mental suffering related to fear of contagion	Y	Standard signature	N/A	Europe	Y	N	All the participants agreed to participate and signed a document giving their informed consent.	Y	Y	Y	N	The study was approved by the Federal University of Rio Grande do Norte Research Ethics Committee (permit # 3.613.186).
401	Asselmann E; Borghans L; Montizaan R; Seegers P	PLoS One	The role of personality in the thoughts, feelings, and behaviors of students in Germany during the first weeks of the COVID-19 pandemic.	Y	Standard signature	N/A	Europe	N	N	N	N	N	N/A	N
402	Kebede Y; Birhanu Z; Fufa D; Yitayih Y; Abafita J; Belay A; Jote A; Ambelu A	PLoS One	Myths, beliefs, and perceptions about COVID-19 in Ethiopia: A need to address information gaps and enable combating efforts.	Y	Standard signature	N/A	Europe	N	N	N	N	Y	Y	N	Jimma University, institutional review board approved the study. A reference number is IRB 00097/20.
403	Yerkes MA; André SCH; Besamusca JW; Kruyen PM; Remery CLHS; van der Zwan R; Beckers DGJ; Geurts SAE;	PLoS One	'Intelligent' lockdown, intelligent effects? Results from a survey on gender (in)equality in paid work, the division of childcare and household work, and quality of life among parents in the Netherlands during the Covid-19 lockdown.	Y	Standard signature	N/A	Europe	Y	N	….requires all respondents to sign a written, online informed consent form before participating in the panel.	Y	Y	Y	N	This study was evaluated and received ethical approval from the Faculty of Social and Behavioural Sciences from Utrecht University. Ethical approval for data collection rests with CentERdata, the LISS-panel administrator, who requires all respondents to sign a written, online informed consent form before participating in the panel.
404	Moraes RR; Correa MB; Queiroz AB; Daneris Â; Lopes JP; Pereira-Cenci T; D'Avila OP; Cenci MS; Lima GS; Demarco FF;	PLoS One	COVID-19 challenges to dentistry in the new pandemic epicenter: Brazil.	Y	Standard signature	N/A	Europe	Y	N	Participants were directed to print or save the first page of the questionnaire as a PDF file to retain a copy of the informed consent form.	Y	Y	N	N	The study protocol was approved by the research ethics board from the Medical School, Federal University of Pelotas, Brazil, in May 8, 2020 (#4.015.536).
405	Dar SA; Khurshid SQ; Wani ZA; Khanam A; Haq I; Shah NN; Shahnawaz M; Mustafa H;	PLoS One	Stigma in coronavirus disease-19 survivors in Kashmir, India: A cross-sectional exploratory study.	Y	Standard signature	N/A	Europe	N	Unclear	A total of 91 survivors consented to participate in the study.	N	Y	Y	N	The consent document and the research Protocols were approved by the institutional ethics committee of Govt. Medical College, Srinagar.
406	Uvais NA	The primary care companion for CNS disorders	Use of Face Masks Among Patients With Psychiatric Illnesses During the COVID-19 Pandemic: A Hospital-Based Cross-Sectional Study.	N	N/A	“The study was approved by the local ethics committee, written informed consent was obtained, and the study was registered at ClinicalTrials.gov (identifier: NCT000123456). Informed Consent/Ethics Review. Manuscripts that report experimental investigations with human subjects must include a statement that subjects (or parents/guardians) gave their informed consent after the procedure(s) and possi…	USA	N	Unclear	…..after providing informed consent.	N	Y	Not named	N	The study was approved by the institutional ethics committee.
407	Park SY; Kim B; Jung DS; Jung SI; Oh WS; Kim SW; Peck KR; Chang HH;	BMC public health	Psychological distress among infectious disease physicians during the response to the COVID-19 outbreak in the Republic of Korea	Y	BMC is a member of the Committee on Publication Ethics (COPE) and endorses the World Association of Medical Editors (WAME) Policy Statement on Geopolitical Intrusion on Editorial Decisions. BMC also endorses the International Committee of Medical Journal Editors (ICMJE) Recommendations for the Conduct, Reporting, Editing and Publication of Scholarly Work in Medical Journals.	BMC is a member of the Committee on Publication Ethics (COPE) and endorses the World Association of Medical Editors (WAME) Policy Statement on Geopolitical Intrusion on Editorial Decisions. BMC also endorses the International Committee of Medical Journal Editors (ICMJE) Recommendations for the Conduct, Reporting, Editing and Publication of Scholarly Work in Medical Journals.	Europe	Y	N	Written informed consent was obtained from participants via their online participation.	Y	Y	Y	N	The study protocol was approved by the Institutional Review Board (IRB) of Soonchunhyang University Seoul Hospital (IRB number: 2020–04-024). Written informed consent was obtained from participants via their online participation.
408	Sallie SN; Ritou V; Bowden-Jones H; Voon V;	BMJ open	Assessing international alcohol consumption patterns during isolation from the COVID-19 pandemic using an online survey: highlighting negative emotionality mechanisms	Y	Standard signature	N	Europe	N	Unclear	All subjects gave informed consent	N	Y	Y	N	HabiT was approved by the Cambridge Psychology Research Ethics Committee.
409	de Wilton A; Kilich E; Chaudhry Z; Bell LC; Gahir J; Cadman J; Lever RA; Logan SA;	BMJ open	Delayed healthcare seeking and prolonged illness in healthcare workers during the COVID-19 pandemic: a single-centre observational study	Y	Standard signature	N	Europe	Electronic sig	N	Consent was obtained via electronic signature.	N	N	N/A	N	Consent was obtained via electronic signature.
410	Santos-Hövener C; Neuhauser HK; Rosario AS; Busch M; Schlaud M; Hoffmann R; Gößwald A; Koschollek C; Hoebel J; Allen J; Haack-Erdmann A; Brockmann S; Ziese T; Nitsche A; Michel J; Haller S; Wilking H; Hamouda O; Corman VM; Drosten C; Schaade L; Wieler LH; Lampert T;	Euro surveillance : bulletin Europeen sur les maladies transmissibles	Serology- and PCR-based cumulative incidence of SARS-CoV-2 infection in adults in a successfully contained early hotspot (CoMoLo study), Germany, May to June 2020	Y	Eurosurveillance follows the International Committee of Medical Journal Editors (ICMJE) Uniform Requirements for Manuscripts Submitted to Biomedical Journals.	For articles reporting outcomes from studies involving humans and related data, Eurosurveillance requests authors to declare that the planning conduct and reporting of studies was in line with the Declaration of Helsinki, as revised in 2013. Approval to conduct the study should be obtained from an independent local, regional or national review body (e.g. ethics committee, institutional review boa…	Europe	N	Unclear	All participants gave informed consent.	N	Y	Y	N	This study was approved by the ethics committee of the Berlin Chamber of Physicians (Berliner Ärztekammer, reference number Eth-11/20), and the data commissioner of the Robert Koch Institute. All participants gave informed consent.
411	Zhao S; Cao J; Sun R; Zhang L; Liu B;	BMC Oral health	Analysis of anxiety-related factors amongst frontline dental staff during the COVID-19 pandemic in Yichang, China	Y	BMC is a member of the Committee on Publication Ethics (COPE) and endorses the World Association of Medical Editors (WAME) Policy Statement on Geopolitical Intrusion on Editorial Decisions. BMC also endorses the International Committee of Medical Journal Editors (ICMJE) Recommendations for the Conduct, Reporting, Editing and Publication of Scholarly Work in Medical Journals.	BMC is a member of the Committee on Publication Ethics (COPE) and endorses the World Association of Medical Editors (WAME) Policy Statement on Geopolitical Intrusion on Editorial Decisions. BMC also endorses the International Committee of Medical Journal Editors (ICMJE) Recommendations for the Conduct, Reporting, Editing and Publication of Scholarly Work in Medical Journals.	Europe	N but online questionnaire	N but online questionnaire	They gave their consent by choosing from ‘yes’ or ‘no’ answer to this question. Hence, the consent of the participants in this study had all been obtained in this way.	N	Y	Y	N
412	Haljasmägi L; Salumets A; Rumm AP; Jürgenson M; Krassohhina E; Remm A; Sein H; Kareinen L; Vapalahti O; Sironen T; Peterson H; Milani L; Tamm A; Hayday A; Kisand K; Peterson P;	Scientific reports	Longitudinal proteomic profiling reveals increased early inflammation and sustained apoptosis proteins in severe COVID-19.	Y	Standard	N	Europe	Mixed	N	The informed consent was obtained from SARS-CoV-2 negative control donors used in the study. For COVID-19 patients, a waiver of consent was granted for obtaining excess clinical laboratory blood. The samples were collected in April–May, 2020, during the country’s situation of emergency and informed consent of participating subjects was waived by the Ethical Committee at the University of Tartu. T…	N	Y	Y	N	Local Ethical Committee (The Ethical Committee at the University of Tartu) approval (#312/M-1) was received for the studies. The informed consent was obtained from SARS-CoV-2 negative control donors used in the study. For COVID-19 patients, a waiver of consent was granted for obtaining excess clinical laboratory blood. The samples were collected in April–May, 2020, during the country’s situation …
413	Zhizhong W; Koenig HG; Yan T; Jing W; Mu S; Hongyu L; Guangtian L;	BMC psychiatry	Psychometric properties of the moral injury symptom scale among Chinese health professionals during the COVID-19 pandemic	Y	BMC is a member of the Committee on Publication Ethics (COPE) and endorses the World Association of Medical Editors (WAME) Policy Statement on Geopolitical Intrusion on Editorial Decisions. BMC also endorses the International Committee of Medical Journal Editors (ICMJE) Recommendations for the Conduct, Reporting, Editing and Publication of Scholarly Work in Medical Journals.	BMC is a member of the Committee on Publication Ethics (COPE) and endorses the World Association of Medical Editors (WAME) Policy Statement on Geopolitical Intrusion on Editorial Decisions. BMC also endorses the International Committee of Medical Journal Editors (ICMJE) Recommendations for the Conduct, Reporting, Editing and Publication of Scholarly Work in Medical Journals.	Europe	Electronic sig	N	Online informed consent was obtained by asking participants to check a box on the device’s screen with the response (I agree to participate in the study; I do not agree to participate in the survey). If the answer was “I do not agree”, the survey was immediately terminated automatically.	Y	Y	Y	N	The survey was anonymous. The potential risks and benefits of the survey were described on the first page of the survey. Online informed consent was obtained by asking participants to check a box on the device’s screen with the response (I agree to participate in the study; I do not agree to participate in the survey). If the answer was “I do not agree”, the survey was immediately terminated auto…
414	Alsoufi A; Alsuyihili A; Msherghi A; Elhadi A; Atiyah H; Ashini A; Ashwieb A; Ghula M; Ben Hasan H; Abudabuos S; Alameen H; Abokhdhir T; Anaiba M; Nagib T; Shuwayyah A; Benothman R; Arrefae G;Alkhwayildi A; Alhadi A; Zaid A; Elhadi M;	PloS one	Impact of the COVID-19 pandemic on medical education: Medical students' knowledge, attitudes, and practices regarding electronic learning.	Y	Standard signature	N/A	Europe	Y	N	All participants provided written informed consent prior to participating in the study, without identifiable data.	Y	Y	N	N	Ethical approval was obtained from the Bioethics Committee at the Biotechnology Research Center of Ministry of Higher Education and Scientific Research in Libya. All participants provided written informed consent prior to participating in the study, without identifiable data.
415	Self WH; Tenforde MW; Stubblefield WB; Feldstein LR; Steingrub JS; Shapiro NI; Ginde AA; Prekker ME; Brown SM; Peltan ID; Gong MN; Aboodi MS; Khan A; Exline MC; Files DC; Gibbs KW; Lindsell CJ; Rice TW; Jones ID; Halasa N; Talbot HK; Grijalva CG; Casey JD; Hager DN; Qadir N; Henning DJ; Coughlin MM; Schiffer J; Semenova V; Li H; Thornburg NJ; Patel MM;	Morbidity and mortality weekly report	Decline in SARS-CoV-2 Antibodies After Mild Infection Among Frontline Health Care Personnel in a Multistate Hospital Network - 12 States, April-August 2020.	N/A - not a journal	N/A	N	USA	N	N	N/A	N	N	N/A	N
416	Perrine CG; Chiang KV; Anstey EH; Grossniklaus DA; Boundy EO; Sauber-Schatz EK; Nelson JM;	Morbidity and mortality weekly report	Implementation of Hospital Practices Supportive of Breastfeeding in the Context of COVID-19 - United States, July 15-August 20, 2020.	N/A - not a journal	N/A	N	USA	N but online questionnaire	N but online questionnaire	N/A	N	N	N/A	N
417	Sousa ÁFL; Queiroz AAFLN; Lima SVMA; Almeida PD; Oliveira LB; Chone JS; Araújo TME; Brignol SMS; Sousa AR; Mendes IAC; Dias S; Fronteira I;	Cadernos de saude publica	Chemsex practice among men who have sex with men (MSM) during social isolation from COVID-19: multicentric online survey.	N	N/A	The publication of articles with results of research involving human subjects is conditioned on compliance with the ethical principles contained in the Helsinki Declaration (1964, revised in 1975, 1983, 1989, 1996, and 2000), of the World Medical Association. Articles that present the results of research involving human subjects must contain a clear statement of this compliance (this statement sh…	USA (South America)	N but online questionnaire	N but online questionnaire	The primary project obtained the proper authorizations and ethical approvals in Brazil and Portugal, and due to the addition of questions, an amendment was submitted and approved, allowing to conduct the study. Free and informed consent was obtained online.	N	Y	Not named	N
418	Desai S; Baghal A; Wongsurawat T; Jenjaroenpun P; Powell T; Al-Shukri S; Gates K; Farmer P; Rutherford M; Blake G; Nolan T; Sexton K; Bennett W; Smith K; Syed S; Prior F;	Scientific data	Chest imaging representing a COVID-19 positive rural U.S. population	Y	Standard	N	Europe	N	N	N/A	N	Y	Y	N	Images and clinical correlate data were obtained with approval of the UAMS Institutional Review Board (IRB number 228350) which includes open access publication of this data in de-identified form.
419	Ma J; Hua T; Zeng K; Zhong B; Wang G; Liu X	Translational psychiatry	Influence of social isolation caused by coronavirus disease 2019 (COVID-19) on the psychological characteristics of hospitalized schizophrenia patients: a case-control study	Y	Standard	N	Europe	Y	N	This study was approved by the ethics committee of the Wuhan Mental Health Center. All patients or their guardians provided written informed consent.	Y	Y	N	N	This study was approved by the ethics committee of the Wuhan Mental Health Center. All patients or their guardians provided written informed consent.
	Fan J; Jiang Y; Hu K; Chen X; Xu Q; Qi Y; Yin H; Gou X; Liang S;	Medicine.	Barriers to using personal protective equipment by healthcare staff during the COVID-19 outbreak in China.	N	N/A	Medicine® is a member of the Committee on Publishing Ethics (COPE) and follows their recommendations on publication ethics and standards.	USA	Y	N	All participants signed an informed consent form before the study	Y	Y	Y	Y	this study was approved by the Ethics Committee of the First Affiliated Hospital of Chongqing Medical University and is based on the ethical principles of medical research involving human objects in the Helsinki Declaration.
421	Jacques-Aviñó C; López-Jiménez T; Medina-Perucha L; de Bont J; Gonçalves AQ; Duarte-Salles T; Berenguera A;	BMJ open	Gender-based approach on the social impact and mental health in Spain during COVID-19 lockdown: a cross-sectional study.	Y	Standard signature	N	Europe	N	N	N/A	N	Y	Not named	N	We have obtained the necessary ethical approvals prior to the start of the research from our organisation (IDIAPJGoL) (20/063-PCV).
422	Alaa A; Qian Z; Rashbass J; Benger J; van der Schaar M;	BMJ open	Retrospective cohort study of admission timing and mortality following COVID-19 infection in England.	Y	Standard signature	N	Europe	N	N	N/A	N	N	N/A	N	All analysis was performed in a secure environment within NHS Digital using a fully deidentified and non-disclosive data set. Ethics approval was therefore not required.
423	Hammarberg K; Tran T; Kirkman M; Fisher J;	BMJ open	Sex and age differences in clinically significant symptoms of depression and anxiety among people in Australia in the first month of COVID-19 restrictions: a national survey.	Y	Standard signature	N	Europe	N but online questionnaire	N but online questionnaire	N/A	N	Y	Y	N	The research was approved by the Monash University Human Research Ethics Committee (2020-24080-42716).
424	Trouillet-Assant S; Albert Vega C; Bal A; Nazare JA; Fascia P; Paul A; Massardier-Pilonchery A; D Aubarede C; Guibert N; Pitiot V; Lahousse M; Boibieux A; Makhloufi D; Simon C; Rabilloud M; Trabaud MA;Gueyffier F; Fassier JB;	BMJ open	Assessment of serological techniques for screening patients for COVID-19 (COVID-SER): a prospective, multicentric study.	Y	Standard signature	N	Europe	Y	N	a specific informed consent will be signed,	N	Y	Y	N	Ethical approval has been obtained from the national review board for biomedical research in April 2020 (Comité de Protection des Personnes Sud Méditerranée I, Marseille, France) (ID RCB 2020-A00932-37).
425	Seeland U; Coluzzi F; Simmaco M; Mura C; Bourne PE; Heiland M; Preissner R; Preissner S;	BMC medicine	Evidence for treatment with estradiol for women with SARS-CoV-2 infection.	Y	BMC is a member of the Committee on Publication Ethics (COPE) and endorses the World Association of Medical Editors (WAME) Policy Statement on Geopolitical Intrusion on Editorial Decisions. BMC also endorses the International Committee of Medical Journal Editors (ICMJE) Recommendations for the Conduct, Reporting, Editing and Publication of Scholarly Work in Medical Journals.	BMC is a member of the Committee on Publication Ethics (COPE) and endorses the World Association of Medical Editors (WAME) Policy Statement on Geopolitical Intrusion on Editorial Decisions. BMC also endorses the International Committee of Medical Journal Editors (ICMJE) Recommendations for the Conduct, Reporting, Editing and Publication of Scholarly Work in Medical Journals.	Europe	N	N	N/A	N	N	N/A	N	Usual - BMC
	Rapisarda F; Vallarino M; Cavallini E; Barbato A; Brousseau-Paradis C; De Benedictis L; Lesage A;	International journal of environmental research and public health	The Early Impact of the Covid-19 Emergency on Mental Health Workers: A Survey in Lombardy, Italy.	N	N/A	IJERPH is a member of the Committee on Publication Ethics (COPE). We fully adhere to its Code of Conduct and to its Best Practice Guidelines.	Europe	N but online questionnaire	N but online questionnaire	The inclusion of subjects was conditional on them having read the information on the processing of personal data for research and the acceptance of informed consent.	N	Y	Y	N	This study was approved by the Ethical Board Committee of the University of Pavia with protocol number 49/2020, and meets all ethical and legal standards applicable to research using this survey modality. The acquisition of data was carried out through the online platform LimeSurvey (https://www.limesurvey.org/), which operates in compliance with the European Regulation (EU) 2016/679-General Data…
	Demarie S; Galvani C; Billat VL;	International journal of environmental research and public health	Horse-Riding Competitions Pre and Post COVID-19: Effect of Anxiety, sRPE and HR on Performance in Eventing.	N	N/A	IJERPH is a member of the Committee on Publication Ethics (COPE). We fully adhere to its Code of Conduct and to its Best Practice Guidelines.	Europe	Y	N	all riders were informed of the general purpose of the study, of their rights as study participants and of the anonymity of their data and provided written informed consent.	Y	Y	Y	N	Following approval of the project by the institutional Research Ethics Review Committee (University of Rome Foro Italico, Rome, Italy, Commissione di Ateneo per la Ricerca, CAR 53/2020, 21 June 2020), and after receiving permission from the clubs, all riders were informed of the general purpose of the study, of their rights as study participants and of the anonymity of their data and provided wri…
429	Thomaier L; Teoh D; Jewett P; Beckwith H; Parsons H; Yuan J; Blaes AH; Lou E; Hui JYC; Vogel RI;	PloS one	Emotional health concerns of oncology physicians in the United States: Fallout during the COVID-19 pandemic.	Y	Standard signature	N/A	Europe	N but online questionnaire	N but online questionnaire	N/A	N	Y	Y	N	The study was reviewed and approved by the University of Minnesota Institutional Review Board.
430	Jang SB; Lee SH; Lee DE; Park SY; Kim JK; Cho JW; Cho J; Kim KB; Park B; Park J; Lim JK;	PloS one	Deep-learning algorithms for the interpretation of chest radiographs to aid in the triage of COVID-19 patients: A multicenter retrospective study.	Y	Standard signature	N/A	Europe	N	N	N	N	Y	Y	N	Subsequently, the IRBs of Daegu Catholic University Medical Center (CR-20-152), Daegu Fatima Hospital approved the study (DFE20ORIO073), Kyungpook National University Hospital (KNUH 2020-05-072), and Kyungpook National University Chilgok Hospital (KNUCH 2020-05-012).
431	Bahamondes L; Laporte M; Margatho D; de Amorim HSF; Brasil C; Charles CM; Becerra A; Hidalgo MM;	BMC public health	Maternal health among Venezuelan women migrants at the border of Brazil.	Y	BMC is a member of the Committee on Publication Ethics (COPE) and endorses the World Association of Medical Editors (WAME) Policy Statement on Geopolitical Intrusion on Editorial Decisions. BMC also endorses the International Committee of Medical Journal Editors (ICMJE) Recommendations for the Conduct, Reporting, Editing and Publication of Scholarly Work in Medical Journals.	BMC is a member of the Committee on Publication Ethics (COPE) and endorses the World Association of Medical Editors (WAME) Policy Statement on Geopolitical Intrusion on Editorial Decisions. BMC also endorses the International Committee of Medical Journal Editors (ICMJE) Recommendations for the Conduct, Reporting, Editing and Publication of Scholarly Work in Medical Journals.	Europe	Y	N	All women invited to participate were voluntary accepted to take part in the study after signing written informed consent.	Y	Y	N	N	This research was approved by the Ethics Committee of the University of Campinas, Campinas, Brazil. All women invited to participate were voluntary accepted to take part in the study after signing written informed consent.
	Humer E; Schimböck W; Kisler IM; Schadenhofer P; Pieh C; Probst T;	International journal of environmental research and public health	How the COVID-19 Pandemic Changes the Subjective Perception of Meaning Related to Different Areas of Life in Austrian Psychotherapists and Patients.	N	N/A	IJERPH is a member of the Committee on Publication Ethics (COPE). We fully adhere to its Code of Conduct and to its Best Practice Guidelines.	Europe	Electronic sig	N	Participants had to agree to the data protection declaration to start the survey (electronic informed consent)	N	Y	Y	Y	Patients’ participation was voluntary, without incentives. Participants had to agree to the data protection declaration to start the survey (electronic informed consent). The principles outlined in the Declaration of Helsinki were followed and the ethics committee of the Danube University Krems (Austria) approved the study.
	Nguyen TT; Le NT; Nguyen MH; Pham LV; Do BN; Nguyen HC; Nguyen HC; Ha TH; Dao HK; Nguyen PB; Trinh MV; Do TV; Nguyen HQ; Nguyen TTP; Nguyen NPT; Tran CQ; Tran KV; Duong TT; Pham TTM; Duong TV;	International journal of environmental research and public health	Health Literacy and Preventive Behaviors Modify the Association between Pre-Existing Health Conditions and Suspected COVID-19 Symptoms: A Multi-Institutional Survey.	N	N/A	IJERPH is a member of the Committee on Publication Ethics (COPE). We fully adhere to its Code of Conduct and to its Best Practice Guidelines.	Europe	N	N	N	N	Y	Y	N	The study was reviewed and approved by the Institutional Ethical Review Committee of Hanoi University of Public Health, Vietnam (IRB No. 029/2020/YTCC-HD3 for the first period from 14 February to 31 March 2020, and IRB No. 133/2020/YTCC-HD3 for the second period from 1 April to 31 May 2020).
	Hidalgo MD; Balluerka N; Gorostiaga A; Espada JP; Santed MÁ; Padilla JL; Gómez-Benito J;	International journal of environmental research and public health	The Psychological Consequences of COVID-19 and Lockdown in the Spanish Population: An Exploratory Sequential Design.	N	N/A	IJERPH is a member of the Committee on Publication Ethics (COPE). We fully adhere to its Code of Conduct and to its Best Practice Guidelines.	Europe	N	Y	were recorded with the consent of the interviewees.	N	Y	Y	N	The individuals contacted were informed of the study objective and characteristics; they were also given the confidentiality guarantees established in the European General Data Protection Regulation (EU 2016/679), and informed of the approval of the study by the Ethics Committee on Research with Human Beings of the University of the Basque Country (Ethical number M10_2020_076).
435	Boussouar S; Wagner M; Donciu V; Pasi N; Salem JE; Renard-Penna R; Marot S; Freund Y; Redheuil A; Lucidarme O	PloS one	Diagnostic performance of chest computed tomography during the epidemic wave of COVID-19 varied as a function of time since the beginning of the confinement in France	Y	Standard signature	N/A	Europe	N	N	According to the French law concerning retrospective studies of medical records, the patient were informed by post-mail that anonymized data from their medical records would be reviewed within the framework of this retrospective study and that, in case of non-opposition their data would be included in the study. Fourteen patients expressed their opposition and were consequently not included, wher…	N	Y	Y	N	According to the French law concerning retrospective studies of medical records, the patient were informed by post-mail that anonymized data from their medical records would be reviewed within the framework of this retrospective study and that, in case of non-opposition their data would be included in the study. Fourteen patients expressed their opposition and were consequently not included, wher…
436	Indenbaum V; Koren R; Katz-Likvornik S; Yitzchaki M; Halpern O; Regev-Yochay G; Cohen C; Biber A; Feferman T; Cohen Saban N; Dhan R; Levin T; Gozlan Y; Weil M; Mor O; Mandelboim M; Sofer D; Mendelson E; Lustig Y;	PloS one	Testing IgG antibodies against the RBD of SARS-CoV-2 is sufficient and necessary for COVID-19 diagnosis.	Y	Standard signature	N/A	Europe	N	N	N/A	N	Y	Y	N	The institutional review board of Sheba Medical Center approved the study and waived the requirement for informed consent because the data were analyzed anonymously. Approval from the Ethical Committee was granted before starting the study.
437	Yu D; Ininbergs K; Hedman K; Giske CG; Strålin K; Özenci V;	PloS one	Low prevalence of bloodstream infection and high blood culture contamination rates in patients with COVID-19	Y	Standard signature	N/A	Europe	N	N	N/A	N	N	N/A	N
438	Jeong SJ; Chung WS; Sohn Y; Hyun JH; Baek YJ; Cho Y; Kim JH; Ahn JY; Choi JY; Yeom JS;	PloS one	Clinical characteristics and online mental health care of asymptomatic or mildly symptomatic patients with coronavirus disease 2019	Y	Standard signature	N/A	Europe	Y	N	A written informed consent was obtained from each patient who agreed to participate in the online mental health assessment.	Y	Y	Y	N	This study was approved by the Institutional Review Board of Severance Hospital (Seoul, South Korea).
439	Ning L; Niu J; Bi X; Yang C; Liu Z; Wu Q; Ning N; Liang L; Liu A; Hao Y; Gao L; Liu C	BMC public health	The impacts of knowledge, risk perception, emotion and information on citizens' protective behaviors during the outbreak of COVID-19: a cross-sectional study in China.	Y	BMC is a member of the Committee on Publication Ethics (COPE) and endorses the World Association of Medical Editors (WAME) Policy Statement on Geopolitical Intrusion on Editorial Decisions. BMC also endorses the International Committee of Medical Journal Editors (ICMJE) Recommendations for the Conduct, Reporting, Editing and Publication of Scholarly Work in Medical Journals.	BMC is a member of the Committee on Publication Ethics (COPE) and endorses the World Association of Medical Editors (WAME) Policy Statement on Geopolitical Intrusion on Editorial Decisions. BMC also endorses the International Committee of Medical Journal Editors (ICMJE) Recommendations for the Conduct, Reporting, Editing and Publication of Scholarly Work in Medical Journals.	Europe	N but online questionnaire	N but online questionnaire	Informed consent was obtained from all participants through online responses before the start of the survey.	N	Y	N	N	Ethics approval for the study protocol was obtained from the Ethics Committee of Harbin Medical University. IRB code is HMUIRB20200004. Informed consent was obtained from all participants through online responses before the start of the survey. The Ethics Committee of Harbin Medical University approved the procedure for obtaining informed consent.
440	Röhr S; Reininghaus U; Riedel-Heller SG	BMC geriatrics	Mental wellbeing in the German old age population largely unaltered during COVID-19 lockdown: results of a representative survey	Y	BMC is a member of the Committee on Publication Ethics (COPE) and endorses the World Association of Medical Editors (WAME) Policy Statement on Geopolitical Intrusion on Editorial Decisions. BMC also endorses the International Committee of Medical Journal Editors (ICMJE) Recommendations for the Conduct, Reporting, Editing and Publication of Scholarly Work in Medical Journals.	BMC is a member of the Committee on Publication Ethics (COPE) and endorses the World Association of Medical Editors (WAME) Policy Statement on Geopolitical Intrusion on Editorial Decisions. BMC also endorses the International Committee of Medical Journal Editors (ICMJE) Recommendations for the Conduct, Reporting, Editing and Publication of Scholarly Work in Medical Journals.	Europe	N but phone questionnaire	Y	Participants were verbally informed about the study at the beginning of the telephone interviews, and then asked to consent, documented by USUMA.	N	Y	N	Y	This study was performed in line with the principles of the Declaration of Helsinki, revised version from 2000. The Ethics Committee of the Medical Faculty of the University of Leipzig approved this study (Ref: 137/20-ek). Participants were verbally informed about the study at the beginning of the telephone interviews, and then asked to consent, documented by USUMA.
441	Sah MK; Singh A; Sangroula RK	BMC Infectious Diseases	Knowledge of novel coronavirus disease (COVID-19) among dental surgeons of Nepal: a nationwide study	Y	BMC is a member of the Committee on Publication Ethics (COPE) and endorses the World Association of Medical Editors (WAME) Policy Statement on Geopolitical Intrusion on Editorial Decisions. BMC also endorses the International Committee of Medical Journal Editors (ICMJE) Recommendations for the Conduct, Reporting, Editing and Publication of Scholarly Work in Medical Journals.	BMC is a member of the Committee on Publication Ethics (COPE) and endorses the World Association of Medical Editors (WAME) Policy Statement on Geopolitical Intrusion on Editorial Decisions. BMC also endorses the International Committee of Medical Journal Editors (ICMJE) Recommendations for the Conduct, Reporting, Editing and Publication of Scholarly Work in Medical Journals.	Europe	N	Unclear	Ethical approval was obtained from Ethical Review Committee of Nepal Health Research Council, Kathmandu, Nepal (Committee’s Ref. No: 2383) and informed consent were taken from the participants.	N	Y	Y	N	Ethical approval was obtained from Ethical Review Committee of Nepal Health Research Council, Kathmandu, Nepal (Committee’s Ref. No: 2383) and informed consent were taken from the participants.
	Teotônio I; Hecht M; Castro LC; Gandolfi L; Pratesi R; Nakano EY; Puppin Zandonadi R; Pratesi CB	International journal of environmental research and public health	Repercussion of COVID-19 Pandemic on Brazilians' Quality of Life: A Nationwide Cross-Sectional Study	N	N/A	IJERPH is a member of the Committee on Publication Ethics (COPE). We fully adhere to its Code of Conduct and to its Best Practice Guidelines.	Europe	N but online questionnaire	N but online questionnaire	Those that did not agree to participate were directed to a page thanking them for their time; while participants that agreed were directed to the survey.	N	Y	Y	Y	Ethical approval was obtained for this study by the Ethics Committee University of Brasília (CAEE 30555220.3.0000.0008). The study followed the guidelines established by the Declaration of Helsinki and followed the Conduct, Reporting, Editing, and Publication of Scholarly work in Medical Journals. Once the respondents received and opened the questionnaire’s link, the inclusion criteria were expla…
443	Lin MP;	International journal of environmental research and public health	Prevalence of Internet Addiction during the COVID-19 Outbreak and Its Risk Factors among Junior High School Students in Taiwan.	N	N/A	IJERPH is a member of the Committee on Publication Ethics (COPE). We fully adhere to its Code of Conduct and to its Best Practice Guidelines.	Europe	Y	N	Prior to implementing the assessments, this study obtained written informed consent from the school principals or guidance director, guidance counselor, and the teachers of the administered classes.	Y	Y	Not named	N	The present study protocol was reviewed and approved by the institutional review board of the corresponding author’s affiliated institution. Prior to implementing the assessments, this study obtained written informed consent from the school principals or guidance director, guidance counselor, and the teachers of the administered classes.
444	Tsantes AE; Frantzeskaki F; Tsantes AG; Rapti E; Rizos M; Kokoris SI; Paramythiotou E; Katsadiotis G; Karali V; Flevari A; Chrysanthopoulou E; Maratou E; Kyriakou E; Gialeraki A; Bonovas S; Dimopoulos G; Tsangaris I; Armaganidis A;	Medicine.	The haemostatic profile in critically ill COVID-19 patients receiving therapeutic anticoagulant therapy: An observational study	N	N/A	Medicine® is a member of the Committee on Publishing Ethics (COPE) and follows their recommendations on publication ethics and standards.	USA	N	Unclear	Ιnformed consent was obtained from all participants or relatives.	N	Y	Not named	Y	The study was performed in accordance with the Declaration of Helsinki and was approved by the hospital's institutional review board (180;14/04/2020). Ιnformed consent was obtained from all participants or relatives.
445	Cento V; Alteri C; Merli M; Di Ruscio F; Tartaglione L; Rossotti R; Travi G; Vecchi M; Raimondi A; Nava A; Colagrossi L; Fumagalli R; Ughi N; Epis OM; Fanti D; Beretta A; Galbiati F; Scaglione F; Vismara C; Puoti M; Campisi D; Perno CF;	PLoS One	Effectiveness of infection-containment measures on SARS-CoV-2 seroprevalence and circulation from May to July 2020, in Milan, Italy	Y	Standard signature	N/A	Europe	Y	N	and written informed consent was obtained.	Y	Y	Y	Y	The planning conduct and reporting was in line with the Declaration of Helsinki, as revised in 2013. This study was approved by the local Research Ethics Committee (Comitato Etico Milano Area 3; prot. 92–15032020), and written informed consent was obtained.
446	Poynard T; Deckmyn O; Rudler M; Peta V; Ngo Y; Vautier M; Akhavan S; Calvez V; Franc C; Castille JM; Drane F; Sakka M; Bonnefont-Rousselot D; Lacorte JM; Saadoun D; Allenbach Y; Benveniste O; Gandjbakhch F; Mayaux J; Lucidarme O; Fautrel B; Ratziu V; Housset C; Thabut D; Cacoub P;	PLoS One	Performance of serum apolipoprotein-A1 as a sentinel of Covid-19	Y	Standard signature	N/A	Europe	Y	N	with a signed informed consent	Y	Y	Y	Y	The prospective observational study in Covid-19 patients was approved by CER-Sorbonne University IRB, CER-2020-14, with a signed informed consent. All of the previously published patient analyses from retrospective databases were non-interventional studies, without supplementary blood samples, and were exempt from a review of the IRB (NCT01927133). The investigation was performed according to the…
447	Saleh A; Matsumori A; Abdelrazek S; Eltaweel S; Salous A; Neumann FJ; Antz M;	Herz	Myocardial involvement in coronavirus disease 19.	Y	Standard signature	N/A	USA	N	Unclear	Informed consent was obtained from all individual participants included in the study.	N	Y	Not named	Y	All procedures performed in studies involving human participants or on human tissue were in accordance with the ethical standards of the institutional and/or national research committee and with the 1975 Helsinki declaration and its later amendments or comparable ethical standards. Informed consent was obtained from all individual participants included in the study.
	Wang Y; Wang YC; Song SH; Zhang HX; Wang L; Ma XQ; Zhao CP; Xu M; Tian N; Chen MH;	European review for medical and pharmacological sciences	Follow-up management strategy for patients undergoing peritoneal dialysis during novel coronavirus pneumonia epidemic.	N	N/A	N	Europe	Y	N	Written informed consent was ob- tained from all participants.	Y	Y	Y	Y	This study was conducted with approval from the Ethics Com- mittee of the General Hospital of Ningxia Medical Uni- versity. This study was conducted in accordance with the declaration of Helsinki. Written informed consent was ob- tained from all participants.
449	Li DF; Shi CX; Shi FZ; Zhao L; Zhao R; Kang WQ	European review for medical and pharmacological sciences	Effects of simulation training on COVID-19 control ability and psychological states of nurses in a children's hospital.	N	N/A	N	Europe	N	N	N/A	N	N	N/A	N
450	Jain A; Chaurasia R; Sengar NS; Singh M; Mahor S; Narain S	Scientific reports	Analysis of vitamin D level among asymptomatic and critically ill COVID-19 patients and its correlation with inflammatory markers	Y	Standard	N	Europe	Y	N	An informed and written consent was obtained either from the participants himself or their first degree relative.	Y	Y	Y	N	All experimental protocols were approved by Ethics Committee M.L.B Medical College. An informed and written consent was obtained either from the participants himself or their first degree relative.
451	Karp DG; Danh K; Espinoza NF; Seftel D; Robinson PV; Tsai CT;	Scientific reports	A serological assay to detect SARS-CoV-2 antibodies in at-home collected finger-prick dried blood spots	Y	Standard	N	Europe	Y	N	All clinical samples were obtained with written informed consent,	Y	Y	Y	N	All clinical samples were obtained with written informed consent, and the study design was approved by the Institutional Review Board of Western IRB, which is accredited by the Association for the Accreditation of Human Research Protection Programs (AAHRPP) under applicable laws and regulations (IRB No. 20180015). All the test processes were performed in accordance with the relevant guidelines an…
452	Harris RJ; Downey L; Smith TR; Cummings JRF; Felwick R; Gwiggner M;	BMJ open gastroenterology	Life in lockdown: experiences of patients with IBD during COVID-19.	Y	Standard signature	N	Europe	N	N	N/A	N	N	N/A	N	Southampton research and development department deemed this survey a service evaluation project and not research. It was approved by University Hospital Southampton gastroenterology clinical governance lead and clinical effectiveness panel.
453	Nazar W; Leszkowicz J; Pieńkowska A; Brzeziński M; Szlagatys-Sidorkiewicz A; Plata-Nazar K;	BMC Infectious Diseases	Before-and-after online community survey on knowledge and perception of COVID-19 pandemic	Y	BMC is a member of the Committee on Publication Ethics (COPE) and endorses the World Association of Medical Editors (WAME) Policy Statement on Geopolitical Intrusion on Editorial Decisions. BMC also endorses the International Committee of Medical Journal Editors (ICMJE) Recommendations for the Conduct, Reporting, Editing and Publication of Scholarly Work in Medical Journals.	BMC is a member of the Committee on Publication Ethics (COPE) and endorses the World Association of Medical Editors (WAME) Policy Statement on Geopolitical Intrusion on Editorial Decisions. BMC also endorses the International Committee of Medical Journal Editors (ICMJE) Recommendations for the Conduct, Reporting, Editing and Publication of Scholarly Work in Medical Journals.	Europe	N but online questionnaire	N but online questionnaire	All participants had to read a written consent form for purposes of this study before fulfilment of the survey. Fulfilment of the survey by the participant was an equivalent to his or her consent to take part in this study.	N	Y	Y	N	All participants had to read a written consent form for purposes of this study before fulfilment of the survey. Fulfilment of the survey by the participant was an equivalent to his or her consent to take part in this study. The Bioethics Committee of the Medical University of Gdańsk had given its approval to carry out this study. Bioethics Committee of the Medical University of Gdańsk approval nu…
454	Pan Y; Xia L; Wang Y; Guan H	The Journal of international medical research	Dynamic changes in computed tomography manifestations of 105 patients with novel coronavirus pneumonia in Wuhan, China.	Y	Standard signature	N	USA	N	N	N/A	N	Y	Y	N	This study was approved by the ethics committee of Tongji Hospital, Tongji Medical College, Huazhong University of Science and Technology. The requirement for informed consent was waived because of the retrospective nature of the study. Anonymous data were collected and analyzed.
	Kalok A; Sharip S; Abdul Hafizz AM; Zainuddin ZM; Shafiee MN;	International journal of environmental research and public health	The Psychological Impact of Movement Restriction during the COVID-19 Outbreak on Clinical Undergraduates: A Cross-Sectional Study	N	N/A	IJERPH is a member of the Committee on Publication Ethics (COPE). We fully adhere to its Code of Conduct and to its Best Practice Guidelines.	Europe	N but online questionnaire	N but online questionnaire	The self-administered questionnaires were distributed to our students via Google Forms, which included a consent section.	N	Y	Y	N	Ethical approval was obtained from the Universiti Kebangsaan Malaysia (UKM) Medical Research and Ethics Committee (Research Code: JEP-2020-035).
456	Serralta FB; Zibetti MR; Evans C;	International journal of environmental research and public health	Psychological Distress of University Workers during COVID-19 Pandemic in Brazil	N	N/A	IJERPH is a member of the Committee on Publication Ethics (COPE). We fully adhere to its Code of Conduct and to its Best Practice Guidelines.	Europe	Electronic sig	N	All participants signed the online consent form for the study confirming free and informed consent.	Y	Y	Not named	N	The Research Ethics Committee from university of origin approved the study protocol (CAAE: 31225520.0.0000.5344). All participants signed the online consent form for the study confirming free and informed consent.
457	Kandel C; Zheng J; McCready J; Serbanescu MA; Racher H; Desaulnier M; Powis JE; Vojdani K; Finlay L; Sheldrake E; Vermeiren C; Katz K; McGeer A; Kozak R; Goneau LW;	Viruses	Detection of SARS-CoV-2 from Saliva as Compared to Nasopharyngeal Swabs in Outpatients	Y	Standard	N	Europe	N	N	N/A	N	Y	Not named	N	Clinical information was abstracted by chart review. This study was deemed to be a quality improvement project by the Research Ethics Board of participating hospitals.
458	Aronu AE; Chinawa JM; Nduagubam OC; Ossai EN; Chinawa AT; Igwe WC;	PLoS One	Maternal perception of masking in children as a preventive strategy for COVID-19 in Nigeria: A multicentre study	Y	Standard signature	N/A	Europe	N	Y	Verbal informed consent was obtained from the respondents in order to participate in this study. Written informed consent was not obtained because some of the participants are not educated. The ethics committees/IRB approved this consent procedure.	N	Y	N	N	The approval of the Enugu State University of Science and technology Health Research and Ethics Committee was obtained before commencing the study (Reference number: ESUTP/C-MAC/RA/034/Vol 1 /266). Verbal informed consent was obtained from the respondents in order to participate in this study. Written informed consent was not obtained because some of the participants are not educated. The ethics …
459	Kabito GG; Alemayehu M; Mekonnen TH; Daba Wami S; Azanaw J; Adane T; Azene ZN; Merid MW; Muluneh AG; Geberu DM; Kassa GM; Yenit MK; Tilahun SY; Gelaye KA; Mekonnen HS; Azagew AW; Wubneh CA; Belay GM; Assimamaw NT; Agegnehu CD; Azale T; Tamiru AT; Rade BK; Taye EB; Taddese AA; Andualem Z; Dagne H; Gashaye KT;	PLoS One	Community's perceived high risk of coronavirus infections during early phase of epidemics are significantly influenced by socio-demographic background, in Gondar City, Northwest Ethiopia: A cross-sectional -study.	Y	Standard signature	N/A	Europe	Y	N	Written informed consent was obtained from each participant before conducting the actual data collection process.	Y	Y	Y	N	Ethical clearance was obtained from the Institutional Review Board (IRB) of University of Gondar and an official permission letter was gained from the city administrative office. Written informed consent was obtained from each participant before conducting the actual data collection process.
460	Adhikari EH; Moreno W; Zofkie AC; MacDonald L; McIntire DD; Collins RRJ; Spong CY;	JAMA network open	Pregnancy Outcomes Among Women With and Without Severe Acute Respiratory Syndrome Coronavirus 2 Infection.	Y	Standard signature	N	USA	N	N	N/A	N	Y	Y	N	This study was approved by the institutional review board at the University of Texas Southwestern Medical Center, and a waiver of informed consent was granted because the research involved minimal risk to the patients.
461	Milani GP; Dioni L; Favero C; Cantone L; Macchi C; Delbue S; Bonzini M; Montomoli E; Bollati V;	Scientific reports	Serological follow-up of SARS-CoV-2 asymptomatic subjects.	Y	Standard	N	Europe	Y	N	All participants signed an informed consent form.	Y	Y	Y	Y	The study was approved by the ethics committee of the University of Milan (approval number 17/20, approval date March 6, 2020) and conducted in accordance with the Declaration of Helsinki. All participants signed an informed consent form.
462	George CE; Inbaraj LR; Rajukutty S; de Witte LP;	BMJ open	Challenges, experience and coping of health professionals in delivering healthcare in an urban slum in India during the first 40 days of COVID-19 crisis: a mixed method study.	Y	Standard signature	N	Europe	N	Unclear	Informed consent was taken from the participants before FGDS, in-depth interviews and the survey. When we used quotes from meeting notes or discussions, we have obtained permission before using it in the article.	N	Y	Not named	N	The study was approved by the Ethics Committee of BBH. Informed consent was taken from the participants before FGDS, in-depth interviews and the survey. When we used quotes from meeting notes or discussions, we have obtained permission before using it in the article.
463	Degeling C; Chen G; Gilbert GL; Brookes V; Thai T; Wilson A; Johnson J;	BMJ open	Changes in public preferences for technologically enhanced surveillance following the COVID-19 pandemic: a discrete choice experiment.	Y	Standard signature	N	Europe	N but online questionnaire	N but online questionnaire	Respondents provided informed consent before accessing the survey and could withdraw at any time.	Y	Y	Y	N	This study was approved by the Human Research Ethics Committee at The University of Sydney (project number: 2018/988). Respondents provided informed consent before accessing the survey and could withdraw at any time.
464	Makhashvili N; Javakhishvili JD; Sturua L; Pilauri K; Fuhr DC; Roberts B;	Globalization and health	The influence of concern about COVID-19 on mental health in the Republic of Georgia: a cross-sectional study	Y	BMC is a member of the Committee on Publication Ethics (COPE) and endorses the World Association of Medical Editors (WAME) Policy Statement on Geopolitical Intrusion on Editorial Decisions. BMC also endorses the International Committee of Medical Journal Editors (ICMJE) Recommendations for the Conduct, Reporting, Editing and Publication of Scholarly Work in Medical Journals.	BMC is a member of the Committee on Publication Ethics (COPE) and endorses the World Association of Medical Editors (WAME) Policy Statement on Geopolitical Intrusion on Editorial Decisions. BMC also endorses the International Committee of Medical Journal Editors (ICMJE) Recommendations for the Conduct, Reporting, Editing and Publication of Scholarly Work in Medical Journals.	Europe	N but online questionnaire	N but online questionnaire	All participants provided informed consent to participate.	N	Y	Y	N	Ethics approval was provided by the National Centre for Disease Control and Public Health in Georgia. All participants provided informed consent to participate.
465	Nakakubo S; Suzuki M; Kamada K; Yamashita Y; Nakamura J; Horii H; Sato K; Matsumoto M; Abe Y; Tsuji K; Ishiguro N; Nasuhara Y; Konno S;	BMC Infectious Diseases	Proposal of COVID-19 Clinical Risk Score for the management of suspected COVID-19 cases: a case control study.	Y	BMC is a member of the Committee on Publication Ethics (COPE) and endorses the World Association of Medical Editors (WAME) Policy Statement on Geopolitical Intrusion on Editorial Decisions. BMC also endorses the International Committee of Medical Journal Editors (ICMJE) Recommendations for the Conduct, Reporting, Editing and Publication of Scholarly Work in Medical Journals.	BMC is a member of the Committee on Publication Ethics (COPE) and endorses the World Association of Medical Editors (WAME) Policy Statement on Geopolitical Intrusion on Editorial Decisions. BMC also endorses the International Committee of Medical Journal Editors (ICMJE) Recommendations for the Conduct, Reporting, Editing and Publication of Scholarly Work in Medical Journals.	Europe	N	N	N/A	N	Y	y	N	The research protocol was approved by the Ethics Committee of the Hokkaido University Hospital. The study was based on existing samples collected in the course of routine practice and no additional risks are posed to patients. Therefore, the individual’s informed consent was waived by the above ethics committee. Informed consent for study participation was officially announced on the website. All…
466	Ostacoli L; Cosma S; Bevilacqua F; Berchialla P; Bovetti M; Carosso AR; Malandrone F; Carletto S; Benedetto C;	BMC pregnancy and childbirth	Psychosocial factors associated with postpartum psychological distress during the Covid-19 pandemic: a cross-sectional study.	Y	BMC is a member of the Committee on Publication Ethics (COPE) and endorses the World Association of Medical Editors (WAME) Policy Statement on Geopolitical Intrusion on Editorial Decisions. BMC also endorses the International Committee of Medical Journal Editors (ICMJE) Recommendations for the Conduct, Reporting, Editing and Publication of Scholarly Work in Medical Journals.	BMC is a member of the Committee on Publication Ethics (COPE) and endorses the World Association of Medical Editors (WAME) Policy Statement on Geopolitical Intrusion on Editorial Decisions. BMC also endorses the International Committee of Medical Journal Editors (ICMJE) Recommendations for the Conduct, Reporting, Editing and Publication of Scholarly Work in Medical Journals.	Europe	Electronic sig	N	Informed consent was obtained by asking all participants to click a button at the beginning of the online survey to consent to participate.	Y	Y	Y	Y	The study was conducted in accordance with the Declaration of Helsinki, and was approved by the Research Ethics Committee of the City of Health and Science, Torino, Italy. Informed consent was obtained by asking all participants to click a button at the beginning of the online survey to consent to participate.
467	Wang C; Yang X; Gu B; Liu H; Zhou Z; Shi L; Cheng X; Wang S;	Analytical chemistry	Sensitive and Simultaneous Detection of SARS-CoV-2-Specific IgM/IgG Using Lateral Flow Immunoassay Based on Dual-Mode Quantum Dot Nanobeads	N	N/A	N	USA	Y	N	All patients signed an informed consent.	N	Y	Not named	Y	The study was conducted under the Declaration of Helsinki and approved by the Ethics Committee of the hospital with the case number of XYFY2020-KL016-01. All patients signed an informed consent.
	Delisle Nyström C; Alexandrou C; Henström M; Nilsson E; Okely AD; Wehbe El Masri S; Löf M;	International journal of environmental research and public health	International Study of Movement Behaviors in the Early Years (SUNRISE): Results from SUNRISE Sweden's Pilot and COVID-19 Study.	N	N/A	IJERPH is a member of the Committee on Publication Ethics (COPE). We fully adhere to its Code of Conduct and to its Best Practice Guidelines.	Europe	Y	N	provide written informed consent	Y	Y	Y	Y	Parents provided informed consent for their child to participate in the study and the study was conducted in line with the Declaration of Helsinki. The SUNRISE Sweden pilot study was approved by the Swedish Ethical Review Authority (2018/346-31; 2020-02392, COVID-19 questionnaire).
469	Marchitelli S; Mazza C; Lenzi A; Ricci E; Gnessi L; Roma P	Nutrients	Weight Gain in a Sample of Patients Affected by Overweight/Obesity with and without a Psychiatric Diagnosis during the Covid-19 Lockdown	Y	Standard	Nutrients is a member of the Committee on Publication Ethics (COPE). We fully adhere to its Code of Conduct and to its Best Practice Guidelines.	Europe	Electronic sig	N	Participants voluntarily responded to the anonymous survey and indicated their informed consent prior to providing feedback	Y	Y	Y	Y	Participants voluntarily responded to the anonymous survey and indicated their informed consent prior to providing feedback. According to the European General Data Protection Regulation (GPDR; 2016/679 of The European Parliament and of The Council of 27 April 2016), in the informed consent form it was specified that the patient’s name would never appear anywhere, nor would the answers provided by…
470	Barberis E; Timo S; Amede E; Vanella VV; Puricelli C; Cappellano G; Raineri D; Cittone MG; Rizzi E; Pedrinelli AR; Vassia V; Casciaro FG; Priora S; Nerici I; Galbiati A; Hayden E; Falasca M; Vaschetto R; Sainaghi PP; Dianzani U; Rolla R; Chiocchetti A; Baldanzi G; Marengo E; Manfredi M	International journal of molecular sciences	Large-Scale Plasma Analysis Revealed New Mechanisms and Molecules Associated with the Host Response to SARS-CoV-2.	Y	Standard signature	N	Europe	N	N	N/A	N	Y	Y	N	Out 34 patients admitted for pneumonia and/or respiratory failure with negative nucleic acid test results, 20 were non-critical and 12 critical. Healthy individuals (n = 26) were enrolled as controls. The Institutional Review Board (Comitato Etico Interaziendale Novara) approved this study (n. RQ06320/25 March 2020).
	Sá CDSC; Pombo A; Luz C; Rodrigues LP; Cordovil R	Revista paulista de pediatria	COVID-19 SOCIAL ISOLATION IN BRAZIL: EFFECTS ON THE PHYSICAL ACTIVITY ROUTINE OF FAMILIES WITH CHILDREN.	N	O conteúdo completo do artigo original deve obedecer aos "Requisitos Uniformes para Originais Submetidos a Revistas Biomédicas", publicado pelo Comitê Internacional de Editores de Revistas Médicas (disponível em http://www.icmje.org/).	N	USA (South America)	N but online questionnaire	N but online questionnaire	N/A	N	Y	Y	N	The study was approved by the Research Ethics Committee of Universidade Federal de São Paulo (UNIFESP) (Certificate of Ethical Appreciation] 30930120.2.000.5505 n. 0413/2020).
	Batista SR; Souza ASS; Nogueira J; Andrade FB; Thumé E; Teixeira DSDC; Lima-Costa MF; Facchini LA; Nunes BP;	Cadernos de saude publica	Protective behaviors for COVID-19 among Brazilian adults and elderly living with multimorbidity: the ELSI-COVID-19 initiative	N	N/A	The publication of articles with results of research involving human subjects is conditioned on compliance with the ethical principles contained in the Helsinki Declaration (1964, revised in 1975, 1983, 1989, 1996, and 2000), of the World Medical Association. Articles that present the results of research involving human subjects must contain a clear statement of this compliance (this statement sh…	USA (South America)	N	N	N/A	N	Y	N	N	The Oswaldo Cruz Foundation (Fiocruz) Research and Ethics Committee of Minas Gerais approved the ELSI-COVID-19 initiative inquiry (under CAAE: 34649814.3.0000.5091).
	Peixoto SV; Nascimento-Souza MA; Mambrini JVM; Andrade FB; Malta DC; Lima-Costa MF;	Cadernos de saude publica	Health behaviours and the adoption of individual protection measures during the new coronavirus pandemic: the ELSI-COVID-19 initiative	N	N/A	The publication of articles with results of research involving human subjects is conditioned on compliance with the ethical principles contained in the Helsinki Declaration (1964, revised in 1975, 1983, 1989, 1996, and 2000), of the World Medical Association. Articles that present the results of research involving human subjects must contain a clear statement of this compliance (this statement sh…	USA (South America)	Y	N	all participants signed an informed consent form	N	Y	N	N	The ELSI-Brazil was approved by the Research Ethics Committee of the Oswaldo Cruz Foundation, Minas Gerais (CAAE: 34649814.3.0000.5091), and all participants signed an informed consent form
	Castro CMS; Vaz CT; Moreira BS; Mambrini JVM; Torres JL; Braga LS; Andrade FB; Lima-Costa MF	Cadernos de saude publica	Relationship between work before the epidemic and having gone out to work during the epidemic among participants in the Brazilian Longitudinal Study of Aging: results of the ELSI-COVID-19 initiative	N	N/A	The publication of articles with results of research involving human subjects is conditioned on compliance with the ethical principles contained in the Helsinki Declaration (1964, revised in 1975, 1983, 1989, 1996, and 2000), of the World Medical Association. Articles that present the results of research involving human subjects must contain a clear statement of this compliance (this statement sh…	USA (South America)	N	N	N/A	N	Y	Y	N	ELSI-Brazil (CAAE 34649814.3.0000.5091) and the telephone survey ELSI-COVID-19 initiative (CAAE: 33492820.3.0000.5091) were approved by the Research Ethics Committee of the René Rachou Institute of the Oswaldo Cruz Foundation, Minas Gerais.
	Macinko J; Seixas BV; Woolley NO; Andrade FB; Lima-Costa MF	Cadernos de saude publica	Prevalence and characteristics of Brazilians aged 50 and over that received a doctor's diagnosis of COVID-19: the ELSI-COVID-19 initiative.	N	N/A	The publication of articles with results of research involving human subjects is conditioned on compliance with the ethical principles contained in the Helsinki Declaration (1964, revised in 1975, 1983, 1989, 1996, and 2000), of the World Medical Association. Articles that present the results of research involving human subjects must contain a clear statement of this compliance (this statement sh…	USA (South America)	N	N	N/A	N	Y	Y	N	The ELSI-Brazil study and the ELSI-COVID-19 initiative were approved by the Committee on Research Ethics of the René Rachou Institute of the Oswaldo Cruz Foundation, Minas Gerais State (CAAE: 34649814.3.0000.5091 and 33492820.3.0000.5091, respectively).
476	Conti C; Fontanesi L; Lanzara R; Rosa I; Porcelli P;	PLoS One	Fragile heroes. The psychological impact of the COVID-19 pandemic on health-care workers in Italy	Y	Standard signature	N/A	Europe	Electronic sig	N	provided online informed consent to participate.	Y	Y	Y	Y	All participants completed the survey anonymously and provided online informed consent to participate. Participants were informed about privacy, ethical aspects and data treatment and they could cease the process at any time. The study was designed and carried out in accordance with the World Medical Association Declaration of Helsinki and its subsequent revisions [45] and approved by the Ethics …
477	Loda T; Löffler T; Erschens R; Zipfel S; Herrmann-Werner A;	PLoS One	Medical education in times of COVID-19: German students' expectations - A cross-sectional study.	Y	Standard signature	N/A	Europe	Y	N	All participants provided their written informed consent, and all of their responses and data were kept anonymous.	y	Y	Y	N	The study received ethics approval from the Ethics Committee of Tuebingen Medical Faculty (no. 314/2020BO2). Participation was voluntary, and students did not receive any reimbursement for participating. All participants provided their written informed consent, and all of their responses and data were kept anonymous.
478	Muñoz-Moreno R; Chaves-Montero A; Morilla-Luchena A; Vázquez-Aguado O;	PLoS One	COVID-19 and social services in Spain	Y	Standard signature	N/A	Europe	N	N	N	N	N	N/A	N	This work complies with the requirements of the Ethics Committee of the Vice-Rector's Office for Research of the University of Huelva. As it is not experimental research, no specific authorisation document is required.
479	Sacco V; Rauch B; Gar C; Haschka S; Potzel AL; Kern-Matschilles S; Banning F; Benz I; Meisel M; Seissler J; Lechner A;	PLoS One	Overweight/obesity as the potentially most important lifestyle factor associated with signs of pneumonia in COVID-19	Y	Standard signature	N/A	Europe	Electronic sig	N	online informed consent	Y	Y	Y	N	Additional inclusion criteria were permanent residence in Germany and online informed consent. Participants were recruited through medical information web sites, social media postings and general news media. The study was approved by the ethics committee of the medical faculty of the Ludwig-Maximilians-Universität in Munich, Germany.
	Zhong L; Zhang S; Wang J; Zhao X; Wang K; Ding W; Xing Z; Shen J	Canadian respiratory journal	Analysis of Chest CT Results of Coronavirus Disease 2019 (COVID-19) Patients at First Follow-Up	N	N/A	In any studies on human or animal subjects, the following ethical guidelines must be observed. For any experiments on humans, all work must be conducted in accordance with the Declaration of Helsinki (1964). Manuscripts describing experimental work which carries a risk of harm to human subjects must include a statement that the experiment was conducted with the human subjects’ understanding and c…	USA	N	N	N/A	N	Y	Y	N
481	Tian W; Zhang N; Jin R; Feng Y; Wang S; Gao S; Gao R; Wu G; Tian D; Tan W; Chen Y; Gao GF; Wong CCL;	Nature communications	Immune suppression in the early stage of COVID-19 disease	N	N/A	This journal is a member of and subscribes to the principles of the Committee on Publication Ethics.	Europe	N	Unclear	Informed consent was obtained from all participants.	N	Y	Not named	N	Ethics approval was exempted by the institutional review board of the hospital as we collected and analyzed all data from the patients according to the policy issued by the National Health Commission of the People’s Republic of China. Informed consent was obtained from all participants.
482	Chen M; Liu X; Zhang J; Sun G; Gao Y; Shi Y; Baker P; Zeng J; Zheng Y; Luo X; Qi H;	BMJ open	Characteristics of online medical care consultation for pregnant women during the COVID-19 outbreak: cross-sectional study.	Y	Standard signature	N	Europe	Electronic sig	N	and an electronic informed consent was obtained before the questionnaire.	Y	Y	Y	N	The cross-sectional study was approved by the ethics committee of the First Affiliated Hospital of Chongqing Medical University (20200501), and all the methods were performed in accordance with the relevant guidelines and regulations.
483	Chan EY; Lo ES; Huang Z; Kim JH; Hung H; Hung KK; Wong EL; Wong SY; Gobat N;	BMJ open	Characteristics and well-being of urban informal home care providers during COVID-19 pandemic: a population-based study.	Y	Standard signature	N	Europe	N	Y	Verbal consent was obtained from the participant	N	Y	Y	N	Verbal consent was obtained from the participant and ethics approval and consent procedure of the study was reviewed and obtained from the Survey and Behavioral Research Ethics Committee at The Chinese University of Hong Kong (SBRE-19-498).
484	Shahnazi H; Ahmadi-Livani M; Pahlavanzadeh B; Rajabi A; Hamrah MS; Charkazi A;	Infectious diseases of poverty	Assessing preventive health behaviors from COVID-19: a cross sectional study with health belief model in Golestan Province, Northern of Iran.	Y	BMC is a member of the Committee on Publication Ethics (COPE) and endorses the World Association of Medical Editors (WAME) Policy Statement on Geopolitical Intrusion on Editorial Decisions. BMC also endorses the International Committee of Medical Journal Editors (ICMJE) Recommendations for the Conduct, Reporting, Editing and Publication of Scholarly Work in Medical Journals.	BMC is a member of the Committee on Publication Ethics (COPE) and endorses the World Association of Medical Editors (WAME) Policy Statement on Geopolitical Intrusion on Editorial Decisions. BMC also endorses the International Committee of Medical Journal Editors (ICMJE) Recommendations for the Conduct, Reporting, Editing and Publication of Scholarly Work in Medical Journals.	Europe	N but online questionnaire	N but online questionnaire	N/A	N	Y	Y	N	Generalities of the research were approved in Research Council of Golestan University of Medical Sciences and the National Ethics Committee in Biomedical Research with a code of IR.GOUMS.REC.1398.384.
	Ho LLK; Li WHC; Cheung AT; Xia W; Wang MP; Cheung DYT; Lam TH;	International journal of environmental research and public health	Impact of COVID-19 on the Hong Kong Youth Quitline Service and Quitting Behaviors of Its Users.	N	N/A	IJERPH is a member of the Committee on Publication Ethics (COPE). We fully adhere to its Code of Conduct and to its Best Practice Guidelines.	Europe	N	Y	Eligible participants who verbally consented to be interviewed	N	Y	N	N	Ethical approval was obtained from the Institutional Review Board of the University of Hong Kong/Hospital Authority Hong Kong West Cluster (Ref: UW 05-185 T/848). Eligible participants who verbally consented to be interviewed
	Généreux M; Schluter PJ; Hung KK; Wong CS; Pui Yin Mok C; O'Sullivan T; David MD; Carignan ME; Blouin-Genest G; Champagne-Poirier O; Champagne É; Burlone N; Qadar Z; Herbosa T; Ribeiro-Alves G; Law R; Murray V; Chan EYY; Pignard-Cheynel N; Salerno S; Lits G;d'Haenens L; Coninck D; Matthys K; Roy M;	International journal of environmental research and public health	One Virus, Four Continents, Eight Countries: An Interdisciplinary and International Study on the Psychosocial Impacts of the COVID-19 Pandemic among Adults.	N	N/A	IJERPH is a member of the Committee on Publication Ethics (COPE). We fully adhere to its Code of Conduct and to its Best Practice Guidelines.	Europe	N but online questionnaire	N but online questionnaire	N/A	N	Y	Y	N	It was reviewed and approved by the Research Ethics Board of the CIUSSS de l’Estrie—CHUS (HEC ref: 2020-3674).
487	Rossinot H; Fantin R; Venne J;	International journal of environmental research and public health	Behavioral Changes During COVID-19 Confinement in France: A Web-Based Study	N	N/A	IJERPH is a member of the Committee on Publication Ethics (COPE). We fully adhere to its Code of Conduct and to its Best Practice Guidelines.	Europe	N but online questionnaire	N but online questionnaire	N/A	N	N	N/A	N	As the survey was not an interventional study, there was no need for ethical consent according to French laws
	Kim YJ; Kim ES;	International journal of environmental research and public health	Relationship between Phobic Anxiety in Work and Leisure Activity Situations, and Optimistic Bias Associated with COVID-19 among South Koreans	N	N/A	IJERPH is a member of the Committee on Publication Ethics (COPE). We fully adhere to its Code of Conduct and to its Best Practice Guidelines.	Europe	N	Y	all participants provided informed consent by answering a question	N	Y	Y	N	Since the survey contained questions regarding COVID-19 and phobic anxiety, the study was conducted after receiving approval from the Institutional Review Board of Chung-Ang University (1041078-202007-HRSB-171-01). all participants provided informed consent by answering a question
489	Nguyen TT; Pham TN; Van TD; Nguyen TT; Nguyen DTN; Le HNM; Eden JS; Rockett RJ; Nguyen TTH; Vu BTN; Tran GV; Le TV; Dwyer DE; van Doorn HR;	PLoS One	Genetic diversity of SARS-CoV-2 and clinical, epidemiological characteristics of COVID-19 patients in Hanoi, Vietnam	Y	Standard signature	N/A	Europe	N	N	N/A	N	Y	Y	N	This study was approved by the Institutional Review Board of the National Hospital for Tropical Diseases, Hanoi, Vietnam. The need for participant consent was waived by the Ethics Committee of the National Hospital for Tropical Diseases (Decision No.02A/HDDD-NDTU issued on March 30 2020).
490	Zacharioudakis IM; Zervou FN; Prasad PJ; Shao Y; Basu A; Inglima K; Weisenberg SA; Aguero-Rosenfeld ME;	PLoS One	Association of SARS-CoV-2 genomic load trends with clinical status in COVID-19: A retrospective analysis from an academic hospital center in New York City	Y	Standard signature	N/A	Europe	N	N	N	N	Y	Y	N	This study was approved with a waiver of informed consent by the New York University Institutional Review Board.
491	Jung J; Kim EO; Kim SH	Journal of Korean medical science	Manual Fever Check Is More Sensitive than Infrared Thermoscanning Camera for Fever Screening in a Hospital Setting during the COVID-19 Pandemic	Y	All of the manuscripts should be prepared based on strict observation of research and publication ethics guidelines recommended by the Council of Science Editors (http://www.councilscienceeditors.org/), International Committee of Medical Journal Editors (ICMJE, http://www.icmje.org/),	All of the manuscripts should be prepared based on strict observation of research and publication ethics guidelines World Association of Medical Editors (WAME, http://www.wame.org/), and the Korean Association of Medical Journal Editors (KAMJE, http://www.kamje.or.kr/intro.php?body=eng_index). All studies involving human subjects or human data must be reviewed and approved by a responsible Instit…	Asia	N	N	N/A	N	N	N/A	N	The ethics committee of Asan Medical Center waived the need for approval because the study was for policy decision (IRB No. 2020-1611).
492	Shinan-Altman S; Levkovich I;	BMC public health	COVID-19 precautionary behavior: the Israeli case in the initial stage of the outbreak	Y	BMC is a member of the Committee on Publication Ethics (COPE) and endorses the World Association of Medical Editors (WAME) Policy Statement on Geopolitical Intrusion on Editorial Decisions. BMC also endorses the International Committee of Medical Journal Editors (ICMJE) Recommendations for the Conduct, Reporting, Editing and Publication of Scholarly Work in Medical Journals.	BMC is a member of the Committee on Publication Ethics (COPE) and endorses the World Association of Medical Editors (WAME) Policy Statement on Geopolitical Intrusion on Editorial Decisions. BMC also endorses the International Committee of Medical Journal Editors (ICMJE) Recommendations for the Conduct, Reporting, Editing and Publication of Scholarly Work in Medical Journals.	Europe	N but online questionnaire	N	Our survey’s introductory page explicitly stated that proceeding to the questionnaire would signify consent to participate.	N	Y	Y	N	Ethics approval was received from the Ethics Committee of Bar-Ilan University (approval No. 032003). Our survey’s introductory page explicitly stated that proceeding to the questionnaire would signify consent to participate.
493	Bin Zarah A; Enriquez-Marulanda J; Andrade JM	Nutrients	Relationship between Dietary Habits, Food Attitudes and Food Security Status among Adults Living within the United States Three Months Post-Mandated Quarantine: A Cross-Sectional Study	Y	Standard	Nutrients is a member of the Committee on Publication Ethics (COPE). We fully adhere to its Code of Conduct and to its Best Practice Guidelines.	Europe	N	Unclear	All subjects gave their informed consent for inclusion.	N	Y	Y	N	All subjects gave their informed consent for inclusion. All study protocols were granted ethical approval by the University of Florida Institutional Review Board # 202001147.
494	Monzani A; Lionetti E; Felici E; Fransos L; Azzolina D; Rabbone I; Catassi C;	Nutrients	Adherence to the Gluten-Free Diet during the Lockdown for COVID-19 Pandemic: A Web-Based Survey of Italian Subjects with Celiac Disease	Y	Standard	Nutrients is a member of the Committee on Publication Ethics (COPE). We fully adhere to its Code of Conduct and to its Best Practice Guidelines.	Europe	Electronic sig	N	on information sheet as the first page of the online survey was set, with participants required to check a box to indicate consent before accessing the survey.	Y	Y	Not named	N	The study was approved by the local Ethics Committee (CE 83/20). on information sheet as the first page of the online survey was set, with participants required to check a box to indicate consent before accessing the survey.
	Trumello C; Bramanti SM; Ballarotto G; Candelori C; Cerniglia L; Cimino S; Crudele M; Lombardi L; Pignataro S; Viceconti ML; Babore A;	International journal of environmental research and public health	Psychological Adjustment of Healthcare Workers in Italy during the COVID-19 Pandemic: Differences in Stress, Anxiety, Depression, Burnout, Secondary Trauma, and Compassion Satisfaction between Frontline and Non-Frontline Professionals.	N	N/A	IJERPH is a member of the Committee on Publication Ethics (COPE). We fully adhere to its Code of Conduct and to its Best Practice Guidelines.	Europe	Electronic sig	N	The participants were informed about the aim and the procedure of the study. They were requested to provide their informed consent before completing the questionnaires anonymously.	Y	Y	Y	Y	The participants were informed about the aim and the procedure of the study. They were requested to provide their informed consent before completing the questionnaires anonymously. The participation in this study was voluntary and was not compensated. The procedure and all the questionnaires used in this survey were fully compliant with the indications of the Declaration of Helsinki and with the …
496	Sherman AC; Williams ML; Amick BC; Hudson TJ; Messias EL;	Psychiatry research	Mental health outcomes associated with the COVID-19 pandemic: Prevalence and risk factors in a southern US state	Y	Standard signature	N/A	Europe	N but online questionnaire	N but online questionnaire	An information form informed potential participants about study procedures, risks, and confidentiality provisions, and the return of the completed survey signified consent. The study was approved by the UAMS Institutional Review Board with a waiver of documentation of written consent.	N	Y	Not named	N	An information form informed potential participants about study procedures, risks, and confidentiality provisions, and the return of the completed survey signified consent. The study was approved by the UAMS Institutional Review Board with a waiver of documentation of written consent.
497	Kassa AM; Mekonen AM; Yesuf KA; Woday Tadesse A; Bogale GG	BMJ open	Knowledge level and factors influencing prevention of COVID-19 pandemic among residents of Dessie and Kombolcha City administrations, North-East Ethiopia: a population-based cross-sectional study.	Y	Standard signature	N	Europe	N	N	N/A	N	Y	N	N	Ethical clearance was obtained from Ethical Review Committee [Reference number: CMHS/311/036/12] of College of Medicine and Health Sciences, Wollo University. Permission letter was obtained from Dessie and Kombolcha town administrations health department and offices, then from Kebele administrations involved in the study.
498	Makowska M; Boguszewki R; Nowakowski M; Podkowińska M;	International journal of environmental research and public health	Self-Medication-Related Behaviors and Poland's COVID-19 Lockdown	N	N/A	IJERPH is a member of the Committee on Publication Ethics (COPE). We fully adhere to its Code of Conduct and to its Best Practice Guidelines.	Europe	N but online questionnaire	N but online questionnaire	N/A	N	N	N/A	N	Ethics committee consent was not obtained, as Polish regulations do not require this for online surveys.
499	Gori A; Topino E; Di Fabio A;	PloS one	The protective role of life satisfaction, coping strategies and defense mechanisms on perceived stress due to COVID-19 emergency: A chained mediation model.	Y	Standard signature	N/A	Europe	Electronic sig	N	The general aim of the study was explained and all participants provided informed consent electronically before starting.	Y	Y	Y	N	The research protocol was approved by the Ethical Committee of the Integrated Psychodynamic Psychotherapy Institute (IPPI). The general aim of the study was explained and all participants provided informed consent electronically before starting.
500	Regina J; Papadimitriou-Olivgeris M; Burger R; Le Pogam MA; Niemi T; Filippidis P; Tschopp J; Desgranges F; Viala B; Kampouri E; Rochat L; Haefliger D; Belkoniene M; Fidalgo C; Kritikos A; Jaton K; Senn L; Bart PA; Pagani JL; Manuel O; Lhopitallier L;	PloS one	Epidemiology, risk factors and clinical course of SARS-CoV-2 infected patients in a Swiss university hospital: An observational retrospective study.	Y	Standard signature	N/A	Europe	N	N	N/A	N	Y	Y	Y	This project was conducted in accordance with the Declaration of Helsinki, the principles of Good Clinical Practice and the Swiss Human Research Act (HRA). The project received approval from the Ethics Committee of canton Vaud, Switzerland (2020–00657) that waived the need for informed consent. All data were anonymized before analysis.
501	Ma Z; Zhao J; Li Y; Chen D; Wang T; Zhang Z; Chen Z; Yu Q; Jiang J; Fan F; Liu X; T; Zhang Z; Chen Z; Yu Q; Jiang J; Fan F; Liu X;	Epidemiology and psychiatric sciences	Mental health problems and correlates among 746 217 college students during the coronavirus disease 2019 outbreak in China.	Y	Standard signature	N/A	Europe	Electronic sig	N	All the participants were assured of the confidentiality of their responses, electronic informed consents were obtained online, and all of them could withdraw from the survey at any time without any reason.	Y	Y	N	N	The study was approved by the Human Research Ethics Committee of South China Normal University (SCNU-PSY-2020-01-001). All the participants were assured of the confidentiality of their responses, electronic informed consents were obtained online, and all of them could withdraw from the survey at any time without any reason.
502	Park JG; Kang MK; Lee YR; Song JE; Kim NY; Kweon YO; Tak WY; Jang SY; Lee C; Kim BS; Hwang JS; Jang BK; Bae J; Lee JY; Suh JI; Park SY; Chung WJ;	BMJ open	Fibrosis-4 index as a predictor for mortality in hospitalised patients with COVID-19: a retrospective multicentre cohort study.	Y	Standard signature	N	Europe	N	N	N/A	N	Y	Not named	Y	Written informed consent by the patients was waived due to the retrospective nature of our study. It was not possible to involve patients or the public in the design, conduct, reporting or dissemination plans of this study. This study was performed in accordance with the ethical guidelines of the revised Helsinki Declaration of 2013 and approved by the Institutional Review Board of all tertiary h…
503	Mehew J; Johnson R; Roberts D; Harvala H;	Euro surveillance : bulletin Europeen sur les maladies transmissibles	Convalescent plasma for COVID-19: male gender, older age and hospitalisation associated with high neutralising antibody levels, England, 22 April to 12 May 2020.	Y	Eurosurveillance follows the International Committee of Medical Journal Editors (ICMJE) Uniform Requirements for Manuscripts Submitted to Biomedical Journals.	For articles reporting outcomes from studies involving humans and related data, Eurosurveillance requests authors to declare that the planning conduct and reporting of studies was in line with the Declaration of Helsinki, as revised in 2013. Approval to conduct the study should be obtained from an independent local, regional or national review body (e.g. ethics committee, institutional review boa…	Europe	N	N	N/A	N	N	N/A	N
504	López-Moreno M; López MTI; Miguel M; Garcés-Rimón M;	Nutrients	Physical and Psychological Effects Related to Food Habits and Lifestyle Changes Derived from Covid-19 Home Confinement in the Spanish Population.	Y	Standard	Nutrients is a member of the Committee on Publication Ethics (COPE). We fully adhere to its Code of Conduct and to its Best Practice Guidelines.	Europe	Electronic sig	N	Digital informed consent was obtained from participants who confirmed they were over 18 years old and were willing to participate voluntarily prior to filling in the online survey.	Y	Y	Y	Y	Digital informed consent was obtained from participants who confirmed they were over 18 years old and were willing to participate voluntarily prior to filling in the online survey. The study was conducted in full accordance with the principles of the Declaration of Helsinki. The study protocol was approved by the Ethics Committee of Francisco de Vitoria University (15/2020).
	Casalino E; Choquet C; Bouzid D; Peyrony O; Curac S; Revue E; Fontaine JP; Plaisance P; Chauvin A; Ghazali DA	International journal of environmental research and public health	Analysis of Emergency Department Visits and Hospital Activity during Influenza Season, COVID-19 Epidemic, and Lockdown Periods in View of Managing a Future Disaster Risk: A Multicenter Observational Study.	N	N/A	IJERPH is a member of the Committee on Publication Ethics (COPE). We fully adhere to its Code of Conduct and to its Best Practice Guidelines.	Europe	N but online questionnaire	N but online questionnaire	N/A	N	Y	Y	N	The Emergency Ethics Committee for Biomedical Research of Assistance Publique-Hôpitaux de Paris approved this study (project identify code: U-2020-5.3).
	Cusinato M; Iannattone S; Spoto A; Poli M; Moretti C; Gatta M; Miscioscia M;	International journal of environmental research and public health	Stress, Resilience, and Well-Being in Italian Children and Their Parents during the COVID-19 Pandemic	N	N/A	IJERPH is a member of the Committee on Publication Ethics (COPE). We fully adhere to its Code of Conduct and to its Best Practice Guidelines.	Europe	Electronic sig	N	and all respondents expressed their willingness to participate via an informed consent form.	Y	Y	Y	N	The study was approved by the University of Padova Ethics Committee for Psychological Research (2020/num 3590), and all respondents expressed their willingness to participate via an informed consent form.
	Shayganfard M; Mahdavi F; Haghighi M; Sadeghi Bahmani D; Brand S;	International journal of environmental research and public health	Health Anxiety Predicts Postponing or Cancelling Routine Medical Health Care Appointments among Women in Perinatal Stage during the Covid-19 Lockdown.	N	N/A	IJERPH is a member of the Committee on Publication Ethics (COPE). We fully adhere to its Code of Conduct and to its Best Practice Guidelines.	Europe	Y	N	participants signed a written informed consent.	Y	Y	Y	Y	Thereafter, participants signed a written informed consent. The ethical committee of the Arak University of Medical Sciences (ARAKMU; Arak, Iran) approved the study (code: IR.ARAKMU.REC.1399.016), which was performed in accordance with the seventh and current version [33] of the Declaration of Helsinki.
	Al-Dossary R; Alamri M; Albaqawi H; Al Hosis K; Aljeldah M; Aljohan M; Aljohani K; Almadani N; Alrasheadi B; Falatah R; Almazan J;	International journal of environmental research and public health	Awareness, Attitudes, Prevention, and Perceptions of COVID-19 Outbreak among Nurses in Saudi Arabia.	N	N/A	IJERPH is a member of the Committee on Publication Ethics (COPE). We fully adhere to its Code of Conduct and to its Best Practice Guidelines.	Europe	N but online questionnaire	N	Informed consent was implied to participate in the survey, information confidentiality was guaranteed, and answers were treated with the strictest confidence.	N	Y	N	N	This study was carried out after receiving approval from the Ethics Review Committee of Ministry of Health Hafr Al-batin (approval number 20; KACTS No.H-05-FT-083). Informed consent was implied to participate in the survey, information confidentiality was guaranteed, and answers were treated with the strictest confidence.
509	Calvet J; Gratacós J; Amengual MJ; Llop M; Navarro M; Moreno A; Berenguer-Llergo A; Serrano A; Orellana C; Cervantes M;	Viruses	CD4 and CD8 Lymphocyte Counts as Surrogate Early Markers for Progression in SARS-CoV-2 Pneumonia: A Prospective Study.	Y	Standard	N	Europe	N	Y	All patients were verbally informed, and witness informed consent was obtained.	N	Y	Y	Y	This study was approved by the Local Ethical Committee at the Hospital Universitari Parc Taulí Sabadell (2020/569, 14 April 2020). All patients were verbally informed, and witness informed consent was obtained. All methods were performed in accordance with the relevant guidelines and regulations. Authors declare that the investigations were carried out following the rules of the Declaration of He…
510	Semprino M; Fasulo L; Fortini S; Martorell Molina CI; González L; Ramos PA; Martínez C; Caraballo R;	Epilepsy & behavior	Telemedicine, drug-resistant epilepsy, and ketogenic dietary therapies: A patient survey of a pediatric remote-care program during the COVID-19 pandemic.	Y	Standard	N	Europe	N	N	N/A	N	Y	N	N	This study was approved by ethics committee.
511	Saleem T; Sheikh N; Abbasi MH; Javed I; Khawar MB;	Epilepsy & behavior	COVID-19 containment and its unrestrained impact on epilepsy management in resource-limited areas of Pakistan.	Y	Standard	N	Europe	N	Y	a formal verbal consent was obtained by asking “Do I have your permission to ask you questions relevant to your child's disease and its management and use this protected health information for research purpose?”	N	N	N/A	N	a formal verbal consent was obtained by asking “Do I have your permission to ask you questions relevant to your child's disease and its management and use this protected health information for research purpose?”
512	Bourdillon N; Yazdani S; Schmitt L; Millet GP;	PloS one	Effects of COVID-19 lockdown on heart rate variability.	Y	Standard signature	N/A	Europe	N but online questionnaire	N	When accepting to use the mobile app, the participants accepted the participation in the study.	N	Y	Y	Y	The local ethical committee approved the study (agreement 2016–00308; Commission Cantonale d’Ethique de la Recherche sur l’être humain, CCER-VD; Lausanne, Switzerland) as part of a set of studies on a broader scale. All experimental procedures conformed to the standards set by the Declaration of Helsinki. The local ethical committee approved the study (agreement 2016–00308; Commission Cantonale d…
513	Graziadio S; Urwin SG; Cocco P; Micocci M; Winter A; Yang Y; Price DA; Messenger M; Allen AJ; Shinkins B;	PloS one	Unmet clinical needs for COVID-19 tests in UK health and social care settings.	Y	Standard signature	N/A	Europe	Electronic sig	N	Consent to participate was obtained if the respondent read the information on the first page of the survey and clicked ‘Consent to participate’	Y	N	N/A	N	This project was approved as a service evaluation (ID:10151) by the Newcastle Upon Tyne NHS Hospitals Foundation Trust. Consent to participate was obtained if the respondent read the information on the first page of the survey and clicked ‘Consent to participate’ (see S1 File).
514	Lu P; Li X; Lu L; Zhang Y;	PloS one	The psychological states of people after Wuhan eased the lockdown.	Y	Standard signature	N/A	Europe	Y	N	All participants received written consent for the first part of the questionnaire before they filling it.	Y	Y	N	N	Prior to initiation, this study was approved by the Ethics Committee and Institutional Review Board of the Fourth Wuhan Hospital (Ref:KY2020-105-01). All participants received written consent for the first part of the questionnaire before they filling it.
515	Brant-Zawadzki M; Fridman D; Robinson PA; Zahn M; Chau C; German R; Breit M; Bock JR; Hara J;	PloS one	SARS-CoV-2 antibody prevalence in health care workers: Preliminary report of a single center study.	Y	Standard signature	N/A	Europe	Y	N	Informed consent was obtained in person originally (n = 2,934), then electronically after June 18, 2020 (n = 58).	Y	Y	Y	N	The Institutional Review Board approval was obtained for this study from Providence St. Joseph Health (IRB # 2020000337). Study subjects were recruited by email notifications to the entire employee workforce (6000+ individuals) and the independent medical staff (1600+ physicians), and were enrolled during May and June, 2020. Their work locations included 2 main hospital campuses, 9 health centers…
516	Missel M; Bernild C; Dagyaran I; Christensen SW; Berg SK;	BMC health services research	A stoic and altruistic orientation towards their work: a qualitative study of healthcare professionals' experiences of awaiting a COVID-19 test result.	Y	BMC is a member of the Committee on Publication Ethics (COPE) and endorses the World Association of Medical Editors (WAME) Policy Statement on Geopolitical Intrusion on Editorial Decisions. BMC also endorses the International Committee of Medical Journal Editors (ICMJE) Recommendations for the Conduct, Reporting, Editing and Publication of Scholarly Work in Medical Journals.	BMC is a member of the Committee on Publication Ethics (COPE) and endorses the World Association of Medical Editors (WAME) Policy Statement on Geopolitical Intrusion on Editorial Decisions. BMC also endorses the International Committee of Medical Journal Editors (ICMJE) Recommendations for the Conduct, Reporting, Editing and Publication of Scholarly Work in Medical Journals.	Europe	Y	N	Written informed consent was obtained from each of the participants before the interview.	Y	N	N/A	Y	The study was undertaken in accordance with the guidelines of the Danish Ethical Research Committee and was approved by the Danish Data Protection Agency (P-2020-276). The investigation conforms with the principles outlined in the Declaration of Helsinki [25]. The participants received written information about the purpose of the study and their right to withdraw at any time. Written informed con…
517	Sweeny K; Rankin K; Cheng X; Hou L; Long F; Meng Y; Azer L; Zhou R; Zhang W;	PloS one	Flow in the time of COVID-19: Findings from China.	Y	Standard signature	N/A	Europe	Electronic sig	N	and consent was obtained via an online document (participants clicked "continue" if they consented to participate in the survey).	Y	Y	Y	N	This study (#NJUPSY202002002) was approved by the Ethics Committee of Nanjing University, and consent was obtained via an online document (participants clicked "continue" if they consented to participate in the survey).
518	D'Onofrio V; Donders E; Vanden Abeele ME; Dubois J; Cartuyvels R; Achten R; Lammens M; Dendooven A; Driessen A; Augsburg L; Vanrusselt J; Cox J;	PloS one	The clinical value of minimal invasive autopsy in COVID-19 patients	Y	Standard signature	N/A	Europe	N	Y	Patients were included after oral informed consent was obtained from their legal representative.	N	Y	Y	N	Patients were included after oral informed consent was obtained from their legal representative. Oral consent was documented together with patient and legal representative contact information in a data file stored on a secured server in the hospital. Written consent of the legal representative could not be obtained due to visiting restrictions in the hospital during the pandemic. An information s…
519	Moser A; Carlander M; Wieser S; Hämmig O; Puhan MA; Höglinger M;	PloS one	The COVID-19 Social Monitor longitudinal online panel: Real-time monitoring of social and public health consequences of the COVID-19 emergency in Switzerland.	Y	Standard signature	N/A	Europe	N	Unclear	Informed consent was obtained from all individual participants included in the study.	N	Y	Y	N	Ethical approval: The Cantonal Ethics Commission of Zurich concluded that the current study does not fall within the scope of the Human Research Act (BASEC-Nr. Req-2020-00323). Informed consent: Informed consent was obtained from all individual participants included in the study.
520	Kämpfen F; Kohler IV; Ciancio A; Bruine de Bruin W; Maurer J; Kohler HP;	PloS one	Predictors of mental health during the Covid-19 pandemic in the US: Role of economic concerns, health worries and social distancing.	Y	Standard signature	N/A	Europe	N	N	N/A	N	N	N/A	N
521	Nelson BW; Pettitt A; Flannery JE; Allen NB;	PloS one	Rapid assessment of psychological and epidemiological correlates of COVID-19 concern, financial strain, and health-related behavior change in a large online sample.	Y	Standard signature	N/A	Europe	Electronic sig	N	Participants consented via Qualtrics and were then asked to complete a set of questionnaires	Y	N	N/A	N
522	Khan SMS; Qurieshi MA; Haq I; Majid S; Bhat AA; Nabi S; Ganai NA; Zahoor N; Nisar A; Chowdri IN; Qazi TB; Kousar R; Lone AA;Sabah I; Nabi S; Sumji IA; Kawoosa MF; Ayoub S;	PloS one	Seroprevalence of SARS-CoV-2 specific IgG antibodies in District Srinagar, northern India - A cross-sectional study	Y	Standard signature	N/A	Europe	Y	N	We obtained written informed consent from those who agreed to participate.	Y	Y	Y	N	We informed the participants of the study's purpose and procedure. We obtained written informed consent from those who agreed to participate. The Institutional Ethics Committee of Government Medical College Srinagar approved the study.
523	Martin-Delgado J; Viteri E; Mula A; Serpa P; Pacheco G; Prada D; Campos de Andrade Lourenção D; Campos Pavan Baptista P; Ramirez G; Mira JJ;	PloS one	Availability of personal protective equipment and diagnostic and treatment facilities for healthcare workers involved in COVID-19 care: A cross-sectional study in Brazil, Colombia, and Ecuador.	Y	Standard signature	N/A	Europe	Electronic sig	N	The participants provided online informed consent prior to the survey.	Y	Y	Not named	Y	Participation was voluntary and anonymous. This study was carried out in accordance with the Declaration of Helsinki and the normative and ethical regulations of the participating countries. The participants provided online informed consent prior to the survey.
524	King JT Jr; Yoon JS; Rentsch CT; Tate JP; Park LS; Kidwai-Khan F; Skanderson M; Hauser RG; Jacobson DA; Erdos J; Cho K; Ramoni R; Gagnon DR; Justice AC	PloS one	Development and validation of a 30-day mortality index based on pre-existing medical administrative data from 13,323 COVID-19 patients: The Veterans Health Administration COVID-19 (VACO) Index.	Y	Standard signature	N/A	Europe	N	N	N/A	N	y	y	N	This study was conducted in compliance with the Health Insurance Portability and Accountability Act (HIPAA) and was approved by the Institutional Review Boards of VA Connecticut Healthcare System and Yale University, both of whom granted wavers of consent.
	Crochemore-Silva I; Knuth AG; Wendt A; Nunes BP; Hallal PC; Santos LP; Harter J; Pellegrini DDCP;	Ciencia & saude coletiva	Physical activity during the COVID-19 pandemic: a population-based cross-sectional study in a city of South Brazil.	N	N/A	The publication of articles with results of research involving human subjects is conditioned on compliance with the ethical principles contained in the Helsinki Declaration (1964, revised in 1975, 1983, 1989, 1996, and 2000), of the World Medical Association. Articles that present the results of research involving human subjects must contain a clear statement of this compliance (this statement sh…	USA (South America)	N	N	N/A	N	Y	Y	N	This is a descriptive, cross-sectional, population-based study conducted in Bagé, Rio Grande do Sul. The present analyses are part of the first round of a more extensive study that aims to evaluate the prevalence of SARS-CoV-2 infection in the municipality over four surveys. The Research Ethics Committee of the Federal University of Pelotas approved this study developed by the Federal University …
	Szwarcwald CL; Souza Júnior PRB; Malta DC; Barros MBA; Magalhães MAFM; Xavier DR; Saldanha RF; Damacena GN; Azevedo LO; Lima MG; Romero D; Machado ÍE; Gomes CS; Werneck AO; Silva DRPD; Gracie R; Pina MF;	Epidemiologia e servicos de saude	Adherence to physical contact restriction measures and the spread of COVID-19 in Brazil.	N	N/A	The publication of articles with results of research involving human subjects is conditioned on compliance with the ethical principles contained in the Helsinki Declaration (1964, revised in 1975, 1983, 1989, 1996, and 2000), of the World Medical Association. Articles that present the results of research involving human subjects must contain a clear statement of this compliance (this statement sh…	USA (South America)	Electronic sig	N	After reading the Free and Informed Consent advice, potential participants answered whether or not they agreed to taking part in the survey.	Y	Y	Y	N
527	Tavares DMDS; Oliveira NGN; Marchiori GF; Guimarães MSF; Santana LPM;	Revista latino-americana de enfermagem	Elderly individuals living by themselves: knowledge and measures to prevent the novel coronavirus	N	N/A	The publication of articles with results of research involving human subjects is conditioned on compliance with the ethical principles contained in the Helsinki Declaration (1964, revised in 1975, 1983, 1989, 1996, and 2000), of the World Medical Association. Articles that present the results of research involving human subjects must contain a clear statement of this compliance (this statement sh…	USA (South America)	N	Unclear	The interviews were conducted after the participants’ consent according to the guidelines established by Resolution 510/16,	N	Y	Not named	N	The Institutional Review Board approved the study project on May 13th, 2020 under protocol No. 4.026.689. The interviews were conducted after the participants’ consent according to the guidelines established by Resolution 510/16, Ministry of Health( 18 ).
528	Reguera-García MM; Liébana-Presa C; Álvarez-Barrio L; Alves Gomes L; Fernández-Martínez E;	PloS one	Physical Activity, Resilience, Sense of Coherence and Coping in People with Multiple Sclerosis in the Situation Derived from COVID-19.	Y	Standard signature	N/A	Europe	N	Unclear	Prior informed consent was requested for their collaboration.	N	Y	Y	N	Prior informed consent was requested for their collaboration. The data are collected and handled respecting all of their rights and guarantees in accordance with those established in the UE2016/679 Regulation and in the Constitutional Law 3/2018 of 5 December on the Protection of Personal Data and digital rights guarantees. The study was approved by the ethics committee (ETICA-ULE-016-2020) of th…
529	Magnavita N; Soave PM; Ricciardi W; Antonelli M;	International journal of environmental research and public health	Occupational Stress and Mental Health among Anesthetists during the COVID-19 Pandemic	N	N/A	IJERPH is a member of the Committee on Publication Ethics (COPE). We fully adhere to its Code of Conduct and to its Best Practice Guidelines.	Europe	N but online questionnaire	N but online questionnaire	N/A	N	Y	Not named	Y	The research was conducted in accordance with the Helsinki Declaration. Ethics approval was obtained from the Catholic University Ethics Committee (ID 3292).
530	Zarletti G; Tiberi M; De Molfetta V; Bossù M; Toppi E; Bossù P; Scapigliati G;	Viruses	A Cell-Based ELISA to Improve the Serological Analysis of Anti-SARS-CoV-2 IgG.	Y	Standard	N	Europe	Y	N	agreed to participate in the research project by signing an informed consent,	Y	Y	Y	Y	The study was approved by the Regional Ethical Board in Ospedale L. Spallanzani, Roma, (number 169, approval 22/07/2020) and, in accordance with the Helsinki Declaration, written informed consent was obtained from all subjects.
531	Kim JK; Crimmins EM;	PloS one	How does age affect personal and social reactions to COVID-19: Results from the national Understanding America Study.	Y	Standard signature	N/A	Europe	N but online questionnaire	N	The survey participants log into the UAS website and provide consent before they take the first survey	N	N	N/A	N
532	Puljak L; Čivlja	BMC medical education	Attitudes and concerns of undergraduate university health sciences students in Croatia regarding complete switch to e-learning during COVID-19 pandemic: a survey.	Y	BMC is a member of the Committee on Publication Ethics (COPE) and endorses the World Association of Medical Editors (WAME) Policy Statement on Geopolitical Intrusion on Editorial Decisions. BMC also endorses the International Committee of Medical Journal Editors (ICMJE) Recommendations for the Conduct, Reporting, Editing and Publication of Scholarly Work in Medical Journals.	BMC is a member of the Committee on Publication Ethics (COPE) and endorses the World Association of Medical Editors (WAME) Policy Statement on Geopolitical Intrusion on Editorial Decisions. BMC also endorses the International Committee of Medical Journal Editors (ICMJE) Recommendations for the Conduct, Reporting, Editing and Publication of Scholarly Work in Medical Journals.	Europe	Y	N	All participants gave written consent to participate before starting the survey.	Y	Y	Y	N	The study protocol was approved by the Ethics Committee of the Catholic University of Croatia, issued on April 24, 2020 (approval number: Klasa 641–03/20–01/07; Urbroj: 498–03–02-06-02/1–20-02). All participants gave written consent to participate before starting the survey.
533	Sang L; Chen S; Zheng X; Guan W; Zhang Z; Liang W; Zhong M; Jiang L; Pan C; Zhang W; Xia J; Chen N; Wu W; Wu H; Xu Y; Liu X; Liu X; He J; Li S; Zhang D; Zhong N; Li Y;	BMC pulmonary medicine	The incidence, risk factors and prognosis of acute kidney injury in severe and critically ill patients with COVID-19 in mainland China: a retrospective study.	Y	BMC is a member of the Committee on Publication Ethics (COPE) and endorses the World Association of Medical Editors (WAME) Policy Statement on Geopolitical Intrusion on Editorial Decisions. BMC also endorses the International Committee of Medical Journal Editors (ICMJE) Recommendations for the Conduct, Reporting, Editing and Publication of Scholarly Work in Medical Journals.	BMC is a member of the Committee on Publication Ethics (COPE) and endorses the World Association of Medical Editors (WAME) Policy Statement on Geopolitical Intrusion on Editorial Decisions. BMC also endorses the International Committee of Medical Journal Editors (ICMJE) Recommendations for the Conduct, Reporting, Editing and Publication of Scholarly Work in Medical Journals.	Europe	N	N	N/A	N	Y	Not named	N	The Ethics Committees of both hospitals approved the study protocol. Informed consent was waived due to the nature of the retrospective study.
534	Lee RWK; Loy SL; Yang L; Chan JKY; Tan LK;	BMC pregnancy and childbirth	Attitudes and precaution practices towards COVID-19 among pregnant women in Singapore: a cross-sectional survey.	Y	BMC is a member of the Committee on Publication Ethics (COPE) and endorses the World Association of Medical Editors (WAME) Policy Statement on Geopolitical Intrusion on Editorial Decisions. BMC also endorses the International Committee of Medical Journal Editors (ICMJE) Recommendations for the Conduct, Reporting, Editing and Publication of Scholarly Work in Medical Journals.	BMC is a member of the Committee on Publication Ethics (COPE) and endorses the World Association of Medical Editors (WAME) Policy Statement on Geopolitical Intrusion on Editorial Decisions. BMC also endorses the International Committee of Medical Journal Editors (ICMJE) Recommendations for the Conduct, Reporting, Editing and Publication of Scholarly Work in Medical Journals.	Europe	N	N	N/A	N	Y	Y	N	Ethics approval for the study including waiver of informed consent was obtained from the Singhealth Centralised Institutional Review Board (CIRB 2020/2307).
535	Wang QJ; Yao YZ; Song JS; Wang Q; Xu LY; Bao ZJ; Mao DW; Zhou JH; Zhang ZE; Wang Y; Li YW; Wang HP; Li L; Pan HY; Zhang GQ; Li SB;	BMC infectious diseases	Kinetic changes in virology, specific antibody response and imaging during the clinical course of COVID-19: a descriptive study.	Y	BMC is a member of the Committee on Publication Ethics (COPE) and endorses the World Association of Medical Editors (WAME) Policy Statement on Geopolitical Intrusion on Editorial Decisions. BMC also endorses the International Committee of Medical Journal Editors (ICMJE) Recommendations for the Conduct, Reporting, Editing and Publication of Scholarly Work in Medical Journals.	BMC is a member of the Committee on Publication Ethics (COPE) and endorses the World Association of Medical Editors (WAME) Policy Statement on Geopolitical Intrusion on Editorial Decisions. BMC also endorses the International Committee of Medical Journal Editors (ICMJE) Recommendations for the Conduct, Reporting, Editing and Publication of Scholarly Work in Medical Journals.	Europe	Y	N	A written informed consent was obtained from all patients or their parents.	Y	y	Y	Y	All procedures performed in studies involving human participants were in accordance with the ethical standards of the institutional and/or national research committee and with the 1964 Helsinki declaration and its later amendments or comparable ethical standards. A written informed consent was obtained from all patients or their parents. The present study was approved by the Ethics Committee of Z…
	Roma P; Monaro M; Colasanti M; Ricci E; Biondi S; Di Domenico A; Verrocchio MC; Napoli C; Ferracuti S; Mazza C;	International journal of environmental research and public health	A 2-Month Follow-Up Study of Psychological Distress among Italian People during the COVID-19 Lockdown.	N	N/A	IJERPH is a member of the Committee on Publication Ethics (COPE). We fully adhere to its Code of Conduct and to its Best Practice Guidelines.	Europe	Electronic sig	N	The link was disseminated to participants who had consented in the initial survey to being contacted for follow-up	Y	Y	N	Y	Expedited ethics approval was obtained from the Institutional Board of the Department of Human Neuroscience, Faculty of Medicine and Dentistry, “Sapienza” University of Rome (IRB-2020-6), in conformity with the principles embodied in the Declaration of Helsinki.
537	Halatoko WA; Konu YR; Gbeasor-Komlanvi FA; Sadio AJ; Tchankoni MK; Komlanvi KS; Salou M; Dorkenoo AM; Maman I; Agbobli A; Wateba MI; Adjoh KS; Goeh-Akue E; Kao YB; Kpeto I; Pana P; Kinde-Sossou R; Tamekloe A; Nayo-Apétsianyi J; Assane SH; Prine-David M; Awoussi SM; Djibril M; Mijiyawa M; Dagnra AC; Ekouevi DK;	PloS one	Prevalence of SARS-CoV-2 among high-risk populations in Lomé (Togo) in 2020	Y	Standard signature	N/A	Europe	Y	N	Those willing to participate were invited to sign a consent prior to participation.	Y	Y	Y	N	Ethical approval was obtained from the ‘Comité de Bioéthique de Recherche en Santé’ (Bioethics Committee for Health Research) from the Togo Ministry of Health (No. 004/2020/CBRS). Potential participants were informed about the study purpose and procedures, potential risks and protections. Those willing to participate were invited to sign a consent prior to participation.
538	Townsend L; Dyer AH; Jones K; Dunne J; Mooney A; Gaffney F; O'Connor L; Leavy D; O'Brien K; Dowds J; Sugrue JA; Hopkins D;Martin-Loeches I; Ni Cheallaigh C; Nadarajan P; McLaughlin AM; Bourke NM; Bergin C; O'Farrelly C; Bannan C; Conlon N;	PloS one	Persistent fatigue following SARS-CoV-2 infection is common and independent of severity of initial infection.	Y	Standard signature	N/A	Europe	Y	N	Informed written consent was obtained from all participants in the current study in accordance with the Declaration of Helsinki	Y	Y	Y	Y	Informed written consent was obtained from all participants in the current study in accordance with the Declaration of Helsinki [42]. Ethical approval for the current study was obtained from the Tallaght University Hospital (TUH)/St James’s Hospital (SJH) Joint Research Ethics Committee (reference REC 2020–04 (01)).
539	Castillo-López IY; Govea-Camacho LH; Rodríguez-Torres IA; Recio-Macías DA; Alobid I; Mullol J;	Current allergy and asthma reports	Olfactory Dysfunction in a Mexican Population Outside of COVID-19 Pandemic: Prevalence and Associated Factors (the OLFAMEX Study)	Y	Standard	N	USA	N	Y	All patients gave their verbal consent to participate in the survey.	N	Y	Not named	N	The study was approved by the Local Research and Ethics Committee. All patients gave their verbal consent to participate in the survey.
540	Ogawa Y; Nishida K; Gohma I; Kasahara K; Yano H;	BMC research notes	Assessing the effects of exposure to a SARS-CoV-2 re-positive patient in healthcare personnel	Y	BMC is a member of the Committee on Publication Ethics (COPE) and endorses the World Association of Medical Editors (WAME) Policy Statement on Geopolitical Intrusion on Editorial Decisions. BMC also endorses the International Committee of Medical Journal Editors (ICMJE) Recommendations for the Conduct, Reporting, Editing and Publication of Scholarly Work in Medical Journals.	BMC is a member of the Committee on Publication Ethics (COPE) and endorses the World Association of Medical Editors (WAME) Policy Statement on Geopolitical Intrusion on Editorial Decisions. BMC also endorses the International Committee of Medical Journal Editors (ICMJE) Recommendations for the Conduct, Reporting, Editing and Publication of Scholarly Work in Medical Journals.	Europe	Y	N	Written informed consents were obtained from the participates.	Y	Y	Y	N	This study was approved by the ethics committee of Sakai City Medical Center (approved number: 170, June 10th, 2020). Written informed consents were obtained from the participates.
541	Nichetti F; Bini M; Ambrosini M; Ottini A; Rametta A; Leporati R; Polastri D; Pircher C; Dotti K; Ferrari L; de Braud F	ESMO open	COVID-19 risk for patients undergoing anticancer treatment at the outpatient clinic of the National Cancer Institute of Milan: the COVINT study	Y	Standard	N	Europe	N	N	N/A	N	Y	Not named	Y	The study protocol was approved by the Institutional Review Board (INT 98/20). The present study was conducted in accordance with the Declaration of Helsinki. Written informed consent was waived in light of the urgent need to collect data.
542	Borakati A; Perera A; Johnson J; Sood T	BMJ open	Diagnostic accuracy of X-ray versus CT in COVID-19: a propensity-matched database study.	Y	Standard signature	N	Europe	N	N	N/A	N	N	N/A	N	This study was registered with the local institutional review board as a service evaluation using anonymised data only. No formal ethics committee review was required.
543	Mira JJ; Carrillo I; Guilabert M; Mula A; Martin-Delgado J; Pérez-Jover MV; Vicente MA; Fernández C;	BMJ open	Acute stress of the healthcare workforce during the COVID-19 pandemic evolution: a cross-sectional study in Spain	Y	Standard signature	N	Europe	N but online questionnaire	N but online questionnaire	The consenting procedure to participate in the study was inherent in the use of the website and app.	N	Y	N	N	The study protocol was approved by the Research Committee of the San Juan University Hospital in Alicante (8th of April 2020)
	Prachthauser M; Cassisi JE; Le TA; Nicasio AV;	International journal of environmental research and public health	The Social Distance Scale (v1): A Screening Instrument to Assess Patient Adherence to Prevention Strategies during Pandemics.	N	N/A	IJERPH is a member of the Committee on Publication Ethics (COPE). We fully adhere to its Code of Conduct and to its Best Practice Guidelines.	Europe	N but online questionnaire	N but online questionnaire	N	N	Y	Y	N	The research study was exempted by the Institutional Review Board at the University of Central Florida since no protected health information (PHI) was collected.
	Rodríguez-Rey R; Garrido-Hernansaiz H; Bueno-Guerra N;	International journal of environmental research and public health	Working in the Times of COVID-19. Psychological Impact of the Pandemic in Frontline Workers in Spain	N	N/A	IJERPH is a member of the Committee on Publication Ethics (COPE). We fully adhere to its Code of Conduct and to its Best Practice Guidelines.	Europe	Electronic sig	N	All respondents provided informed consent prior accessing the questionnaires.	Y	Y	N	N	The study was approved by the Ethics Committee of the first and the third authors’ university. All respondents provided informed consent prior accessing the questionnaires.
546	Grando RD; Brentano VB; Zanardo AP; Hertz FT; Júnior LCA; Prietto Dos Santos JF; Galvão GS; Zavascki AP; Gazzana MB;	The Brazilian journal of infectious diseases	Clinical usefulness of tomographic standards for COVID-19 pneumonia diagnosis: Experience from a Brazilian reference center.	Y	Standard	N/A	Europe	N	N	N/A	N	Y	Not named	N	The institutional review board approved the study and informed consent was waived.
547	Limbu DK; Piryani RM; Sunny AK;	PLoS One	Healthcare workers' knowledge, attitude and practices during the COVID-19 pandemic response in a tertiary care hospital of Nepal	Y	Standard signature	N/A	Europe	y	N	Informed written consents were taken from the participant before inclusion in the study,	Y	Y	Y	N	Ethical clearance was obtained from the Institutional Review Committee (IRC) of Universal College of Medical Sciences Teaching Hospital (UCMSTH). Informed written consents were taken from the participant before inclusion in the study,
548	Butler CR; Wong SPY; Wightman AG; O'Hare AM;	JAMA network open	US Clinicians' Experiences and Perspectives on Resource Limitation and Patient Care During the COVID-19 Pandemic	Y	Standard signature	N	USA	N	Y	Verbal consent was obtained from all participants.	N	Y	Y	N	The University of Washington institutional review board approved this study and authorized verbal in lieu of written consent. Verbal consent was obtained from all participants.
549	Chen J; Wu L; Zhang J; Zhang L; Gong D; Zhao Y; Chen Q; Huang S; Yang M; Yang X; Hu S; Wang Y; Hu X; Zheng B; Zhang K; Wu H;Dong Z; Xu Y; Zhu Y; Chen X; Zhang M; Yu L; Cheng F; Yu H;	Scientific reports	Deep learning-based model for detecting 2019 novel coronavirus pneumonia on high-resolution computed tomography	Y	Standard	N	Europe	Y	N	Written informed consent was provided by all prospective participants.	Y	Y	Y	N	This study was approved by the Ethics Committee of both Renmin Hospital of Wuhan University and Qianjiang Central Hospital. Written informed consent was provided by all prospective participants. Because of virus contamination, the signed informed consents were carefully sealed and kept in the specific place according to the Law of the People's Republic of China on Infectious Disease Prevention an…
550	Tsai A; Diawara O; Nahass RG; Brunetti L;	Scientific reports	Impact of tocilizumab administration on mortality in severe COVID-19	Y	Standard	N	Europe	N	N	N/A	N	Y	Y	N	The Robert Wood Johnson University Hospital Somerset Institutional Review Board granted this study expedited approval (IRB20-20) with waived consent.
551	Dost S; Hossain A; Shehab M; Abdelwahed A; Al-Nusair L;	BMJ open	Perceptions of medical students towards online teaching during the COVID-19 pandemic: a national cross-sectional survey of 2721 UK medical students	Y	Standard signature	N	Europe	Electronic sig	N	A mandatory selection box consenting to participation	Y	Y	Y	Y	Ethical approval was requested from Imperial College London and was deemed not to be required as all data was anonymised, with informed consent taken from all participants. The work was carried out in accordance with the Declaration of Helsinki, including, but not limited to the anonymity of participants being guaranteed and the informed consent of participants being obtained.
552	Vindrola-Padros C; Andrews L; Dowrick A; Djellouli N; Fillmore H; Bautista Gonzalez E; Javadi D; Lewis-Jackson S; Manby L; Mitchinson L; Mulcahy Symmons S; Martin S; Regenold N; Robinson H; Sumray K; Singleton G; Syversen A; Vanderslott S; Johnson G;	BMJ open	Perceptions and experiences of healthcare workers during the COVID-19 pandemic in the UK	Y	Standard signature	N	Europe	N	Y	audio recorded with consent of the participants.	N	Y	Y	N	The study was reviewed and approved by the Health Research Authority (HRA) (IRAS: 282069) and the R&D offices of the hospitals where the study took place. In-depth, semistructured interviews with front-line staff were carried out over the telephone during April 2020, and audio recorded with consent of the participants.
	Arnetz JE; Goetz CM; Arnetz BB; Arble E;	International journal of environmental research and public health	Nurse Reports of Stressful Situations during the COVID-19 Pandemic: Qualitative Analysis of Survey Responses	N	N/A	IJERPH is a member of the Committee on Publication Ethics (COPE). We fully adhere to its Code of Conduct and to its Best Practice Guidelines.	Europe	Electronic sig	N	Each nurse who agreed to participate completed a consent statement in Qualtrics before continuing to the survey questions.	Y	Y	Y	N	Each nurse who agreed to participate completed a consent statement in Qualtrics before continuing to the survey questions. The survey was confidential and anonymous, and the participants could terminate their participation at any time. The study was determined exempt by the Institutional Review Board at Michigan State University (Study 00004459).
	C Y Yeung N; Huang B; Lau CYK; Lau JTF	International journal of environmental research and public health	Feeling Anxious amid the COVID-19 Pandemic: Psychosocial Correlates of Anxiety Symptoms among Filipina Domestic Helpers in Hong Kong.	N	N/A	IJERPH is a member of the Committee on Publication Ethics (COPE). We fully adhere to its Code of Conduct and to its Best Practice Guidelines.	Europe	N	Unclear	After giving informed consent, they were asked to complete a self-administered paper-and-pencil questionnaire.	N	Y	Y	N	Prior to participation, prospective participants were briefed about the study during recruitment on-site. After giving informed consent, they were asked to complete a self-administered paper-and-pencil questionnaire. Upon completing the questionnaire, participants received a supermarket voucher (worth 50 HKD) for compensation of their time. The study was conducted on 9 May and 17 May 2020, just a…
	Riccio MP; Borrelli M; Fioretti MT; Del Bene M; Bravaccio C; Poeta M; Santamaria F;	International journal of environmental research and public health	Is Quarantine for COVID-19 Pandemic Associated with Psychological Burden in Primary Ciliary Dyskinesia?	N	N/A	IJERPH is a member of the Committee on Publication Ethics (COPE). We fully adhere to its Code of Conduct and to its Best Practice Guidelines.	Europe	Y	N	Signed informed consent was obtained from all participants by email.	Y	Y	Y	Y	Signed informed consent was obtained from all participants. The study was performed in accordance with the Declaration of Helsinki for Human Research and approved by the Ethical Committee, Federico II University, Naples (protocol no. 275/20).
	Bellissimo N; Gabay G; Gere A; Kucab M; Moskowitz H	International journal of environmental research and public health	Containing COVID-19 by Matching Messages on Social Distancing to Emergent Mindsets-The Case of North America.	N	N/A	IJERPH is a member of the Committee on Publication Ethics (COPE). We fully adhere to its Code of Conduct and to its Best Practice Guidelines.	Europe	N but online questionnaire	N but online questionnaire	N/A	N	Y	Y	N	Ethics: This study protocol was approved by the Ryerson University Research Ethics Board (#2020-149).
558	Darr A; Senior A; Argyriou K; Limbrick J; Nie H; Kantczak A; Stephenson K; Parmar A; Grainger J;	International journal of environmental research and public health	The impact of the coronavirus (COVID-19) pandemic on elective paediatric otolaryngology outpatient services - An analysis of virtual outpatient clinics in a tertiary referral centre using the modified paediatric otolaryngology telemedicine satisfaction survey (POTSS)	N	N/A	IJERPH is a member of the Committee on Publication Ethics (COPE). We fully adhere to its Code of Conduct and to its Best Practice Guidelines.	Europe	N	Y	Following prior verbal consent for study enrolment,	N	N	N/A	N
	Xu Y; Li Z; Yu W; He X; Ma Y; Cai F; Liu Z; Zhao R; Wang D; Guo YF; Chen J;	Aging	The association between subjective impact and the willingness to adopt healthy dietary habits after experiencing the outbreak of the 2019 novel coronavirus disease (COVID-19): a cross-sectional study in China.	N	N/A	Aging follows the COPE Code of Conduct and Best Practice Guidelines for Journal Editors and the Code of Conduct for Journal Publishers.	USA	N	N/A	N	N	Y	Y	N	This study was approved by the ethics committee of Guangdong Medical University.
560	Wakashima K; Asai K; Kobayashi D; Koiwa K; Kamoshida S; Sakuraba M	PLoS One	The Japanese version of the Fear of COVID-19 scale: Reliability, validity, and relation to coping behavior.	Y	Standard signature	N/A	Europe	N but online questionnaire	N	N/A	N	Y	Y	N	Only those who agreed to cooperate in the survey would be able to proceed to the questionnaire. Additionally, the Tohoku University Graduate School of Education’s ethics committee granted ethical approval for this study (ID: 20-1-003).
561	García Del Castillo-Rodríguez JA; Ramos-Soler I; López-Sánchez C; Quiles-Soler C	PLoS One	Information and communication technologies and quality of life in home confinement: Development and validation of the TICO scale.	Y	Standard signature	N/A	Europe	N but online questionnaire	N	N/A	N	Y	Y	N	Consent was obtained from the University Miguel Hernández of Elche Project Evaluation Board, Registration 2020.228.E.OIR—Reference DPS.JGR.01.20.
562	Ammar A; Mueller P; Trabelsi K; Chtourou H; Boukhris O; Masmoudi L; Bouaziz B; Brach M; Schmicker M; Bentlage E; How D; Ahmed M; Aloui A; Hammouda O; Paineiras-Domingos LL; Braakman-Jansen A; Wrede C; Bastoni S; Pernambuco CS; Mataruna-Dos-Santos LJ; Taheri M; Irandoust K; Khacharem A; Bragazzi NL; Adrian Washif J; Glenn JM; Bott NT; Gargouri F; Chaari L; Batatia H; Khoshnami SC; Samara E; Zisi V…	PLoS One	Psychological consequences of COVID-19 home confinement: The ECLB-COVID19 multicenter study.	Y	Standard signature	N/A	Europe	Electronic sig	N	By completing the survey, participants were acknowledging the above approval form and were consenting to voluntarily participate in this anonymous study.	Y	Y	Y	y	Otto von Guericke University Ethics Committee, Magdeburg, Germany.
563	Gao C; Zhao Z; Li F; Liu JL; Xu H; Zeng Y; Yang L; Chen J; Lu X; Wang C; Guo Q;	PLoS One	The impact of individual lifestyle and status on the acquisition of COVID-19: A case-Control study	Y	Standard signature	N/A	Europe	N	Y	All participants agreed verbally. The verbal consent was done during the phone call.	N	Y	Y	N	Due to the emergency of the pandemic and the closed management of communities, the written consents were exempted. All participants agreed verbally. The verbal consent was done during the phone call. This consent procedure was approved by the institutional review boards (IRB) at Wuhan Tongji Hospital and The First Affiliated Hospital of Soochow University (2020–054).
564	Hussain I; Majeed A; Saeed H; Hashmi FK; Imran I; Akbar M; Chaudhry MO; Rasool MF;	PLoS One	A national study to assess pharmacists' preparedness against COVID-19 during its rapid rise period in Pakistan.	Y	Standard signature	N/A	Europe	N but online questionnaire	N but online questionnaire	N/A	N	Y	Y	N	The study was approved by the ethical committee of the Department of Pharmacy Practice, Faculty of Pharmacy, Bahauddin Zakariya University, Multan Pakistan (reference number Acad/17/20/5).
565	Sami R; Soltaninejad F; Amra B; Naderi Z; Haghjooy Javanmard S; Iraj B; Haji Ahmadi S; Shayganfar A; Dehghan M; Khademi N; Sadat Hosseini N; Mortazavi M; Mansourian M; Mañanas MA; Marateb HR; Adibi P	PLoS One	A one-year hospital-based prospective COVID-19 open-cohort in the Eastern Mediterranean region: The Khorshid COVID Cohort (KCC) study	Y	Standard signature	N/A	Europe	Y	N	Also, the entire subjects gave written informed consent to the experimental procedure.	Y	Y	Y	Y	he ethics committee of the Isfahan University of Medical Sciences (IUMS) and the other national authorities approved the study (IR.MUI.MED.REC.1399.029). The experimental protocol was also conformed to the Declaration of Helsinki. Also, the entire subjects gave written informed consent to the experimental procedure. The written informed consent was given by the first relative family of patients w…
566	Fisher KA; Olson SM; Tenforde MW; Feldstein LR; Lindsell CJ; Shapiro NI; Files DC; Gibbs KW; Erickson HL; Prekker ME; Steingrub JS; Exline MC; Henning DJ; Wilson JG; Brown SM; Peltan ID; Rice TW; Hager DN; Ginde AA; Talbot HK; Casey JD; Grijalva CG; Flannery B; Patel MM; Self WH	Morbidity and mortality weekly report	Telework Before Illness Onset Among Symptomatic Adults Aged ≥18 Years With and Without COVID-19 in 11 Outpatient Health Care Facilities - United States, July 2020	N/A - not a journal	N/A	N	USA	N	Unclear	A total of 802 adults (295 case-patients and 507 control-participants) agreed to participate in structured interviews in English or five other languages¶	N	N	N/A	N
	Mohamad E; Tham JS; Ayub SH; Hamzah MR; Hashim H; Azlan AA	Journal of medical Internet research	Relationship Between COVID-19 Information Sources and Attitudes in Battling the Pandemic Among the Malaysian Public: Cross-Sectional Survey Stud	N	N/A	JMIR Publications is a member of COPE (Committee on Publication Ethics). When reporting experiments on human subjects, authors should indicate IRB (Institutional Reserch Board, also known as REB) approval/exemption and whether the procedures followed were in accordance with the ethical standards of the responsible committee on human experimentation (institutional and national) and with the Helsin…	USA	Electronic sig	N	Participants gave consent to willingly participate in the survey by clicking the “continue” button, which would direct them to complete the self-administered questionnaire.	Y	y	Y	N	This study was approved by the Institutional Review Board of Universiti Kebangsaan Malaysia (JEP-2020-276). The study participants were given no incentive for participation. Participants gave consent to willingly participate in the survey by clicking the “continue” button, which would direct them to complete the self-administered questionnaire.
568	Jereczek-Fossa BA; Pepa M; Marvaso G; Isaksson JL; Soatti CP; Cazzaniga LF; Ivaldi GB; Amadori M; Antognoni P; Arcangeli S; Buffoli A; Beltramo G; Bignardi M; Bracelli S; Bruschieri L; Castiglioni S; Catalano G; Di Muzio N; Fallai C; Fariselli L; Filippi AR; Gramaglia A; Italia C; Lombardi F; Magrini SM; Nava S; Orlandi E; Pasinetti N; Sbicego EL; Scandolaro L; Scorsetti M; Stiglich F; Tortini R;…	Medical oncology	Back to (new) normality-A CODRAL/AIRO-L survey on cancer radiotherapy in Lombardy during Italian COVID-19 phase 2	Y	Standard	N	USA	N	Unclear	Participation to the survey was voluntary. All participants authorized the publication of the results of the survey.	N	N	N/A	N	Participation to the survey was voluntary. All participants authorized the publication of the results of the survey.
569	Stagi S; De Masi S; Bencini E; Losi S; Paci S; Parpagnoli M; Ricci F; Ciofi D; Azzari C	Italian journal of pediatrics	Increased incidence of precocious and accelerated puberty in females during and after the Italian lockdown for the coronavirus 2019 (COVID-19) pandemic	Y	BMC is a member of the Committee on Publication Ethics (COPE) and endorses the World Association of Medical Editors (WAME) Policy Statement on Geopolitical Intrusion on Editorial Decisions. BMC also endorses the International Committee of Medical Journal Editors (ICMJE) Recommendations for the Conduct, Reporting, Editing and Publication of Scholarly Work in Medical Journals.	BMC is a member of the Committee on Publication Ethics (COPE) and endorses the World Association of Medical Editors (WAME) Policy Statement on Geopolitical Intrusion on Editorial Decisions. BMC also endorses the International Committee of Medical Journal Editors (ICMJE) Recommendations for the Conduct, Reporting, Editing and Publication of Scholarly Work in Medical Journals.	Europe	Y	N	Written informed consent was obtained from the parents of enrolled children.	Y	Y	Not named	Y	The study was performed according to the Helsinki II declaration and approved by the local Paediatric Ethical Committee (approval number: 30/07/2020–179). Written informed consent was obtained from the parents of enrolled children.
570	Pan W; Hu J; Yi L	BMC health services research	Mental state of central sterile supply department staff during COVID-19 epidemic and CART analysi	Y	BMC is a member of the Committee on Publication Ethics (COPE) and endorses the World Association of Medical Editors (WAME) Policy Statement on Geopolitical Intrusion on Editorial Decisions. BMC also endorses the International Committee of Medical Journal Editors (ICMJE) Recommendations for the Conduct, Reporting, Editing and Publication of Scholarly Work in Medical Journals.	BMC is a member of the Committee on Publication Ethics (COPE) and endorses the World Association of Medical Editors (WAME) Policy Statement on Geopolitical Intrusion on Editorial Decisions. BMC also endorses the International Committee of Medical Journal Editors (ICMJE) Recommendations for the Conduct, Reporting, Editing and Publication of Scholarly Work in Medical Journals.	Europe	Electronic sig	N	Therefore, the completion of the questionnaire was regarded as verbal consent. Verbal consent was obtained from all study participants.	Y	Y	Y	N	Ethical approval of this study was obtained from the Medical Ethics Committee of West China Second University Hospital, Sichuan University (YXKY2020LSP(094)). Research proposal including questionnaire and procedure of verbal consent were reviewed and approved by the Medical Ethics Committee of West China Second University Hospital, Sichuan University prior to the start of this study.
571	Zhu W; Wei Y; Meng X; Li J;	BMC health services research	The mediation effects of coping style on the relationship between social support and anxiety in Chinese medical staff during COVID-19	Y	BMC is a member of the Committee on Publication Ethics (COPE) and endorses the World Association of Medical Editors (WAME) Policy Statement on Geopolitical Intrusion on Editorial Decisions. BMC also endorses the International Committee of Medical Journal Editors (ICMJE) Recommendations for the Conduct, Reporting, Editing and Publication of Scholarly Work in Medical Journals.	BMC is a member of the Committee on Publication Ethics (COPE) and endorses the World Association of Medical Editors (WAME) Policy Statement on Geopolitical Intrusion on Editorial Decisions. BMC also endorses the International Committee of Medical Journal Editors (ICMJE) Recommendations for the Conduct, Reporting, Editing and Publication of Scholarly Work in Medical Journals.	Europe	Electronic sig	N	We provided an online written informed consent at the beginning of the online questionnaire. The survey started after the participants agreed to participate in this study and filled out the informed consents.	Y	Y	Y	N	This study was approved by the Ethics Committee of West China Hospital, Sichuan University (ID: 2020–254). We provided an online written informed consent at the beginning of the online questionnaire. The survey started after the participants agreed to participate in this study and filled out the informed consents.
572	Paykani T; Zimet GD; Esmaeili R; Khajedaluee AR; Khajedaluee M	BMC public health	Perceived social support and compliance with stay-at-home orders during the COVID-19 outbreak: evidence from Iran.	Y	BMC is a member of the Committee on Publication Ethics (COPE) and endorses the World Association of Medical Editors (WAME) Policy Statement on Geopolitical Intrusion on Editorial Decisions. BMC also endorses the International Committee of Medical Journal Editors (ICMJE) Recommendations for the Conduct, Reporting, Editing and Publication of Scholarly Work in Medical Journals.	BMC is a member of the Committee on Publication Ethics (COPE) and endorses the World Association of Medical Editors (WAME) Policy Statement on Geopolitical Intrusion on Editorial Decisions. BMC also endorses the International Committee of Medical Journal Editors (ICMJE) Recommendations for the Conduct, Reporting, Editing and Publication of Scholarly Work in Medical Journals.	Europe	N	Y	verbal consent from the participants were obtained	N	Y	N	N	The participants were assured of their voluntary participation in the study and verbal consent from the participants were obtained. The present research was approved by the Research Ethics Committee of Mashhad University of Medical Sciences, Mashhad, Iran (Ref:IR.MUMS.
[truncated: 160 more rows]

## Sheet: Study (non-CTIMPs) (699-714)
Article Number	Authors	Journal	Location of Journal	Title of paper	Journal signed up to ICMJE?	Journal's ICMJE comment	Other ethical standards / statement	Written consent (Y/N)	If No, Oral consent (Y/N/NA RIP)?	Wording of consent	Review by REC (Y/N)	If REC is named, can REC be found online (Y/N)?	Was study registered (Y/N)?	GCP / DOH statement (Y/N)	Comment
699	Philip KE; Lewis A; Jeffery E et al	BMJ open respiratory research	UK	Moving singing for lung health online in response to COVID-19: experience from a randomised controlled trial	Y	Standard signature	N/A	Y	N/A	All participants provided written informed consent after reading the participant information sheet (PIS) and being given the opportunity to ask questions.	Y	Y	Y https://clinicaltrials.gov/ct2/show/NCT04034212	N
[truncated: 17 more rows]

## Sheet: Clinical trials (715-717)
Article Number	Authors	Journal	Location of Journal	Title of paper	Journal signed up to ICMJE?	Journal's ICMJE comment.	Other ethical standards / statement	Written consent (Y/N)	If No, Oral consent (Y/N/NA RIP)?	Wording of consent	Review by REC (Y/N)	If REC is named, can REC be found online (Y/N)?	Was study registered (Y/N)?	GCP / DOH statement (Y/N)
[truncated: 3 more rows]

[truncated: 1 more sheets: Excluded papers ]
